# Supplementary material for: Chemogenomic profiling to understand the antifungal action of a bioactive aurone compound
Source: PLoS One. 2019 Dec 11;14(12):e0226068. doi: 10.1371/journal.pone.0226068 (PMC6905557; doi:10.1371/journal.pone.0226068)
Supplement: S2 Table — (XLSX) [file pone.0226068.s002.xlsx]

## Sheet: Raw_Data
Gene_Names	Systematic_Names	DNA_Barcodes	E_SH1009_1	E_SH1009_2	E_SH1009_3	E_SH1009_4	E_MMS_1	E_MMS_2	E_MMS_3	E_MMS_4	E_DMSO_1	E_DMSO_2	E_DMSO_3	E_DMSO_4
ULP2	YIL031W	ATGACGCCAGCAGTCTT	5	0	2	1	0	0	116	21	0	6	6	19
ENP1	YBR247C	AAGCTGACCTTCTTGCA	141	90	173	189	195	127	163	149	191	208	180	199
CBK1	YNL161W	TATTCACTCGCATGTGG	31	26	39	26	45	41	428	70	90	145	69	107
CTR86	YCR054C	CAGTCGAGATTTGCACG	454	360	586	394	376	252	413	404	559	489	474	474
GPI13	YLL031C	TGACACAGCGCCAAGCA	250	232	284	258	311	218	351	232	338	358	351	324
RRP42	YDL111C	CAACGTAGAGTGAGGTA	0	0	0	0	0	0	0	0	0	0	0	0
HSK3	YKL138CA	ACACCTTGCGCCATTAT	0	0	0	0	0	0	0	0	0	0	0	0
ORC6	YHR118C	CAGCGACTGCAACTATT	448	436	364	416	578	254	531	484	629	603	455	551
PRP42	YDR235W	TGTGATCCAACAACCCG	630	550	606	572	670	343	705	518	801	866	784	839
CRM1	YGR218W	CCAGTATCCCAAGAGTT	0	0	0	0	0	0	0	0	0	0	0	0
PRP6	YBR055C	ATCAGGAGTCGTAATAG	0	0	0	0	0	0	0	0	0	0	0	0
BUR6	YER159C	GCCATCCATACAAGGGT	495	462	458	505	492	324	531	521	639	672	553	544
RIX7	YLL034C	CCAGTAAGCGCAACGCA	1181	996	1234	1109	1084	639	1057	993	1445	1547	1208	1216
PGI1	YBR196C	ATCTCATTTGCGACGGC	764	566	614	643	536	354	541	481	822	891	752	800
MAS2	YHR024C	ACAGGTAAGCCAGCATG	1048	870	999	945	927	497	895	934	1199	1355	1015	1105
NOP15	YNL110C	TATGGCTAGGTATGACG	0	0	0	0	0	0	0	0	0	0	0	0
NOP58	YOR310C	ATACCCGATGCCAGGCT	0	0	0	0	0	0	0	0	0	0	0	0
TOR2	YKL203C	GGATGTAACACAGCATA	340	365	344	343	371	304	449	481	472	423	395	397
PSF1	YDR013W	GGCCGAACTATAAATCC	753	850	735	785	723	458	653	613	875	1006	880	996
PRE4	YFR050C	CCGCAGCTCTAATTGTT	318	343	288	373	312	158	446	480	452	455	392	381
RSC3	YDR303C	TTCACGGTACGCACGGT	585	414	444	522	460	270	470	465	641	824	648	652
UTP13	YLR222C	ATAGGTTGGCAATTCCG	152	126	98	151	186	112	108	134	191	193	208	147
NSA1	YGL111W	GGCCCAGTAACAACTCT	0	0	0	0	0	0	0	0	0	0	0	0
TCP1	YDR212W	GTACGTGTCGGCACATC	1	1	0	0	0	0	1	0	1	1	2	1
SAM50	YNL026W	CCCATAGCATGAGATCC	240	179	253	205	295	184	254	322	307	253	239	276
SPC110	YDR356W	ATGGACTGGTAATCCTC	387	291	242	245	375	142	434	304	408	369	317	314
PCM1	YEL058W	GCCATCACTTTGAACAG	711	570	654	707	613	291	520	432	705	740	747	760
SMP3	YOR149C	CAGGCTCAGCAATTAGC	1274	1090	1133	1205	1111	652	1059	954	1547	1626	1298	1471
CDC123	YLR215C	ATTACTCGCGGCAGGCA	0	0	0	0	0	0	0	0	0	0	0	0
RRP4	YHR069C	TGCAGAGAATAACTGTG	0	0	0	0	0	0	0	0	0	0	0	0
ECO1	YFR027W	ATGTACTGAGCACCACC	298	194	254	232	228	144	271	212	275	275	219	290
ALR1	YOL130W	CTCTGTATGAGCATTTA	0	0	0	0	1	0	0	0	0	0	0	0
ERG20	YJL167W	GATACCGCTACATTGTG	470	557	378	572	456	290	567	424	789	679	727	606
TEL2	YGR099W	GATTAACCGTAAGGGAC	697	594	524	611	657	441	661	602	839	870	811	541
CCT5	YJR064W	GCCGCGCTGAGAACATA	0	0	0	0	0	0	0	0	0	0	0	0
TAO3	YIL129C	GTAGAGATACCAGCACT	952	760	804	861	866	500	841	892	1115	1185	888	1044
HYP2	YEL034W	CATGAGCTACGATGGTG	413	397	397	392	287	234	304	297	517	482	392	478
MYO2	YOR326W	GCTTCTAGGAAACCAGC	921	901	839	861	841	485	856	694	1031	1272	1062	1047
HEM1	YDR232W	TCCCGCCGCGAAATGAA	690	605	560	630	611	334	654	513	832	820	717	679
RNA15	YGL044C	ACTCAGCGAGGGTAGAT	0	0	0	0	0	0	0	0	0	0	0	0
PUP1	YOR157C	GCGACCTAGACATTATC	674	603	542	710	718	421	790	734	1050	1149	1062	893
NNF1	YJR112W	GTCAGTACGCCATATAC	249	227	199	296	304	189	318	300	411	462	292	390
KSH1	YNL024CA	ACTTCCCGAGGCGGAGT	0	0	0	0	0	0	0	0	0	0	0	0
UFD1	YGR048W	CTTTACTAAGGAGTCGG	390	320	387	423	336	258	442	444	470	439	437	394
ATM1	YMR301C	CATCGGATCGCAGTTAT	908	1024	915	988	777	519	876	802	1274	1331	1192	1088
YML6	YML025C	GCATCGCTCATAAGTCA	798	683	799	741	718	441	706	687	923	1084	922	967
TIM50	YPL063W	TGGACGGCATAAGTCTC	0	0	0	0	0	0	0	0	0	0	0	0
HRT1	YOL133W	TAGAACCAGTGTTTAAC	843	748	765	722	351	411	592	551	867	942	821	782
""	YOR282W	GAACGACGGCGAATATC	445	451	400	501	417	280	456	552	684	790	588	535
CLF1	YLR117C	TCCCAGCGAAGAATATC	171	155	138	163	205	134	175	139	196	192	218	167
MIM1	YOL026C	CATGGATAGTGACCTAG	215	153	187	249	281	130	237	165	236	214	203	240
CFT1	YDR301W	TTCCCTAGTCCAGACGG	12	0	5	3	9	16	132	41	8	17	10	45
ERO1	YML130C	GACTATGGCATCATTGT	0	0	0	0	0	0	0	0	0	0	0	0
CDC37	YDR168W	GAGACGCCGGTCATTCT	4	7	13	2	4	2	404	17	5	19	7	42
DNA2	YHR164C	TGAGTTCCGCCACTTAG	556	530	498	626	654	383	478	677	779	818	759	682
IDI1	YPL117C	ACATGGGCGCAATATGC	177	152	134	148	171	98	239	259	320	200	231	240
LUC7	YDL087C	CACGTAGAGTTAATCAG	154	159	171	223	143	109	192	160	224	169	216	197
GFA1	YKL104C	TCGCCTGAACGACAAAG	681	573	573	708	700	328	541	518	835	894	750	749
NAB2	YGL122C	GGGTCCCACGAATAACC	1033	902	952	940	859	511	785	742	1307	1204	1138	1028
ACC1	YNR016C	CGACCACTTGTCTGAAT	356	317	396	472	333	272	488	386	526	461	461	454
SEC6	YIL068C	CGCATGGATAAATGGGT	0	0	0	0	0	0	0	0	0	0	0	0
MPS2	YGL075C	CCTTTACTATAATGGTC	258	227	213	237	286	176	284	200	314	256	241	273
TFC4	YGR047C	CCATTTAAGGGCTTGGA	759	600	706	750	641	381	503	510	807	808	951	873
CDC33	YOL139C	AGTGCTCTCAGTTCTCC	233	193	195	260	283	148	255	225	264	318	246	210
CCT2	YIL142W	GAGCAGGCTACAGACTC	188	143	133	185	171	103	151	181	193	227	174	147
RIX1	YHR197W	TTGAGGACGCTTCACGA	0	0	0	0	0	0	0	0	0	0	0	0
PTI1	YGR156W	GATCATCCAAGACACTC	582	476	383	648	444	316	557	611	814	691	694	735
""	YDL196W	GGGACCGCCAAAGCTAT	23	12	20	10	29	19	116	27	30	57	49	44
ERG7	YHR072W	GCACAGAGCACAGTAGT	3	2	4	5	3	1	256	16	5	20	5	20
CDC28	YBR160W	ATTCAGTCGGCACGGCG	42	23	59	23	50	43	437	47	76	105	51	104
PKC1	YBL105C	AGTGCTAATACGGCATA	507	476	505	376	338	242	472	566	663	736	557	581
ERG12	YMR208W	AGACTCACGTAACGCAT	1068	862	828	921	868	560	866	864	1314	1239	1171	1006
UTP11	YKL099C	GCTCATACGATAGAACC	571	465	440	499	539	350	434	551	574	780	682	529
""	YKL111C	GAACTTCAACCAGTACG	206	146	125	174	237	97	202	214	176	181	194	171
NMT1	YLR195C	ATAACCGACCGCAAGGG	0	0	0	0	0	0	0	0	0	0	0	0
REB1	YBR049C	ATGAGAGCTTCCGAACC	0	0	0	0	0	0	0	0	0	0	0	0
RFA2	YNL312W	CCAGATGACCAAGCATT	328	284	303	299	315	184	380	302	400	502	387	273
DRS1	YLL008W	GCGCAGACTCTCCAGAT	318	298	285	364	336	243	359	360	445	484	376	434
RSC8	YFR037C	GGGTCCTAACTCACTAT	380	510	480	494	369	182	397	333	591	467	420	464
ADE13	YLR359W	CCCTAGTATGAACTTAT	201	181	167	193	316	121	242	318	338	298	303	311
SEC8	YPR055W	CGGTAAATCGCGCTTAA	0	0	0	0	0	0	1	0	0	0	0	0
NDD1	YOR372C	CACTGACCTTCATGTCT	272	231	351	304	262	218	319	269	348	263	360	347
GLE1	YDL207W	GCCCGAACCACAATGTT	0	0	0	0	0	0	0	0	0	0	0	0
SCC2	YDR180W	GAATGACCTTTCTCACC	291	234	302	285	281	206	290	227	264	321	350	349
NOP56	YLR197W	AACAGTTGCCAAGGGCC	1	0	0	0	0	0	0	0	0	0	0	1
RPA43	YOR340C	CAGAGTCACGAAGATGC	0	0	0	0	0	0	0	0	0	0	0	0
RFA1	YAR007C	GCAGTGCGTGAACCTCT	541	487	679	737	562	366	674	580	828	780	790	804
""	YGR073C	CAACCCGTAGGTGTAAG	528	482	571	486	491	266	463	420	603	756	602	637
UTP22	YGR090W	GGCTTACCCAAACGCTT	881	779	709	652	620	450	635	473	784	949	822	859
SPP382	YLR424W	CCACTGACGTTAATGAG	216	226	521	679	739	314	835	550	813	978	813	819
UTP15	YMR093W	TATACGTTAGCCACGCT	535	513	532	655	489	334	446	494	669	629	567	594
PAP1	YKR002W	CACTATATCGGAAGAAT	301	262	252	258	175	172	233	285	306	332	240	232
MPS3	YJL019W	TATTTGCTCGCATCGGG	127	139	75	67	65	20	198	178	249	211	115	163
IMP4	YNL075W	AGAGCACTACAACCCTT	0	0	0	0	0	0	0	0	0	0	0	0
CDC14	YFR028C	AAGCGTCTTGAAGCACC	0	0	0	0	0	0	1	0	0	0	0	0
GPI12	YMR281W	CCTTGATGAGAAGATGA	0	0	0	0	0	0	0	0	0	0	0	0
MCM4	YPR019W	ACTAAGATCCCATGTTG	2	2	7	1	3	6	507	17	4	15	10	35
PRT1	YOR361C	TCATGCAGGCCAGTGCT	0	0	0	0	0	0	0	0	0	0	0	0
DCP1	YOL149W	ATACTGTGAGTCAGCGC	925	811	683	881	979	594	1343	941	1188	1343	1009	1149
RDS3	YPR094W	AGCCGATATAGTAACCC	11	19	4	18	39	12	39	10	33	36	15	22
BRL1	YHR036W	TCAGCTCAGAGGGCTTA	835	740	808	734	763	466	785	655	1079	1122	958	864
""	YDR396W	ACTACACTTATAGGCGG	576	465	478	449	480	326	559	590	686	607	640	660
DSL1	YNL258C	GCGTACCATAAATCATC	996	813	783	947	817	496	851	870	1298	1283	1067	1062
RLI1	YDR091C	GAGATTTACTAACCCTC	0	0	0	1	1	0	0	1	0	0	1	0
YOS1	YER074WA	TACGGAGCGAGCATCTC	0	0	0	0	0	0	0	0	0	0	0	0
GAB1	YLR459W	TTCAATGGTTGCTAAGT	0	0	0	0	0	0	0	0	0	0	0	0
PDC2	YDR081C	GTAGATATACCTAACCA	424	422	374	478	648	263	478	497	561	652	616	521
TAF9	YMR236W	ATGATTGGACCACGACC	106	92	85	56	93	69	458	168	207	295	175	245
WRS1	YOL097C	AAACTGAGCTGACCTAA	1072	0	1158	1102	0	0	796	877	0	1315	1203	0
RRN9	YMR270C	CCGCTAGGACAACATAG	39	35	54	28	62	28	140	28	70	72	56	45
NUP159	YIL115C	TCCCTGAATACAATGCC	0	0	0	0	0	0	0	0	0	0	0	0
TOP2	YNL088W	ACAGACCCTAAAGCGTG	1	2	1	1	4	3	143	7	5	6	2	14
RET3	YPL010W	TATTGACAGCGTCGGCA	340	323	377	376	324	195	465	436	411	371	469	438
THI80	YOR143C	GCACTGCACCAAGAGTC	710	515	629	777	673	348	520	517	678	880	703	820
TOM20	YGR082W	CACCCGGATTTCGCTAA	65	52	60	30	76	61	187	143	140	159	110	127
KRS1	YDR037W	GGCATTTCTAAACACTC	207	232	241	237	250	159	277	240	292	205	271	321
NOC3	YLR002C	ATTCTGGTCAGCGCACG	693	626	482	651	544	338	627	572	740	870	712	654
MPS1	YDL028C	CGCCGCCTTTAATAATA	120	99	115	122	123	96	152	124	86	133	156	150
PGA1	YNL158W	TGCACTAGGATCAGTCG	209	186	181	178	262	156	241	300	258	264	239	260
STT3	YGL022W	CAGGTTTATCAATGGGT	192	179	228	242	303	197	244	326	344	337	264	220
""	YOR146W	CCTCCGCAGCAATTAAG	649	566	548	663	677	462	680	636	874	917	823	863
RSC9	YML127W	TACTGAGGCCCATGCTT	244	221	334	260	191	149	247	195	275	260	251	277
HSP10	YOR020C	TGATCCCAGACACTAGG	480	491	374	590	474	256	431	545	647	733	706	737
ACS2	YLR153C	CAATCGCACGCAAGGCT	587	567	490	474	478	298	457	507	735	687	636	635
ERG29	YMR134W	CAAGTCGGAGCAATGTG	0	0	0	0	0	0	0	0	0	0	0	0
RRB1	YMR131C	GCTCGATACCAAGAAGC	2	0	0	0	1	0	0	0	0	0	0	0
MMF1	YIL051C	GATTGATCGCTCCGCAT	883	698	939	781	654	356	614	744	996	978	973	936
ERB1	YMR049C	GCTGAAGCATTCCTGAG	1	1	1	0	0	0	0	1	0	1	1	0
SPT16	YGL207W	TCTACGTTGGGCAGTAC	307	269	380	316	222	137	375	348	406	367	357	352
RPL30	YGL030W	CATTCAAATAAAGGGTG	248	274	201	211	231	143	230	289	279	281	218	199
SUP35	YDR172W	GTATGCTACCTCTTCGA	1093	769	940	917	717	566	821	835	1263	1430	1084	1215
YHC1	YLR298C	ACATTCACTCGAAGTTG	912	734	699	648	724	396	599	696	977	1003	885	748
PRE1	YER012W	TCGCAGAGACGATGACA	148	92	87	115	195	82	182	207	191	231	134	190
DPB2	YPR175W	GCCATTACAGAGGCGAT	0	0	0	0	0	0	0	0	1	0	0	0
SPN1	YPR133C	CTGACGTAATAGCCTAG	35	14	25	10	39	39	137	56	52	93	55	68
MAK16	YAL025C	TGCCGCATCAAAGAGGC	964	843	802	943	934	544	1000	656	1158	1262	1052	1089
OST1	YJL002C	GGGTAGCACACAATCAG	988	949	965	1001	671	483	846	743	1237	1212	1211	1038
GNA1	YFL017C	ATAGCACGCCCATTTGG	37	24	39	16	33	43	211	73	65	93	46	90
PRE5	YMR314W	CCATCGTTCACAATCTA	241	203	180	222	325	193	266	360	332	323	340	378
DOP1	YDR141C	GATACCCGCACATTTGT	1	1	0	0	0	0	0	0	0	0	0	0
PET9	YBL030C	ATATGTAGTGAACCGCC	0	0	0	0	0	0	0	0	0	0	0	0
DPS1	YLL018C	ATGGCTCATCGCCTCAG	905	809	839	860	761	517	788	823	1305	1246	1100	1118
""	YLR458W	TACACGATTGTTGAAGT	346	267	326	361	320	233	407	385	477	506	466	456
SRB4	YER022W	CATACAGTTGAAGCCAG	593	586	640	681	641	337	669	613	841	854	693	852
RPT6	YGL048C	CCGTACCTGGAATATCT	392	350	320	340	357	241	210	174	462	457	437	442
SPC25	YER018C	ACATGAAGTGAACTCCA	645	435	391	521	518	266	477	462	717	666	685	683
TYS1	YGR185C	ACTTGGCTACAATTCGC	1092	880	847	867	884	492	895	711	1218	1250	1112	1077
BET2	YPR176C	TCCCGTCACATTTCGAT	878	775	919	974	802	508	820	722	726	1218	1010	978
SGD1	YLR336C	ATGAGACAGCCACTATC	0	0	0	0	0	0	0	0	0	0	0	0
LSM5	YER146W	AATCATAGGGCATGTGT	4	5	2	1	1	1	3	0	1	3	1	1
GPI11	YDR302W	TTAGGCTACCTCACCGG	228	209	250	60	195	92	214	188	241	224	333	265
MTR3	YGR158C	CCCACAGAGGTTAAACG	380	272	396	338	391	210	341	351	436	407	370	365
CWC22	YGR278W	AAGTACAGGTAATGCCT	1139	855	1078	943	882	423	786	734	1197	1247	1078	970
NUP49	YGL172W	GGTTACAGTACATACCC	608	553	547	547	546	326	582	576	708	751	510	695
FBA1	YKL060C	CCGATATGTCGCAACCT	0	0	0	0	0	0	0	0	0	0	0	0
""	YPR177C	CCGCACCCAGTTAATAT	0	0	0	0	0	0	0	0	0	0	0	0
NPA3	YJR072C	GATTATATGACATGGGA	497	438	501	567	580	325	557	648	580	678	610	553
""	YBL077W	AACGCAGGTGAACTCCT	535	560	493	600	512	361	551	476	758	810	627	653
PNO1	YOR145C	CTTCCCGACAGAGCAAG	335	285	228	344	347	233	391	401	406	377	406	389
CDC24	YAL041W	TATGGACTGGCATCACC	1	1	0	0	1	0	2	0	2	1	0	2
LCB1	YMR296C	ATACTCCACGGATCTGC	628	534	636	671	576	283	567	569	862	812	806	806
RVB1	YDR190C	GCGGCCTTAGGATTGAT	443	398	488	356	546	292	392	497	507	581	542	557
""	YDL016C	CCTCCTAAGTAATGATT	600	448	447	448	376	248	381	294	597	520	513	481
""	YDR413C	ACATTGGTTTAAGCCTG	313	269	240	313	293	163	341	287	340	365	308	313
RAT1	YOR048C	GCAGCGCAGAAAGTCTC	346	326	590	392	440	270	439	553	639	595	557	581
NIP7	YPL211W	CTATGCAGACGACTTGA	277	208	404	327	293	147	318	248	317	436	293	352
LTO1	YNL260C	CCGTCAGTCAAATGTGA	370	413	558	449	428	293	547	475	657	680	611	429
RPC17	YJL011C	TAGAGTGCTCGATCTCG	148	134	120	102	122	113	226	130	200	265	243	105
""	YGR115C	GGGATACCCTGGTCCAC	240	269	265	300	318	161	277	390	362	381	301	316
NAT2	YGR147C	GAGTCCGACCAACATCA	250	231	184	233	291	201	353	405	409	365	392	139
TIM23	YNR017W	GAGTTACTACCCACCAT	47	31	41	23	44	45	609	82	68	138	70	155
STU2	YLR045C	GGCACGTCTCGATTGAT	1128	910	1022	1214	1008	427	782	905	1406	1515	1213	1213
MEC1	YBR136W	ACTTTCCTGAGATGTGG	4	2	0	6	1	0	3	0	4	7	9	4
CBF5	YLR175W	AATAGTTGGAAACGCCG	227	194	166	192	164	117	175	210	249	308	200	236
NSE1	YLR007W	TGGAGCGCCACAACTGA	591	473	585	540	610	377	611	585	940	821	642	779
SSL1	YLR005W	TCTATGCTGAGAGATCG	396	345	354	426	391	207	322	403	477	468	432	332
SAR1	YPL218W	GAGATACTCCACACGAT	0	0	0	0	0	0	0	0	0	0	0	0
NUP85	YJR042W	ACTATGTACTCAGACTG	330	421	240	341	455	272	319	338	410	421	355	396
ILS1	YBL076C	ATATAGGCCGCGAACCT	285	174	207	182	289	187	254	327	319	304	253	300
YRB1	YDR002W	GGCTACCGCAAATAATT	639	594	555	646	533	338	477	492	765	846	766	630
QNS1	YHR074W	TAATGCACTATAAGCAC	490	425	366	507	454	251	482	419	608	589	444	494
CDC13	YDL220C	GGCGTTCCTAAACATCA	24	22	22	12	27	24	278	37	49	83	48	58
	YFL035CA	CTTGAAGCAGGCGTACT	1079	891	872	921	928	518	837	1044	1367	1359	1237	1095
CET1	YPL228W	AACAGCCTGGAAGCATT	1	3	1	0	0	0	0	1	2	0	2	1
SRB7	YDR308C	TAGGACGTTAGAGACTT	0	0	1	0	0	0	0	1	1	0	4	0
PFY1	YOR122C	ACATAGTCTACAGGATC	500	419	454	546	451	310	417	435	536	609	555	587
BDP1	YNL039W	CACGAGTCAGTACCATC	739	601	624	711	552	348	509	463	893	873	796	883
CDC6	YJL194W	TGCCACAGCAAAGTGCC	1425	1071	1088	1251	908	607	1000	848	1322	1477	1175	1251
RSA4	YCR072C	GCACACTATAAACGCTG	0	0	0	0	0	0	0	0	0	0	0	0
MCM6	YGL201C	TTACCCTTGGGAGCTGG	623	527	649	640	505	250	330	516	746	685	671	547
SRP54	YPR088C	ACCGGGACCAGAGATAC	664	614	593	622	488	354	527	476	794	707	702	669
ALA1	YOR335C	GCAGTCCTACCAATCTA	1088	895	889	982	898	542	846	718	1201	1174	1130	1005
RCL1	YOL010W	CGACAGACTACATTAAG	708	593	469	803	682	415	613	529	809	842	888	665
DBP10	YDL031W	CTAGGGTGAACATTTAG	0	0	0	0	0	0	0	0	0	0	0	0
TIM54	YJL054W	ACAGGATGCTAATCAGT	504	494	594	492	484	236	568	464	558	677	580	494
TIF11	YMR260C	ATTCAGCGATGAGACCG	432	427	369	379	381	252	442	464	638	706	524	426
CDC8	YJR057W	CATCTCCGACAAGCTGA	179	159	132	150	187	125	264	197	212	216	299	191
GUS1	YGL245W	TTCTACTGGCTAGGGCC	310	213	281	286	261	164	283	274	291	379	269	380
RPN11	YFR004W	ATCAGCAGCGGTAATCA	314	233	352	332	339	227	307	297	402	437	320	286
ZPR1	YGR211W	AGACCCGAGAAAGCCCT	597	621	659	560	650	295	646	561	906	809	863	773
RRP36	YOR287C	GACAGCGAGTAATTTCT	0	0	0	0	0	0	0	0	0	0	0	0
PRP28	YDR243C	TATATTCAGAGCCCGGT	787	656	762	683	783	405	793	656	930	1078	895	872
SPC29	YPL124W	CCTCACAGCGAACAGAT	690	604	716	732	602	392	578	573	882	962	831	778
RSC4	YKR008W	TGACTATACACAGATGT	256	64	215	318	272	201	300	289	420	371	161	270
NAM9	YNL137C	TATTGACGCGGCCTCGA	150	131	175	98	142	112	187	166	207	188	202	143
""	YPL142C	CTAGATACGTTCGCAGA	0	0	0	0	0	0	0	0	0	0	0	0
RPT1	YKL145W	GGTGGCATAATCAGACA	669	575	500	629	627	341	635	518	792	757	642	755
SEC62	YPL094C	ATCCAGGCACCATTGGC	178	130	141	166	207	102	176	200	242	275	164	235
IRR1	YIL026C	CGATACTATGAACTACG	752	707	754	789	583	329	593	525	903	931	862	696
MOT1	YPL082C	TAAGAGCAGATAAGTTC	0	0	0	0	0	0	0	0	0	0	0	0
HSH49	YOR319W	AGCAGCGAGGGACTCAC	0	0	0	0	0	0	0	0	0	0	0	0
SEC23	YPR181C	CACGAGTAAGTCTCACT	234	195	163	261	231	84	143	196	325	274	253	268
RPS20	YHL015W	CACTGCTTGCGATGTGC	250	244	206	251	238	100	214	254	296	303	254	252
EXO84	YBR102C	ACGCGACGACTTCTCTG	0	0	0	0	1	0	14	2	0	0	1	0
SMC5	YOL034W	CTCTATATTGGATGGAG	276	343	253	325	216	179	274	257	397	384	381	186
HEM2	YGL040C	CCATTATAGTAAGGGAG	0	0	0	0	0	0	0	0	0	0	0	0
MTR2	YKL186C	AGACATCCCGAATCTGG	481	447	444	526	432	270	705	443	645	867	633	677
MIM2	YLR099WA	ATACGCGGAGACTGGAT	0	0	0	0	0	0	0	0	0	0	0	0
TFB1	YDR311W	TATTAGCCTACCCGCAG	222	191	31	171	261	136	147	127	154	214	157	181
PUP2	YGR253C	TAGACTTCACCCAGTGG	866	721	838	765	849	462	860	687	1224	1257	963	940
SLD3	YGL113W	GGGCCGCGTAAACCATA	632	508	644	585	551	360	495	478	751	871	581	832
""	YDR187C	GCGAGGCGTATAGTTTC	493	405	515	680	504	318	465	403	666	722	606	529
CLP1	YOR250C	GAGAGCCCATAATCTAT	130	102	100	170	242	101	232	173	239	228	195	207
RPL17A	YKL180W	GCCCATTACTTAGAACG	671	564	740	731	581	345	631	573	783	1017	713	753
RRP14	YKL082C	AAGAGGATGTCAACCCG	64	69	95	54	67	58	267	102	137	218	144	142
DED1	YOR204W	GCTACAGACGAAGGCAC	449	382	339	361	407	210	434	345	521	621	462	414
TFC1	YBR123C	AACCACGTCGGATCAGA	372	321	289	359	287	148	275	257	420	469	417	358
ILV2	YMR108W	GTCTTAATGCTCGATCA	614	572	573	411	441	262	555	496	459	625	519	505
NOP8	YOL144W	CCTCGCAGTAAAGATGA	3	1	3	7	2	4	149	14	6	8	8	10
RKI1	YOR095C	TAGTGATCCCTGCTCAT	0	0	0	0	0	0	0	0	0	0	0	0
ARC35	YNR035C	GCCGTATCTTAACCTCT	717	607	637	667	637	284	514	597	849	748	723	744
TAF10	YDR167W	GGGATACGATTTCAGCT	0	0	0	0	0	0	0	0	0	0	0	0
PRP43	YGL120C	GGGAGGACCAAACACCT	0	0	0	0	0	0	0	0	0	0	0	0
SSY5	YJL156C	ATGTCACCCGCAGTTCT	202	182	161	201	147	81	121	130	181	201	243	150
PRE10	YOR362C	ACGAGTCTCTGACATCT	0	0	0	0	0	0	0	0	0	0	0	0
YTM1	YOR272W	GGTTATATCACATCCTT	639	469	515	374	437	283	562	431	634	754	597	606
CTK1	YKL139W	TAACGAAGGGCTGGCAA	799	669	739	663	0	0	520	425	0	0	820	742
CCT8	YJL008C	CAGCCGATGTTCCAGTC	0	0	0	0	0	0	0	0	0	0	0	0
ERG8	YMR220W	CATATAGTGTAATGGAG	855	637	703	799	747	414	682	661	1022	960	778	845
RRN7	YJL025W	CCATGTCTGCTAATGTG	397	401	387	469	400	227	347	402	457	463	402	440
RTT105	YER104W	CACATTGCGACAAGCGT	0	0	0	0	1	0	0	0	0	0	0	0
MNP1	YGL068W	CCGTACTATTAACTGAG	0	0	0	0	0	0	0	0	0	0	0	0
""	YLR198C	AGGCAACCCTGTCCAAG	579	810	922	1016	971	640	988	978	1206	1209	1044	1140
HTB1	YDR224C	AATCCGTCAGGCTGGCG	0	10	373	396	374	0	201	447	0	346	250	0
RPG1	YBR079C	ATCACTCGTACAGCGGT	271	184	186	244	233	130	221	239	301	268	241	280
ERG10	YPL028W	TAGACGTGTATAACGCG	579	588	508	462	458	272	520	464	633	700	632	533
TAF7	YMR227C	CCCTGACTATGATATGA	0	0	0	0	0	0	0	0	0	0	0	0
ESP1	YGR098C	GTGGAGAACGGAACCTA	472	444	432	529	368	260	381	352	577	609	518	550
TAF11	YML015C	ATCAGTATGCCACCTGC	1	0	1	0	0	0	0	0	0	0	0	0
FAS2	YPL231W	GTCGAGACAGTGACATA	0	0	0	0	0	0	0	0		0	0	2
GWT1	YJL091C	GATGCTCACCTAGACCT	504	466	467	619	519	269	518	504	753	760	639	656
UTP10	YJL109C	GGCATCTATACCAGGCT	282	242	212	207	221	157	238	331	239	270	228	248
RRP45	YDR280W	TAAACACACTCCGCAGA	4	4	3	0	6	2	69	7	1	5	7	1
RPO31	YOR116C	ACGAGAGTCAGATATGG	311	311	345	403	376	211	380	406	496	466	449	466
PRP31	YGR091W	GTGGCCGTAACCAAACC	0	0	0	0	0	0	0	0	0	0	0	0
RPT3	YDR394W	ATTACCTACGTGGCACC	278	260	189	220	247	159	367	247	361	364	327	296
YAE1	YJR067C	GCGGTATTGACATATAG	322	344	328	288	399	227	423	380	373	384	428	430
PDS5	YMR076C	CGGCATTCTACATCTTG	1272	1039	1128	1244	899	507	957	747	1519	1327	1244	1396
FAS1	YKL182W	AATTGCACCGAATCACG	0	0	0	0	0	0	0	0	0	0	0	0
CDC11	YJR076C	GATCAGTCTACATTCGT	1335	1068	1040	1065	931	658	1044	959	1426	1383	1347	1322
DIS3	YOL021C	CTCATCGAGCGACGTGT	193	241	156	214	213	211	304	221	327	357	373	191
PTR3	YFR029W	GTGTACTACCCATGACC	258	171	222	209	191	139	68	164	309	226	245	199
MSL5	YLR116W	TCAGGCTGTAAACTGCC	0	0	0	0	0	0	0	0	0	0	0	0
""	YNL114C	TGGACCTGTGTCAGCTC	322	257	247	297	340	191	358	368	545	415	443	441
PRE2	YPR103W	ACCTGAGGGACAGTAGC	584	519	347	594	505	346	530	454	751	762	687	775
ILV3	YJR016C	GAGACACGTAGAGACAT	0	0	0	0	0	0	0	0	0	0	0	0
RLP24	YLR009W	GGTGCCAAGACAGCTTA	410	304	322	333	304	151	391	339	513	512	332	361
MAK21	YDR060W	GGATCACCATAATAGTA	237	176	125	173	249	159	239	255	284	313	252	294
CDC1	YDR182W	GGGCGCGATTTCTATCA	0	0	0	0	0	0	0	0	0	0	0	0
KRE9	YJL174W	AGCAGTCTGGAACATGC	776	567	648	714	634	295	555	501	751	940	931	660
RPB11	YOL005C	AATACTGAAGCATGGGT	845	717	743	877	732	426	785	674	990	1192	1028	962
PRE3	YJL001W	CCATTCGAGAAATTCAG	0	0	0	0	0	0	0	0	0	0	0	0
SKP1	YDR328C	TCGGACGACGGATTTGA	0	0	0	0	0	0	0	0	0	0	0	0
CWC25	YNL245C	TCGTCAGAGACAGCGAA	0	0	0	0	0	0	0	0	0	0	0	0
PSF2	YJL072C	GACATCGCGCAATTCAT	866	762	1198	912	764	542	812	868	1297	1352	1073	1045
PDS1	YDR113C	GGTTTGACCACCTATAT	1	1	0	0	0	1	0	0	0	0	0	0
SRP72	YPL210C	CTAGAGATACGATGATA	650	642	665	651	499	253	469	302	696	698	566	635
CDC23	YHR166C	TAGTTCGGTACATTGCG	0	0	0	0	0	0	0	0	0	0	0	0
MGE1	YOR232W	GACAGAGCGGAATAATC	64	59	67	43	78	39	304	94	142	182	119	125
ALG13	YGL047W	CCCGTAGACGTAATGAT	0	0	0	0	0	0	5	1	0	0	0	0
CDC7	YDL017W	CCAGACGTGGAACTATT	0	0	0	0	0	0	0	0	0	0	0	0
AUR1	YKL004W	CCCTAAACAACAGGTTC	64	3	0	0	1	7	244	1	2	7	6	12
TRS20	YBR254C	ATGTTGCGACTACGCGC	716	598	640	724	627	357	652	744	839	981	893	900
SPB1	YCL054W	CCTCATGTTAAAGAGTG	1177	1065	1237	1258	1182	557	1101	977	1423	1421	1381	1252
RPB10	YOR210W	GAATATCGCTCAATCGG	269	210	288	243	265	198	278	259	400	292	305	274
TPI1	YDR050C	CCTCTGAGTAAATACGG	509	417	0	0	358	296	390	0	622	621	0	414
HIP1	YGR191W	TCCTAGAGAAGAGAGTC	138	163	175	170	246	100	233	203	299	257	275	227
DBF4	YDR052C	GCTATCTACGAATTAGG	0	0	0	0	0	0	0	0	0	0	0	0
YRA1	YDR381W	ATAGGCGTGTAACGTCC	623	510	484	637	561	356	565	468	585	713	810	636
STT4	YLR305C	TCACCCACGATAAGGAT	440	309	318	293	415	264	425	426	482	448	458	358
PLP2	YOR281C	GATGAGGACTAACTCCC	512	446	491	459	478	266	505	459	716	775	571	543
DHR2	YKL078W	CGCTGAAGATATGCCGA	103	94	69	99	109	68	132	96	149	134	143	133
SSS1	YDR086C	GCGGTTAATAGACATTT	729	665	719	715	670	367	770	574	788	910	808	848
SUI3	YPL237W	CCGTACAGGCAACATGA	278	258	266	374	226	172	265	313	323	319	400	363
SSU72	YNL222W	TATCAGTTAGCATGACG	197	204	224	194	221	153	282	281	342	325	257	238
POL31	YJR006W	GCCGGGACATCAATTCA	0	0	0	0	0	0	0	0	0	0	0	0
CAK1	YFL029C	GCATACGAGTTAAGCAT	0	0	0	0	0	0	0	0	0	0	0	0
ERG27	YLR100W	TTAGCGAACCAAGCCGC	144	173	176	224	275	155	278	256	274	271	258	167
SMC1	YFL008W	ACAGTTATCCTAAGTCG	525	427	527	446	255	190	320	259	491	477	424	544
PMA1	YGL008C	CCAGGAAGAGCCACGTT	393	448	392	396	300	223	304	278	463	515	453	396
LSM4	YER112W	CACTACGCAGAAGGTGA	0	0	0	0	0	0	0	0	0	0	0	0
RFC2	YJR068W	GACTGACGTACATTGTG	737	675	731	686	739	391	679	779	891	848	893	816
MYO1	YHR023W	CACTGCTCTGAAGTTGG	927	728	740	640	761	490	911	786	1162	1225	987	1107
RPC34	YNR003C	CCTCTTGCATAATACGG	275	161	217	209	194	106	219	206	290	231	221	210
TAH18	YPR048W	GCGGACCATCTTTACAA	179	162	225	159	170	103	196	263	247	260	195	284
ESF2	YNR054C	TCATCCAGAGGGTTGAA	448	379	491	459	523	245	473	342	505	498	555	525
YPP1	YGR198W	TGACGAAGAACATTGCG	11	10	23	11	12	18	114	36	25	39	29	68
GCD6	YDR211W	GAAATTCGCGTTCATGC	271	222	214	282	190	91	242	225	273	349	255	249
BMS1	YPL217C	ATGCAGACTTCCAGATG	0	0	0	0	0	0	0	0	0	0	0	0
BET1	YIL004C	CCCGCACAGAAATGCTT	0	0	0	0	0	0	0	0	0	0	0	0
RRN5	YLR141W	TGCGCGGATCGACCTTA	860	728	541	797	684	400	597	616	1006	1068	386	864
NEO1	YIL048W	TATCTCCTCGCAGCGGT	0	0	0	0	0	0	0	0	0	0	0	0
STU1	YBL034C	ATAGTATCGGAACTCGC	0	0	0	0	0	0	0	0	0	0	0	0
""	YOR102W	AATGAGAGCGCACACAT	267	241	241	237	280	183	264	321	363	376	279	293
SUP45	YBR143C	AAATACGCGGTCGCAGT	214	220	296	312	209	111	240	274	331	299	272	221
TAF13	YML098W	CCTACACATGAATGATT	0	0	0	0	0	0	0	0	0	0	0	0
YPT1	YFL038C	GCACTCTTACTAATGCT	465	368	494	359	395	260	415	311	509	540	451	538
PTA1	YAL043C	AGTCCATGCAGCACTCT	78	42	78	110	44	115	72	120	163	113	153	79
SPC24	YMR117C	CACTCTTATAGATCGTG	110	109	107	133	191	136	182	203	204	255	198	183
TIF6	YPR016C	CCACGCAGTACAGATTG	0	0	0	0	0	0	0	0	1	0	0	0
MDN1	YLR106C	TGCTCAACCCAAGGAGA	243	170	220	256	270	233	347	277	368	325	328	281
PRP11	YDL043C	CCGGTCAGTGAAGTTAT	0	0	0	0	0	0	731	0	0	0	0	0
SPP381	YBR152W	AGCGTTGCTACACGGTA	222	177	230	246	207	137	206	202	286	271	305	230
CFT2	YLR115W	TCTGCGAGCCCAAGAAA	405	267	333	310	421	198	309	344	563	449	452	453
ARC40	YBR234C	ACTGGGTCACTGGTGCC	498	470	584	537	422	251	477	437	818	657	553	617
RPS2	YGL123W	GGTGGCTACAACCCAAA	0	0	0	0	0	0	0	0	0	0	0	0
SEC14	YMR079W	AGACTGTAGCCCATGAT	818	789	715	739	663	444	651	512	863	908	838	879
RPL18A	YOL120C	AACTTCACCGGCATTGA	230	263	182	292	282	151	338	303	279	365	280	308
SEC18	YBR080C	ATTATCGTCGCCAGGGC	425	374	389	446	330	234	402	402	528	638	534	486
PRP46	YPL151C	ACTGATGATAGCATAGA	308	221	159	226	228	117	219	244	308	323	334	233
SNM1	YDR478W	ACACTCGGGCGATAGGT	0	0	0	0	0	0	0	0	0	0	0	0
LSM8	YJR022W	GAGGATTCACGACAGCC	290	292	296	318	280	203	369	348	314	370	332	366
PSE1	YMR308C	AGATGCCTGTCACTTAC	1007	839	748	872	697	500	763	703	1084	1171	1090	1015
BRX1	YOL077C	AGTGAGCGCCTCGCATC	216	143	148	218	147	108	160	272	258	245	205	278
ARB1	YER036C	CACGCCCTTACATGATA	836	734	718	793	746	478	779	782	1098	1153	895	1003
UTP14	YML093W	GCACTAATGCTAATTGA	879	753	964	944	719	437	567	591	834	926	798	921
RRP15	YPR143W	ACGAGCGCATACCATCG	292	249	335	379	342	204	365	296	383	462	359	458
RFC1	YOR217W	GAGATATAGTCAACTCC	21	19	19	12	19	24	190	39	34	64	47	62
ESS1	YJR017C	GATTACATAACCTGCAT	0	0	0	0	0	0	0	0	0	0	0	0
APC4	YDR118W	GACAGCCTCTAATTTAC	323	55	1006	1055	848	307	849	666	1254	1281	1141	1180
RPC31	YNL151C	AATATGACTTGCCATGC	216	179	200	222	194	96	206	168	229	257	290	148
KRE29	YER038C	CATTCTCATCCAGCGTA	675	657	681	627	566	306	548	688	879	858	825	763
CWC24	YLR323C	TGGATGACACCCATGAA	0	0	0	0	0	0	0	0	0	0	0	0
RRP5	YMR229C	CTATACCGTGCCAGTGA	777	712	744	825	726	445	679	651	1027	1047	875	973
TSC11	YER093C	TCACGGCGCTCATGGAT	18	3	9	6	24	19	137	22	31	49	34	55
IPI3	YNL182C	TACACTCGGGAATGATG	477	396	465	541	480	310	551	444	685	780	659	456
RPC11	YDR045C	GGCCTAACTCAACAGAC	579	508	546	582	431	249	471	394	546	594	540	649
RPL15A	YLR029C	GCCTCAGACATCATAAT	214	221	186	235	201	119	259	213	276	260	209	252
SRP102	YKL154W	CCGACACTGTGAACATA	781	558	722	715	436	253	568	423	728	723	745	712
POP8	YBL018C	AACAGTTCCGAAGGCTG	499	465	485	455	386	239	445	451	494	669	555	476
RRN3	YKL125W	CTAACATGAGTGCAAGT	211	186	205	105	248	171	595	256	448	495	371	383
GAR1	YHR089C	GCATCGGACCTCAGTTT	0	0	0	0	0	0	0	0	0	0	0	0
SDA1	YGR245C	ACTAATGACTAAGACGC	745	774	762	817	744	455	704	649	1115	1122	974	870
TOA2	YKL058W	CGGTACGAAGAAGCGAT	298	295	280	251	380	272	439	364	447	529	399	355
COG2	YGR120C	TTACTACCGCCAGGTTA	403	305	328	393	371	296	460	396	509	470	362	435
RPC37	YKR025W	AGGACATGGACACACTA	0	0	0	0	0	0	5	0	0	0	1	0
ERG1	YGR175C	GTCCTCCAGAACTCAAA	759	729	680	809	795	475	678	697	1061	1108	1126	804
PGK1	YCR012W	CCAGTGACGCAACTTTA	384	451	258	344	521	296	461	474	467	488	560	403
RRP7	YCL031C	ATTCCTTGCGAGGCGAG	0	0	0	0	0	0	0	0	0	0	0	0
SEC9	YGR009C	AAGTTGGTCGAAGGTTT	189	134	120	119	162	83	172	182	178	176	217	153
CDC25	YLR310C	CTAACACTGGTTCAAGT	25	27	33	15	27	24	235	84	73	95	77	126
UTP25	YIL091C	ATCACCTGGCAGATCGG	426	400	482	425	397	210	378	353	591	551	521	561
TIM22	YDL217C	GCCGCCGCTCAATAAAT	253	264	308	295	249	145	224	228	287	292	285	325
SMB1	YER029C	ATTAGGTAGAGCGTCTG	0	0	0	0	0	0	0	0	0	0	0	0
""	YKL036C	GAACAGCGCGGCAATCC	1210	1036	1081	1106	1158	567	1292	1192	1317	1258	1343	1270
HYM1	YKL189W	CCAGAGAGCTGACGAAT	418	322	395	400	354	149	398	282	617	605	439	564
RIB3	YDR487C	ATTTGTCGGGTCAGCCG	299	282	313	337	298	147	345	202	411	414	304	290
URB1	YKL014C	TGTACTCAACCAGACCT	724	641	655	792	688	418	598	469	990	942	914	569
DRE2	YKR071C	GGCACTCTGACATAGTA	0	0	0	0	0	0	0	0	0	0	0	0
TAH11	YJR046W	AAAGTGGCAGTATCGTA	0	0	0	0	0	0	0	0	0	0	0	0
EPL1	YFL024C	AAGTCTCAGTAAGGTTG	733	609	807	717	763	378	633	737	916	985	975	852
RIB7	YBR153W	ACCCGGAGTGCATGGTA	497	478	382	562	467	253	452	381	710	663	539	612
DIP2	YLR129W	TCTATCCCGCTAGGGTG	357	336	260	358	371	274	394	298	416	479	319	390
SEC5	YDR166C	GGATGAGGACGATTACT	516	469	521	555	598	330	510	541	653	594	597	650
RPC10	YHR143WA	TACTTATCGAGATCGGG	1251	1139	1062	1233	1086	390	1026	833	1005	1524	1320	1273
ARP2	YDL029W	CCCGAGTTAATAATCTC	532	441	496	522	373	266	437	517	658	619	540	556
POL5	YEL055C	CGCTGACAGTAACTTTC	93	130	184	175	100	52	199	275	244	289	121	254
EXO70	YJL085W	GGATGCTCTCTCACGAG	549	448	495	428	447	257	387	444	661	594	553	522
FRQ1	YDR373W	ATTTAGTCTCCACACGG	580	452	435	458	470	331	475	541	564	563	453	520
RRS1	YOR294W	AGATCACATCACTCGAT	0	0	0	0	0	0	1	0	0	0	0	0
KRI1	YNL308C	GATATGTCCCAATGCAC	741	590	594	775	666	359	664	480	950	928	823	759
MPP10	YJR002W	TGCGCTGCCAGAACAGA	570	480	416	550	482	239	432	391	616	650	664	464
ORC3	YLL004W	TGAGGCATCGCCATTAC	996	892	867	893	889	538	899	649	961	1214	1009	989
UTP18	YJL069C	GCATATCTGCAACTTTC	229	244	301	284	350	197	350	349	390	341	365	351
RRP43	YCR035C	TCACTGAGAGCAGATGA	442	438	446	536	481	276	545	461	680	607	666	610
SPC98	YNL126W	TCATCGCTAGGACCTGG	1977	1631	1671	1695	1486	863	1296	1314	2229	2033	2131	1977
SEC65	YML105C	GTCGCGCATCAAGAACA	1066	733	696	867	859	460	643	596	1041	1171	964	957
COP1	YDL145C	CTAGTGGCAGGATTGTT	345	289	332	320	332	264	333	264	428	469	304	334
TFG1	YGR186W	CCGACATATACCAAGGC	0	0	0	0	1	0	0	1	0	0	0	0
GLN4	YOR168W	TTGCGGCATGTGACACT	360	240	263	303	353	172	344	300	365	388	367	322
MED7	YOL135C	TATTTCAGGGCCATCAC	52	53	57	34	60	56	368	98	100	141	111	80
ORC2	YBR060C	AGACGGATATACGATCT	2	0	1	2	3	0	40	0	4	4	3	1
BRN1	YBL097W	AGCATGGCGTAACTTTC	557	630	555	616	506	275	512	463	856	707	705	630
USE1	YGL098W	GCTGCCCGGAAATAACC	249	203	198	186	296	143	297	205	347	323	294	252
HSP60	YLR259C	GGAGCACCATCATTTCA	315	352	265	322	262	164	336	299	387	376	299	344
APC5	YOR249C	GCAGGATACCTAATGAT	956	730	800	856	772	494	765	778	1102	991	1006	963
IFH1	YLR223C	ATAGCACCGGAATAAGG	1238	1128	940	1171	1009	564	976	902	1196	1467	1254	1210
MED4	YOR174W	AGTCGATACCTACGCTG	0	0	0	0	0	0	0	0	0	0	0	0
ERV1	YGR029W	CCTAGAACAGTCCGTTA	190	273	176	93	266	169	432	416	428	400	367	205
MCM5	YLR274W	ATGAGGTACACAGTCCC	241	266	220	211	223	119	248	271	263	290	290	298
YCS4	YLR272C	GAGATTAGCCACACTAC	0	0	0	0	0	0	0	0	0	0	0	0
""	YJL195C	CGTGCATTCAAAGCAGC	544	441	451	529	0	366	0	576	0	0	729	0
HRR25	YPL204W	TACTATCTGCCATGCCG	3	1	8	3	5	1	240	8	9	3	4	18
NOP53	YPL146C	CGAGACTGTTTGGAATC	183	150	175	180	237	136	197	259	256	270	276	240
""	YLR076C	TTGGCGGAGACAACACA	424	357	311	381	394	249	374	342	507	425	312	300
NAF1	YNL124W	TCACGTAGGCGATTGAT	654	579	598	646	552	416	699	450	870	924	788	807
CDC20	YGL116W	GGTGCCCTTAAATACAA	0	0	0	0	0	0	0	0	0	0	0	0
GUK1	YDR454C	ATATGTACCGGCCCGAC	0	0	0	0	0	0	0	0	0	0	0	0
GCD10	YNL062C	ACATCATTCCAAGGGAC	298	307	207	335	262	171	355	231	355	430	408	342
PRI1	YIR008C	AATAAGAGTCACGCGCT	273	200	209	171	244	110	251	170	232	258	236	217
RTS2	YOR077W	ACTGCATCGTAATGAGT	0	0	0	0	0	0	0	0	0	0	0	0
RPL5	YPL131W	GGTGTCTCACAACAGAA	981	737	932	945	626	358	458	434	893	1024	840	798
CDC39	YCR093W	TAGAGTACGCACAGCGC	179	183	127	142	172	129	155	132	247	220	230	175
PRP3	YDR473C	ACCTCGCGTATAGGGTG	0	0	0	0	0	0	0	0	0	0	0	0
NHP2	YDL208W	GGGTGCCACGCCAAACA	0	0	0	0	0	0	0	1	0	0	0	0
PAM16	YJL104W	TGAGTATCTCCCATTCT	0	0	0	0	0	0	0	0	0	0	0	0
APC2	YLR127C	TGGGATCTTCTCACCCG	1137	823	846	960	979	582	913	964	1348	1398	1052	1161
CDC45	YLR103C	TCCCATACGACAAGTTG	381	241	258	418	300	176	316	328	328	373	390	385
YEF3	YLR249W	GGACCACTTATTCAACA	617	432	551	561	520	313	561	524	822	807	764	656
ORC4	YPR162C	ACGTACACCAGCCTGTG	11	8	12	11	19	9	146	27	18	48	18	60
USO1	YDL058W	CGATTCGGACTAATGAG	0	0	0	0	0	0	0	0	0	0	0	0
BRR6	YGL247W	TCCGTATCGGGACTGTC	301	328	382	252	278	141	395	226	341	382	382	259
ERG25	YGR060W	CCTTTATGTTAAGTAGG	0	0	0	0	0	0	0	0	0	0	0	0
UTR5	YEL035C	AAGATGCTTGGACACTA	2	4	3	1	2	1	357	6	0	12	2	29
RPB7	YDR404C	ATTGTTAGGCCATCCCT	270	189	277	242	186	127	232	209	241	336	203	224
CSE1	YGL238W	TATTGTCGCGGGACCGT	680	525	609	687	592	387	621	575	895	858	762	699
FRS1	YLR060W	TTGCACCACAAACGTGT	0	0	0	0	0	0	0	0	0	0	0	0
SUI1	YNL244C	CGCTGTCATAGAACTAA	382	259	299	366	306	232	373	330	434	432	373	387
TPT1	YOL102C	CCGACTTATAGATTACA	105	312	180	150	248	168	85	80	304	200	55	298
RPL33A	YPL143W	GCAGCGACTACGTTGCA	395	282	433	355	238	197	296	200	316	367	328	340
PRP40	YKL012W	GCGACCGAAGTAACCAT	292	199	265	285	288	185	388	438	383	387	323	332
TOA1	YOR194C	GAGACTTCATCAATACC	473	391	288	421	448	284	401	494	570	594	434	447
DBP6	YNR038W	GCGGCTATCAGATTAGT	329	287	431	315	320	199	363	321	415	442	399	457
TRS23	YDR246W	TCCAGTGGCTAAGTGTT	0	0	0	0	0	0	0	0	0	0	0	0
MCD4	YKL165C	TAGACCGAACGACGTAC	0	0	0	0	0	0	0	0	0	0	0	0
SMD3	YLR147C	TTAACCGTCTGGAGATG	0	0	0	0	0	0	0	0	0	0	0	0
GPN2	YOR262W	GCTTAACATCACGTACT	19	11	27	9	21	22	229	65	42	77	49	32
GRC3	YLL035W	AGATCCATCCAAGCGCA	476	298	480	459	484	308	502	541	466	568	490	564
NCB2	YDR397C	AAACACTCAGCACCGTT	78	81	92	38	88	80	716	106	147	203	147	248
PRP2	YNR011C	AATAAGCGTCACTCAGG	0	0	0	0	0	0	0	0	0	0	0	0
HEM4	YOR278W	GCTAATCGTACATAAGT	0	0	0	0	0	0	0	0	0	0	0	0
ZIM17	YNL310C	GAAGAGGCTCCAAGCAC	937	869	972	950	854	510	900	738	1146	1248	1161	981
HTS1	YPR033C	ATTCGCAGACCAGCAGT	161	113	104	162	185	122	194	187	211	278	183	77
SAD1	YFR005C	GGACCCAGTTACCATCA	5	4	9	3	5	11	362	7	5	22	9	26
NUF2	YOL069W	CTTCTGAGAGGAGACTT	518	409	558	556	593	315	567	490	774	808	656	666
PRP16	YKR086W	CACCAGTTTGTGAAGAC	490	340	323	426	449	315	450	467	563	611	455	481
RPL10	YLR075W	TGGGTATGCACAACCAA	380	432	442	470	534	278	487	503	491	575	455	566
CDC21	YOR074C	TTATCCATCACAGCGGG	821	643	636	685	693	433	668	656	1042	1043	950	917
AAR2	YBL074C	AACGACTTGGAACTGCG	762	620	842	942	655	499	773	628	988	1210	929	894
YPI1	YFR003C	ATCGAACCAGCATTGCA	524	463	418	522	471	322	483	516	671	640	678	580
PGA3	YML125C	AGATGCCGATGCACGCT	63	42	61	62	94	54	96	95	99	115	109	81
RPO21	YDL140C	CAGGGATATTGACTACG	0	0	0	0	0	0	0	0	0	0	0	0
POP1	YNL221C	TGCATTCTTAGACAGCG	224	226	275	222	237	156	217	237	264	245	200	209
RFC5	YBR087W	ACCGAGCGTATCGCACT	1726	1459	1356	1593	1599	932	1471	1581	2051	2155	1855	1936
SEC27	YGL137W	GATAAGGTCCAACTACC	184	182	100	180	165	139	214	216	224	224	218	110
BIG1	YHR101C	TCATCGCTGAGAGTGTT	522	441	425	448	508	309	558	515	640	626	571	586
UBA1	YKL210W	TAGGACTAACGACAGAG	0	0	0	0	0	0	0	0	0	0	0	0
TAF6	YGL112C	GGGTTTACCACAATCCA	862	712	674	823	811	425	640	846	976	964	988	883
	YIL171W	TGAGAGCACCAACTCGC	445	409	339	413	337	224	509	311	517	440	463	480
POP5	YAL033W	CTGACTTAGTGCATACT	1012	876	955	960	871	251	633	787	791	1043	1205	1044
SEN34	YAR008W	CATGAGAGTGAAGCAGT	1056	779	843	964	833	480	862	940	1247	1313	988	991
CUS1	YMR240C	CATTAGATGGAAGGTCA	800	673	615	589	691	385	638	619	935	950	875	758
GCD1	YOR260W	GGCCTTACCATCAATAT	0	0	0	0	0	0	0	0	0	0	0	0
NBP1	YLR457C	ATATCAGAGTACGCGCT	353	254	331	314	271	186	297	332	334	383	436	334
GLC7	YER133W	CATAGTGTACCAGAGCG	128	106	118	66	178	84	179	134	207	153	138	118
BIR1	YJR089W	GGCTGCATTTCGCTCAA	546	498	432	537	593	326	571	598	608	743	588	669
NCP1	YHR042W	ATCCGATGCCACTCTGA	492	407	484	464	481	260	479	494	500	657	481	586
KAP95	YLR347C	TTAGACTCACCATAGCG	0	0	0	0	0	0	0	0	0	0	0	0
CSE4	YKL049C	CTGTAGTCCATCTAGCT	277	268	203	288	253	226	369	373	506	558	319	388
NOP2	YNL061W	AGGATGGGCCAATCTCC	0	0	0	0	0	0	0	0	0	0	0	0
SPC105	YGL093W	CTACCCTAGTGGTGGAA	1496	1387	1556	1461	1189	792	1119	889	1897	1669	1804	1705
FHL1	YPR104C	CATTGCAGGCTCCATTG	0	0	0	0	0	0	0	0	0	0	0	0
""	YJL086C	GCCTGTCACACAACTAT	152	163	155	155	171	109	186	184	183	177	223	180
AVO1	YOL078W	CGCTGGGTTAGCATATC	952	646	605	708	639	330	617	531	923	973	771	774
RPL32	YBL092W	ACAGGCGACTAATACTA	621	469	531	507	508	239	467	512	713	632	707	637
SHR3	YDL212W	GGCTTCAGAACAACCTC	632	522	602	723	503	309	545	477	832	813	764	692
SFT1	YKL006CA	CCTCGGACAGAATATAG	1121	450	888	906	183	510	965	545	1162	1170	1009	1199
KRE33	YNL132W	TATTGACTCGGAGCCGC	169	165	114	152	181	69	182	149	165	226	137	148
TFC7	YOR110W	CCACTGTATGGAAGATC	374	262	307	375	243	201	331	303	340	398	319	299
SUA5	YGL169W	GGAGTACGTCACTAACC	241	241	231	256	277	167	243	229	281	318	271	246
SEN2	YLR105C	TCCCGAATGACAAGGCA	346	301	277	351	388	252	354	472	463	478	341	363
TEM1	YML064C	AGGGCTCACTTGCATCT	0	0	0	0	0	0	0	0	0	0	0	0
SEC16	YPL085W	TATATGGACCCAGACTC	0	0	0	0	0	0	0	0	0	0	0	0
BPL1	YDL141W	CATGTACGAGTAGTAGG	359	246	220	373	416	203	355	253	345	425	348	353
MED11	YMR112C	GCTGTATCATCACTCGT	608	576	545	644	682	365	609	573	824	862	725	687
ERG26	YGL001C	CCTTTGGGAGAAGTGAA	300	299	257	322	325	188	290	297	466	374	387	350
TRS31	YDR472W	AGTGTACCTCTACTCCG	5	2	5	2	10	15	5	33	8	12	5	0
SED5	YLR026C	ACCAGCCATATAACTTG	523	547	416	511	530	252	487	443	603	668	554	646
POL30	YBR088C	ATTGCAGCCGAGATCGT	485	419	442	382	409	248	469	436	577	539	463	576
NUD1	YOR373W	TATGCTGCTGCACCCGT	0	0	0	0	0	0	0	0	0	0	0	0
PRE7	YBL041W	AATCGCTTTCAACGGAT	362	361	379	303	364	213	378	422	444	502	471	383
SRP68	YPL243W	GAGATCCTGACAACCAT	0	0	0	0	0	0	0	0	0	0	0	0
RET2	YFR051C	GCCACGCTACTAAGTTT	545	503	542	601	541	331	543	481	802	797	741	665
BFR2	YDR299W	TAGTCGTCTACAGGTCT	648	521	555	576	554	272	564	462	738	740	677	606
""	YGL239C	TGGGAGCCTCGACCTTT	1703	1624	1840	2199	2075	1089	2236	1856	2778	3069	2681	2587
ENP2	YGR145W	TGCCCATGCCAAGAACA	832	758	701	860	746	513	839	727	1211	1216	979	1023
PBN1	YCL052C	CCATCTGGAAGAATTAG	512	530	585	251	495	342	496	459	714	809	456	565
RRP9	YPR137W	CACTCGTAACTATACCG	0	0	0	1	0	0	0	0	0	0	0	1
SIS1	YNL007C	ATGTAGCCCACACCTTA	639	522	471	497	621	291	561	614	907	817	829	628
TIP20	YGL145W	TTTGTCGAGCGGACCCT	0	0	0	0	0	0	0	0	0	0	0	0
SEC61	YLR378C	CGTGAAACATGGCCGAA	0	1	1	0	1	1	4	1	0	0	1	0
TRS130	YMR218C	TATTATTGCCGCAGCAG	0	0	0	0	0	0	0	0	0	0	1	0
DPB11	YJL090C	GCAGTCTACTCATTCCT	0	0	0	0	0	0	0	0	0	0	0	0
TAF12	YDR145W	GGTTCATACACCCATCT	334	15	490	469	498	292	413	419	719	820	622	449
ARP3	YJR065C	CCAGCAGCTCAATCTTG	173	173	137	123	194	121	255	222	222	291	226	176
NRD1	YNL251C	CCTAGAGTGCAAGAGAC	0	0	0	0	0	0	0	0	0	0	0	0
ULP1	YPL020C	TAACTAGCACGATCCAC	1445	1173	1061	1457	1181	759	1201	1183	1566	1790	1712	1372
CAB4	YGR277C	ATTGCAGACTACGGCCT	0	0	0	0	0	0	0	0	0	0	0	0
PRP22	YER013W	TTGCAGCGAGAAGAGCA	296	183	221	235	211	184	274	282	326	333	275	241
MCM7	YBR202W	AACTCGTTGGCATAGCT	36	26	51	19	45	38	329	123	49	117	53	97
ARP7	YPR034W	AGAGACCGCACTAACGT	314	289	295	280	289	188	386	322	470	511	442	417
""	YJL202C	CCGCTTATTTAATGGAG	0	430	0	0	328	0	342	337	455	0	0	393
CCT7	YJL111W	AATCTGGCGGAAGCCTA	788	584	990	841	452	268	499	419	817	855	684	650
RPP0	YLR340W	ATCACACACTAAGGGAG	365	265	299	380	325	181	328	296	387	336	302	249
POP4	YBR257W	ACGGCTACTATGATCTC	0	0	0	0	0	0	0	0	0	1	0	0
CHS2	YBR038W	ATATTCCTAGCACGAGG	0	0	0	0	0	0	0	0	0	0	0	0
SPC3	YLR066W	TGGAGCCTCAAATCCCA	2	0	1	0	3	1	100	2	3	5	2	2
SDH3	YKL141W	GCGGTACATACAGTCAA	399	373	382	432	349	207	361	399	577	466	427	549
SMC2	YFR031C	GGATCATTACCATTCCC	806	734	708	778	713	428	583	598	944	959	850	990
MTR10	YOR160W	AGAGTAGCGACCACTAT	0	0	0	0	0	0	0	0	0	0	0	0
TOM40	YMR203W	CATAGAGTAAGAGCTTC	439	400	408	427	417	245	277	294	536	547	440	498
CFD1	YIL003W	CATTGGCAGCGATGTTG	896	769	765	928	793	445	630	620	1042	1133	987	988
SDS22	YKL193C	TCCGAAGCATAATGGAA	377	297	280	248	392	217	320	356	392	505	400	460
CDC34	YDR054C	GAAGCGTGACGAATCTT	41	30	25	22	60	34	333	83	71	107	44	105
DPM1	YPR183W	CTGGAGTAATACCGACT	841	683	765	735	677	319	617	661	876	837	862	754
LAS1	YKR063C	AAACACTTGGTCAACAT	0	0	0	0	0	0	0	0	0	0	0	0
NUP192	YJL039C	TTTGCATCGCGCACGCT	574	521	480	555	539	378	564	494	798	774	711	702
RSC6	YCR052W	AAGCGTCCATGTGCCTC	0	0	0	0	0	0	0	0	0	0	0	0
SEC3	YER008C	GCACCAGAGCAACTGTC	0	0	0	0	0	0	0	0	0	0	0	0
RPN7	YPR108W	GGTGATCGACACTCTCC	0	0	0	0	0	0	0	0	0	0	0	0
LCB2	YDR062W	GCCAAGAAAGAATGTTG	415	302	296	391	411	258	390	396	386	431	389	408
CDC60	YPL160W	ATGTACGCACGACCAGT	0	0	0	0	0	0	0	0	0	0	0	0
DAD3	YBR233WA	TACCTAGACGCGAGCAC	0	0	0	0	0	0	0	0	0	0	0	0
SNU13	YEL026W	TCCCGCATTCCAGATGA	1211	925	1019	969	1013	576	888	824	1357	1440	1261	1220
PSA1	YDL055C	CAGGCGCTTGAAGTTTA	137	125	133	134	119	99	173	131	213	144	166	142
DUT1	YBR252W	ACGCGCTGCTTAGATTA	0	0	0	0	0	0	0	0	0	0	0	0
YKT6	YKL196C	GGGAAGATAGCCTAACA	710	703	664	875	612	387	600	474	936	961	902	848
SCC4	YER147C	CGCCCTGGATCATTTAT	0	0	0	0	0	0	0	0	0	0	0	0
COG4	YPR105C	ACTAGGACATTCCGACC	833	620	741	760	768	399	692	626	856	929	856	654
NIC96	YFR002W	GATGATCCCTCACAGCA	0	0	0	0	0	0	0	0	0	0	0	0
SLY1	YDR189W	GGTCGGACTCTATACTG	0	0	0	0	0	0	0	0	0	0	0	0
TRM112	YNR046W	GCATCCAGTAGTGGCAA	0	0	0	0	0	0	0	0	0	0	0	0
THS1	YIL078W	ATACACGCTCGGAAGAC	294	261	283	350	301	165	255	261	433	346	348	375
""	YNL247W	GCTATGCGAAGACATTT	0	0	0	0	0	0	0	0	0	0	0	0
TFA1	YKL028W	CGCGGAACACCATTCAA	0	0	0	0	0	0	0	0	0	0	0	0
MET30	YIL046W	CATTACTGGAGAGCGCA	0	0	0	0	0	0	0	0	0	0	0	0
MTR4	YJL050W	AATATGACTGAGCATGT	508	445	363	488	534	291	491	530	760	807	527	637
NTR2	YKR022C	TAGACCATTCCGAAGGA	720	607	667	682	568	367	632	572	789	860	763	814
CNS1	YBR155W	AATGGCGTCGCACGTCC	780	544	626	606	622	327	634	608	842	752	729	789
SEC26	YDR238C	TCGGTGCGGAAAGCCAA	541	383	383	439	483	218	495	424	523	598	513	520
RPS13	YDR064W	GACAGAGGTTCAACATT	160	255	203	195	194	111	265	257	275	336	185	325
""	YCR013C	CCGAATGTAGAATTGGC	772	136	583	745	147	102	136	868	204	221	173	819
GSP1	YLR293C	TGACTAAGCCCATCTGG	0	0	0	1	0	0	0	0	0	0	0	1
PAB1	YER165W	GGCAGAGCAGCAATCCG	198	197	251	252	261	197	281	327	356	315	298	349
MIF2	YKL089W	GCGGACCCATATTTAAC	515	521	511	593	437	289	531	359	667	673	655	715
SPP41	YDR464W	AGGGCCTCCTTCTCATA	0	0	0	0	0	0	0	0	0	0	0	0
TIM17	YJL143W	CTAGAGGGCAAATCTGC	609	568	618	596	593	319	608	498	756	672	634	681
ABF1	YKL112W	TCCAATGTAGCTCAAGG	126	77	85	117	144	132	158	145	181	118	130	143
RRP1	YDR087C	GGGCTAGTAAGATATTT	70	56	84	39	92	96	844	128	162	243	176	211
CDC9	YDL164C	CAATCCCGCGTATATGT	280	288	304	327	254	201	256	232	302	403	385	365
TIM12	YBR091C	AGCACGAGGTAGCCGCA	0	0	0	0	0	0	0	0	0	0	0	0
	YJL018W	TACTGTCTGAGCACTGG	0	0	1	2	1	1	25	5	0	0	1	0
AFG2	YLR397C	CTAAGACGTGGGAATTA	0	0	0	0	0	0	0	0	0	0	0	0
ORC5	YNL261W	GCGCATCGCAAATCCGA	696	676	672	767	734	398	721	709	1027	988	1017	1063
PAM18	YLR008C	TGGTCCAGCACAATCTA	0	0	0	0	0	0	0	0	0	0	0	0
CDC3	YLR314C	CGCCTACTGATAAACTT	253	210	265	263	343	195	286	265	324	380	287	293
HSH155	YMR288W	ACTCATAGTGAAGGAGA	1612	1362	1298	1430	1442	802	1297	1261	1854	1981	1756	1667
PRE8	YML092C	ATTCACAGAGCGACATA	0	0	0	0	0	0	0	0	0	0	0	0
SHQ1	YIL104C	TGAGCGCCTTCACTCTG	274	213	285	293	250	202	263	325	337	407	365	330
COF1	YLL050C	TGGATATGCCCATCACC	5	0	2	0	2	7	147	16	4	11	5	5
ALG2	YGL065C	CCGGCTCTGTAACTATT	960	657	735	723	642	482	790	664	980	1043	860	895
DML1	YMR211W	GCTGTAATGACATGGTA	0	0	0	0	0	0	0	0	0	0	0	0
MCM3	YEL032W	TCATCGGACTCACGGTG	1635	1390	1429	1763	1133	728	1148	1103	1743	1821	1627	1282
DUO1	YGL061C	CATTCGGGCTAAGTTTG	908	686	664	825	804	445	604	773	956	938	889	825
CCT3	YJL014W	ATCGCAGGATGGTACAG	0	0	0	0	0	0	0	0	0	0	0	0
TRM5	YHR070W	CATACAGACGCATATTG	0	0	0	0	0	0	0	0	0	0	0	0
PRE6	YOL038W	GGTCCGAATACAACAGC	168	192	145	213	269	158	206	327	349	274	237	290
DBP8	YHR169W	AGATTCACGGCTAGTCA	0	0	0	0	0	0	0	0	0	0	0	0
""	YOL134C	ATTTCCAGACGATGCAC	506	425	460	562	530	278	514	429	720	635	619	708
BRF1	YGR246C	ATAGCTCTCTAATTGGC	146	99	182	144	139	50	163	117	152	188	124	159
SEC20	YDR498C	AATCTTGACGTGCCCGC	0	0	0	0	0	0	0	0	0	0	0	0
TUB1	YML085C	ACATAGAGATGACGGAC	491	357	503	482	392	103	331	372	511	559	445	248
NOP14	YDL148C	CCGGACTGATGACGTAT	82	178	215	58	161	70	191	209	304	358	319	294
STH1	YIL126W	CAATCTAGGCGAATGAG	0	0	0	0	0	0	0	0	0	0	0	0
NSE3	YDR288W	TATTCAGGTACACCCGC	541	424	397	636	532	341	638	458	176	826	625	518
""	YJL032W	CGCATGGTCAAATAGCT	269	261	315	282	345	216	396	291	460	421	288	362
NSA2	YER126C	CATAGGCTTGAAGGATT	0	0	1	2	2	0	2	0	0	2	6	0
PRI2	YKL045W	CGACGATCTCAGAACAG	249	234	210	220	259	152	297	301	287	324	379	330
SPB4	YFL002C	TATTGATAACGACGACG	0	0	0	0	0	0	0	0	0	0	0	0
NOG1	YPL093W	CACCTGTGACTACATGC	826	676	808	759	709	413	625	644	846	943	845	807
TTI1	YKL033W	AGCCCGTCAAGAGTAAC	0	0	0	0	0	0	0	0	0	0	0	0
RPT5	YOR117W	ATACCCATCAGAGCTGG	453	378	376	416	511	255	421	572	488	635	500	405
RET1	YOR207C	GCCGTCTTATCAATCAG	608	510	680	616	408	288	444	291	627	752	700	663
FCP1	YMR277W	ATGATCTGCCAATCCAG	1236	1190	1243	1400	1070	588	1073	1116	1638	1676	1501	1592
NDC80	YIL144W	TCTGTGAAGCTGATGTA	540	471	492	546	433	325	438	384	652	784	675	641
ARP9	YMR033W	ATTAAGAAGTGCGCGGA	438	317	0	0	0	0	0	0	477	0	0	0
TEN1	YLR010C	GCGCCTACTAAAGTTCA	391	279	253	316	349	194	323	482	398	413	367	453
PFS2	YNL317W	CATTTATGGAAAGTGGC	501	442	647	439	498	248	507	466	577	597	588	567
TRL1	YJL087C	ATCATCTGCGGAGAGAG	519	430	562	582	500	280	414	337	625	622	558	565
RIM2	YBR192W	ATGCCGACGGTATCTCA	100	107	103	76	147	152	421	193	284	285	195	199
TFC8	YPL007C	TTCAGAGCAGTTGAGTA	843	744	812	781	809	477	815	728	1033	1023	941	910
RPN6	YDL097C	CGACCTCTTACAGTGAT	71	63	85	80	126	75	242	144	139	153	145	216
""	YOR218C	GAGATACAGACATTTCC	395	321	360	387	396	285	474	442	486	534	560	473
NOC4	YPR144C	TGAGACGCTACCACAGG	684	670	737	822	680	436	804	654	973	949	928	852
DSN1	YIR010W	ATTGAGGCACGACATCT	325	214	263	290	215	127	310	191	388	297	351	347
MCM2	YBL023C	AAAGGAATCTGTCTCAA	32	15	32	12	28	11	206	33	46	103	52	85
BET4	YJL031C	CGCTCCATAAACGATCT	382	305	350	345	463	177	458	383	408	453	369	451
RPM2	YML091C	ACTTTGGATGAATGGCG	0	0	0	0	0	0	0	0	0	0	0	0
TIF35	YDR429C	AAGCGTGTGTAAGCCCT	0	0	0	0	0	0	0	0	0	0	0	0
GCD14	YJL125C	GCTGACACTCAACGAAT	0	0	0	0	0	0	0	0	0	0	0	0
ARP4	YJL081C	CCGTGATACAAAGCGAT	462	396	404	461	397	175	436	358	511	424	401	60
TAF3	YPL011C	TGAGAGATATACGGCCT	236	219	220	194	251	190	212	244	222	305	235	229
""	YHR020W	CATGCAGGTGAAGGATT	6	6	12	13	21	17	68	34	21	18	19	43
NIP1	YMR309C	CCGATATGGAAAGCTAG	441	346	369	368	467	234	461	436	544	564	584	619
SNP1	YIL061C	CCAGAACCCAGAATTGT	1225	1090	1285	1206	884	625	1125	942	1337	1303	1135	1396
DIM1	YPL266W	CGAGACGAGTGCTCTAC	0	0	0	0	0	0	0	0	0	0	0	0
ESF1	YDR365C	ACTATACCTAGAGGGAC	0	0	0	0	0	0	0	0	0	0	0	0
JAC1	YGL018C	CCGGGATATGAATTAAG	0	0	0	0	0	0	0	0	0	0	0	0
RAD3	YER171W	GTGACACCAGCATATTA	864	662	809	757	702	417	575	598	926	955	1045	946
	YAL034Wa	GGACCTCTGCTCATTAT	129	105	113	150	155	102	273	179	201	231	204	279
""	YPR142C	AATTATACAGGCGTGCG	11	13	23	4	14	23	208	61	19	36	16	18
TAF8	YML114C	CCGCGTGCCAAAGATGC	0	0	0	0	0	0	0	0	0	0	0	0
SEC11	YIR022W	GCGTCTTATACACCTTT	1183	1046	1075	1109	1004	572	988	971	1416	1297	1075	1211
MRD1	YPR112C	AGAACTACATTCCGCGC	210	221	248	222	194	123	229	179	241	236	279	205
CAB1	YDR531W	CCCGCGTTCAAAGAAGG	0	0	0	0	0	0	0	0	0	0	0	0
GPI17	YDR434W	AGTGAGGACCTTCTCCC	524	509	510	478	479	275	379	384	554	759	624	652
POL3	YDL102W	CTTACGTCAGGCGTGGC	9	17	22	5	23	22	267	61	39	57	39	81
MOB1	YIL106W	ACTCTGATCCGACTGTG	904	255	308	318	316	382	689	740	1062	434	362	778
KEG1	YFR042W	CAGAGGACTATAACGGT	719	648	724	760	653	340	666	700	927	953	939	886
FAL1	YDR021W	GGACAGCCAACCAAGTT	249	272	256	286	295	173	371	387	317	385	341	314
RPS15	YOL040C	GCATGGTGTAAATCTCC	414	344	339	327	322	249	262	394	406	392	348	356
RFT1	YBL020W	AATAGCCTTCAACGTCT	233	230	172	199	334	161	320	261	305	319	265	232
STN1	YDR082W	GATAGACCTTAATTCAC	0	0	0	0	0	0	0	0	0	0	0	0
SEC10	YLR166C	TCGATCTAGGTGGCGAA	289	299	270	359	390	247	353	442	436	423	439	396
CAB3	YKL088W	GGCTGCCTACTAAGAAC	894	814	720	820	700	413	775	765	1168	1133	998	933
RPT4	YOR259C	GAAGGTAACTGAATCTG	0	0	325	0	0	0	0	0	0	0	0	0
PXR1	YGR280C	ACGACTCTAGCATGTCT	0	0	0	0	0	0	0	0	0	0	0	0
GPI10	YGL142C	GGCCCTACTCTCAAAGT	0	0	0	0	0	0	0	0	0	0	0	0
RPL28	YGL103W	GCCGGTTACACAACGTA	252	212	235	247	241	130	212	260	317	291	304	298
RPB2	YOR151C	CCTGATGAAGAAGCTGG	386	331	309	384	388	267	368	362	424	469	406	424
CSL4	YNL232W	GCATAGAGTCTGACACA	252	206	197	164	182	133	271	271	242	267	319	307
NOP19	YGR251W	GGAAACAATACATGCTC	399	358	329	370	381	269	396	410	508	620	537	447
PZF1	YPR186C	TTACAGCCCAGGGACCT	505	440	424	585	464	271	501	379	791	724	711	608
MET4	YNL103W	ACGGCATCTATCATTAG	0	0	0	0	0	0	0	0	0	0	0	0
ESA1	YOR244W	GAAGCGTTGAGAATGCC	630	444	559	601	577	363	593	530	878	801	732	681
RRP12	YPL012W	TTAGCACTCCGACAGCG	221	218	240	274	248	132	270	184	313	298	234	234
KIN28	YDL108W	CAGAGGGCACTGTTCTT	504	394	351	486	453	246	478	475	620	615	515	499
DBP9	YLR276C	AGGAGCATCACAGATCC	273	245	276	21	216	131	146	52	316	167	207	257
SEC21	YNL287W	TGCACATCAGGTAAGAG	0	0	0	0	0	0	0	0	0	0	0	0
RPC25	YKL144C	GTGGGCATAAGTGAACA	0	0	0	0	0	0	0	0	0	0	0	0
TFB2	YPL122C	CCGCCGACATAAGATAT	0	0	0	0	0	0	0	0	0	0	0	0
PRP21	YJL203W	CAGTACCCGAGATGCTG	293	317	301	374	263	168	298	281	384	434	338	398
ACP1	YKL192C	GACAGCCATGTAAGGAA	616	532	582	615	520	261	478	552	727	742	657	673
TFC6	YDR362C	ATAGGCGACCCAGTATT	818	737	633	920	757	467	1055	865	1180	1190	1085	1251
CIA2	YHR122W	AGATCATGTCAACTAAG	860	861	721	907	873	508	894	836	1168	1152	1047	970
NOB1	YOR056C	CGAGTTACAACAGTCTC	908	742	651	860	780	462	706	766	1221	1076	965	1116
ABD1	YBR236C	ATTTCGTCGAGCCGCGC	193	209	249	215	187	122	222	150	323	302	199	220
KAE1	YKR038C	AGAGATGTTACGAACCC	474	451	606	572	430	327	586	349	622	804	614	445
NAB3	YPL190C	GCGGCATACAAACTTCT	0	0	0	0	0	0	0	0	0	0	0	0
RPR2	YIR015W	AGTAGCTCTATAACCTG	454	283	311	437	242	211	290	337	372	432	301	370
SME1	YOR159C	CCAAGAGTGCGGAATAT	1020	723	743	860	685	471	822	737	1134	1056	1039	896
SMC6	YLR383W	ACGGTCTAAGGACTCTT	972	1060	1101	1015	896	498	870	849	1324	1389	1300	1128
EFB1	YAL003W	GACATATCAGCATACAT	351	339	394	381	386	289	447	396	465	433	447	401
OKP1	YGR179C	CTCCCAGACAGCAATTA	503	416	475	483	361	211	351	428	383	494	376	474
MVD1	YNR043W	GTACCCATCGGCACGTT	489	370	498	516	363	212	451	341	570	659	531	544
ORC1	YML065W	GATCTGCCATCATTGCT	278	255	307	266	330	161	207	266	295	386	359	319
ARH1	YDR376W	AACACGCTTTAACTACT	9	6	6	1	6	9	232	11	6	21	16	58
SPT15	YER148W	ATTTGGGCAGCGCCACT	208	119	147	184	180	85	175	167	231	217	173	204
RAP1	YNL216W	ATTTGCCGAGCGATGCC	0	0	0	0	0	0	0	0	0	0	0	0
TIM44	YIL022W	ACAGGCTGAGAACTGAT	0	0	0	0	0	0	0	0	0	0	0	0
FOL2	YGR267C	AATACACGGTACTCGAT	289	154	325	417	320	196	284	310	398	451	387	402
NCE103	YNL036W	ACCTCTACGTGGGCGAA	0	0	0	0	0	0	0	0	0	0	0	0
""	YNL150W	AAGGTCATCTCATGTGC	1307	1068	1080	1119	1097	612	995	926	1514	1552	1315	1239
TSC13	YDL015C	CAACTTTATCGAAGAGT	0	0	0	0	0	0	0	0	0	0	0	0
TAD3	YLR316C	CGACACGTAGTAGACTT	752	817	426	578	789	532	508	476	1109	1061	579	669
LCD1	YDR499W	AGACTTCGGTAGATCGC	366	304	292	348	308	132	364	248	428	489	453	252
TUB2	YFL037W	GTACACAGATACGCGCT	615	577	489	550	626	349	612	634	731	845	673	712
NUP57	YGR119C	TTACTTTAGCCCACCGA	465	382	435	441	426	262	446	346	506	515	435	425
SEC31	YDL195W	GCCTTAGCCAAATAGGG	983	895	1003	819	901	568	896	817	1212	1128	1117	30
FIP1	YJR093C	GCCAGGCATTTAATATC	403	350	343	368	480	256	478	440	505	570	445	470
CDC53	YDL132W	CTTTCAGAGGTCAGGTG	0	0	0	0	0	0	0	0	0	0	0	0
""	YDL221W	GGCCGTCATAAACGCGA	0	0	0	0	0	0	0	0	0	0	0	0
MRPS18	YNL306W	CCACTGAGAGAACGTGT	644	714	750	831	669	359	601	423	954	965	838	829
FCF2	YLR051C	TGCCTGAGCAAAGGGAC	465	282	315	425	434	227	443	491	562	580	412	521
MAK5	YBR142W	ATTATCGGCCCACGGCT	784	690	747	750	772	493	872	729	977	1150	888	945
RER2	YBR002C	AACTCAACCTCATGTAG	0	0	0	0	0	0	0	0	0	0	0	0
ERG11	YHR007C	ACATGACGAGAACTCTG	0	0	0	0	0	0	0	0	0	0	0	0
SSC1	YJR045C	ATATCTAGGTGCAGGAG	0	0	0	0	0	0	0	0	0	0	0	0
YJU2	YKL095W	GTTTCCGATACAGAACC	707	547	649	675	619	348	663	511	844	857	687	769
THG1	YGR024C	AAGTGGCCTTAACTCTA	884	787	810	765	742	354	589	655	942	1047	1022	976
NDC1	YML031W	GACGAACACCCAGCTTG	262	239	326	371	285	189	253	243	333	401	351	424
CTF13	YMR094W	AGCATTATGTGAACGGA	349	294	276	287	352	195	418	275	380	462	408	383
""	YMR290WA	TACGAGTCTACAGCAGG	1143	840	901	1105	824	449	1055	849	1280	1265	1119	1083
YSH1	YLR277C	TAAGACACGTCCGAAGC	378	267	353	389	363	220	384	366	406	540	381	381
NUP82	YJL061W	ACTATGAGTGAAGGCTA	78	101	119	97	116	80	121	109	149	143	165	148
""	YBR190W	AACTGCTATTCATCCGT	0	0	0	0	0	0	0	0	0	0	0	0
CDC43	YGL155W	GGACTACAGGAATTACC	225	190	165	199	238	157	302	205	219	280	374	216
""	YOR169C	CATGGAGCGAGACTACT	1	1	2	2	5	4	298	11	4	7	7	33
SGV1	YPR161C	CAAACCCAATGCCGGTG	0	0	0	0	0	0	0	0	0	0	0	0
RPS3	YNL178W	TCACAGCAGTAAGCCTA	305	291	273	292	385	176	317	313	407	360	326	305
YFH1	YDL120W	CCGAGCTACGGATATTT	6	2	3	2	10	12	191	24	13	15	16	37
LAS17	YOR181W	CGCTGATAGTTAGCTGG	0	0	0	0	0	0	0	0	0	0	0	0
""	YLR317W	GGAGTCACACCATCGTT	428	330	380	412	325	179	345	430	413	540	369	485
SPT14	YPL175W	ATGTCAAGTGTCGGCAA	449	280	267	289	417	190	338	263	464	271	56	413
NOP10	YHR072WA	GCACGGACTAGATTATG	0	0	0	0	0	0	0	0	0	0	0	0
SPC19	YDR201W	GATGGGCTCCTACTATC	213	240	195	225	315	152	332	383	388	329	328	300
PRP45	YAL032C	TGATCCGCGTCGATGCT	2	0	0	0	3	1	3	0	3	1	0	0
ALG1	YBR110W	AAATTGCCAGGCCGAGC	0	0	0	0	0	0	29	5	0	0	0	0
SEC63	YOR254C	GATGGCACACCACTTTA	0	0	0	0	0	0	0	0	0	0	0	0
IPA1	YJR141W	GCTGCGTCCATTTGAAC	41	23	64	25	31	29	423	62	78	105	52	118
WBP1	YEL002C	CCGTATGCCAAAGAATG	0	0	0	0	0	0	0	0	0	0	0	0
PRP4	YPR178W	CGACCTGCATTCTAACT	403	251	311	357	400	200	550	340	496	553	480	548
RRN11	YML043C	CAATGCCACGCAACGGG	689	582	423	663	680	365	561	544	994	887	806	825
RPN12	YFR052W	AGGTGAATCTCGCTCAA	931	822	788	941	772	490	874	682	1058	1059	1036	1015
MSS4	YDR208W	GATAGGTACTCCGCGCT	675	508	523	572	497	319	592	584	676	762	590	639
ARC19	YKL013C	GCCAGAGTAAGGCAACT	731	662	668	822	698	390	695	524	940	1033	781	871
SLD7	YOR060C	CCATGACTCGCAATGAT	1036	872	908	931	945	533	805	749	1257	1267	980	1118
SMC4	YLR086W	TCCTGCCGGAGAAGAAA	168	161	144	97	199	128	165	265	186	203	181	231
RRP46	YGR095C	GCCGTAAGGAAACCGTA	281	277	249	264	297	124	165	344	336	319	125	360
TBF1	YPL128C	GGCATACCGACAACGAT	263	269	257	278	240	184	228	246	299	308	285	329
""	YGL074C	CAACTCGTCGTAAGGTA	437	408	318	423	316	296	476	396	776	524	546	536
DED81	YHR019C	CGGCCTATCAGAGAATT	20	18	33	9	32	24	165	45	28	60	51	73
RHO3	YIL118W	GGCAGCTATCCAATCAC	0	0	0	0	2	0	24	1	0	0	0	1
PIK1	YNL267W	ATGACTACGTGGAGGCA	408	389	316	389	498	318	455	363	654	754	604	546
YTH1	YPR107C	GAAAGCCCATTTGAGCC	339	334	403	374	402	204	442	299	587	449	340	315
RPC53	YDL150W	CATACAAAGAGAGGTGT	722	528	616	630	642	326	545	488	862	964	787	836
""	YOR203W	GCGCCAGATTCATAAAC	285	228	244	290	232	175	343	175	352	387	307	295
ECM9	YKR004C	AGTATGTGAACACTCAT	0	576	0	0	0	0	0	0	0	0	579	0
NSL1	YPL233W	GCGATGCTATCAATACT	797	732	824	768	715	394	752	529	178	984	879	336
PUP3	YER094C	GATTTCAGTCCATCTGC	203	168	145	176	171	118	186	233	253	283	239	270
GCD2	YGR083C	CCCTGGGAGTTAGTAGA	257	246	245	275	324	171	266	319	308	347	379	240
""	YLR140W	TTCGATAGGCTAGGTGA	0	0	0	0	0	0	0	0	0	607	549	0
SPC42	YKL042W	TAACCCTCAACAGGTGC	156	132	115	172	161	121	227	146	234	216	149	214
IMP3	YHR148W	TACGAGGCTAGACTACT	555	474	582	542	493	300	738	595	651	773	696	692
NUP1	YOR098C	TTGCGACACACATCGAG	386	393	342	413	401	271	409	444	529	514	441	449
RRP17	YDR412W	ATCGCGCTTTAATCCCG	605	522	640	657	714	389	643	570	960	1130	713	940
PMI40	YER003C	CCTCGATCTAAAGCATG	313	260	270	273	266	161	315	273	293	330	262	369
ARC15	YIL062C	CAATCTCGACCAATCGT	100	79	101	131	113	79	345	144	210	241	181	363
""	YKL153W	GCAGCCCTATAACATGA	643	549	558	720	734	445	603	645	871	832	915	742
RPN9	YDR427W	AAGCCGACCTCATACGG	312	257	296	500	500	235	400	357	538	607	567	493
SRB6	YBR253W	ATCAGGTGGTCATGGCC	167	156	137	202	193	91	188	195	242	222	169	167
NOP9	YJL010C	AAATGTGCGCTCAGTCG	0	0	0	0	0	0	0	0	0	0	0	0
LSM3	YLR438CA	ACTCAAACATAACTCTG	976	726	828	874	791	412	774	738	1149	1321	967	1035
RIO2	YNL207W	AATGGCTCGTCATCCGC	481	407	367	381	348	290	349	394	554	518	508	483
NSE5	YML023C	ATTGCACCCGCATTGAT	287	191	0	0	286	171	223	0	341	0	259	278
RPS5	YJR123W	GCTCCGATAGGATATTA	342	316	294	299	357	183	299	291	435	428	327	408
RIA1	YNL163C	TCACTTATGCCATGAGG	372	323	241	270	363	232	367	425	386	466	362	332
KOG1	YHR186C	TATCCTCGGAGACGCGA	0	0	0	0	0	0	0	0	0	0	0	0
TRZ1	YKR079C	ATAGCATACCGAGTGAC	1084	827	856	916	856	502	784	801	1167	1162	1115	1032
MRS6	YOR370C	CGGAGGCTCAGATGTAC	700	659	546	601	657	373	645	603	752	885	726	748
POP6	YGR030C	CCGGGTTTAGAAGAAAT	377	376	351	328	279	224	291	322	435	412	371	417
LST8	YNL006W	GCACCTGGTTGAACGTA	311	306	311	370	271	186	289	341	362	416	341	313
IPL1	YPL209C	CCTACGCAGAGATTATA	0	0	0	0	0	0	11	0	0	0	0	0
SFI1	YLL003W	CTAGAATCCGCATGTAC	221	223	213	220	293	184	308	311	281	310	253	360
SAH1	YER043C	ATCCTGAGCGGACGTTG	304	161	284	337	227	155	268	283	372	363	273	282
	YFL018WA	TATAGACGCCGACCATG	341	369	403	391	434	281	389	390	521	623	453	450
""	YPL251W	CGATAGCTTGTGACATT	775	678	726	736	597	371	594	625	885	814	879	901
PHS1	YJL097W	AACCGCATCGCATTTGT	0	0	0	0	0	0	0	0	0	0	0	0
SSY1	YDR160W	GTGAAAGGTCCCTGCAC	394	289	291	410	355	183	327	334	461	482	415	265
RFC3	YNL290W	AGAGTGCTCACATCGCT	396	298	368	310	417	288	797	370	638	814	742	594
NET1	YJL076W	CCTAGATCGCAATAGAT	0	0	0	0	0	0	0	0	0	0	0	321
MMS21	YEL019C	AGCATTACGATAACGCT	249	342	358	303	364	2971	0	0	0	0	0	0
SWD2	YKL018W	CCGAGTAGAATCAAGGT	0	0	0	0	1	0	2	0	0	0	0	0
SEC17	YBL050W	ACGTATAGCATAAGGTA	1366	1291	1385	1558	1326	701	1236	1107	1734	1764	1503	1597
RNA14	YMR061W	TCTTATAGTAGATGCAG	523	412	498	413	414	240	400	421	509	620	491	375
""	YDR053W	GCCTACTATCGAAGATT	372	330	249	328	436	230	375	472	445	404	431	454
SEN54	YPL083C	TAATTGCCTCGAATCTC	177	131	198	136	190	163	173	261	214	244	225	188
DBP2	YNL112W	GATGGATTTCCCTCATG	0	0	0	0	0	0	0	0	0	0	0	0
SSL2	YIL143C	AGATTGACTACACGCTC	0	0	0	0	0	0	0	0	0	0	0	0
GPI19	YDR437W	ACTTATTGCGGATCGCC	513	578	451	536	454	246	519	411	553	596	487	531
NSE4	YDL105W	CCGCGACGATTGATTAG	508	450	484	570	531	250	542	478	744	819	804	579
SNU71	YGR013W	AATTCGTAAGCACGGGT	265	217	223	226	217	161	238	249	317	304	297	201
""	YBR089W	AGACTGTTACGCATCCT	191	147	138	148	194	147	222	247	238	282	194	219
TAF5	YBR198C	ACCTTCTAGTGAGCTGC	82	72	117	61	96	54	235	129	219	261	172	200
""	YLL037W	CAGGCCATAATGCTCAA	0	0	0	0	0	0	0	0	0	0	0	0
RIB5	YBR256C	AGGGATATGATACGTGC	805	562	541	594	535	280	572	504	674	682	691	653
RBA50	YDR527W	ACCTCGCTCGGGATGTG	267	222	317	292	264	188	398	212	402	516	413	385
SGT1	YOR057W	CAGCCTGTTAAATCGTC	0	0	0	0	0	0	0	0	0	0	0	0
RNT1	YMR239C	AGGCTCTTAACATCTCA	706	654	607	650	619	334	647	597	942	931	821	840
APC1	YNL172W	AAGACTGGTGAAGCAGA	46	63	63	34	69	66	305	99	108	184	120	117
MPE1	YKL059C	CCGCACACCAGAATGAT	745	615	634	664	633	480	707	641	938	868	884	740
CAB5	YDR196C	GGCGTGATATTACGTGA	292	310	226	269	308	215	273	343	342	404	379	363
YAH1	YPL252C	GGGCCACGAAACTGCAT	610	444	561	542	474	285	499	505	806	707	562	497
BOS1	YLR078C	TGATAGGGCACAACCGA	735	613	703	831	560	332	653	482	821	894	684	720
PWP2	YCR057C	CTCTCATCGAGGGCAGG	165	118	119	148	162	77	164	106	180	224	171	172
YIF1	YNL263C	GCTCTACGCAAACGGCA	887	594	755	664	848	377	816	707	1067	1091	885	829
RGR1	YLR071C	TCTTGATAGAAAGGCGG	0	0	0	0	0	0	0	0	0	0	0	0
GPI14	YJR013W	AGATAGATGAGACCCAC	0	0	0	0	0	0	0	0	0	0	0	0
URB2	YJR041C	CATGGACTACGATGATG	211	128	146	182	219	142	255	186	257	248	245	151
BCD1	YHR040W	TATCAGTGCCCATCGTC	0	0	0	0	0	0	0	0	0	0	0	0
MEX67	YPL169C	ATTCGATACAGAGCACG	0	1	0	0	0	0	83	5	0	3	1	5
CEG1	YGL130W	GTACGTTAAACATCCGG	256	164	166	122	213	119	481	221	455	473	352	173
FOL1	YNL256W	GCTTCAGACAAATACTC	181	250	190	282	292	206	336	354	312	305	287	399
SEC59	YMR013C	CTCAGAGAGCAAGCTGG	1150	1121	1020	1156	1149	585	1173	1211	1641	1517	1272	1242
UTP5	YDR398W	AACCAGCACTTGTCTAA	0	0	0	0	0	0	0	0	0	0	0	0
POB3	YML069W	CCGAGATGTGCATATTT	946	814	773	878	765	439	820	919	1217	1168	1034	902
PRP39	YML046W	TATCCATCGAGGAGGAC	746	542	691	690	679	444	779	666	1033	1025	863	1026
TLG1	YDR468C	ATTTGAACGGCGCGGCC	430	427	395	550	393	252	484	320	500	542	487	460
SPT5	YML010W	TAGCTCCAGTGCGTACA	241	193	183	229	177	124	272	214	182	239	177	199
UBA2	YDR390C	ATAGGATGGCCCACCTT	0	0	0	0	0	0	0	0	0	0	0	0
UBC1	YDR177W	GTAATGACTCCTCAGCC	619	496	402	523	445	343	502	529	618	675	597	636
TOM22	YNL131W	TACCTGTTGGCATCGGC	128	113	179	62	138	94	344	186	260	296	223	175
SEC2	YNL272C	TGTGGCACTCTACCCAT	871	826	638	717	752	502	772	872	1097	1210	1051	1043
RPA190	YOR341W	CATGGCTTAGAACTTGC	273	233	278	252	299	191	269	305	330	392	359	297
CDC15	YAR019C	GCGCTTATCACATTTGA	797	649	773	835	617	480	682	683	997	1013	952	881
TFA2	YKR062W	CTGAATCCCAAATAATG	706	724	746	722	699	426	658	571	832	961	908	803
USB1	YLR132C	TGAGCGGACTTTAGGAC	877	933	786	884	881	616	947	1026	1152	1259	1102	1189
""	YLR230W	ATACGGTGAACACGTCT	360	287	289	331	322	229	305	314	431	344	359	404
""	YGR265W	TCCGCAGCATTGGACAT	2	2	0	0	0	2	11	0	0	0	0	0
PRO3	YER023W	GCGAGAGACGTAATCAG	197	162	197	233	206	113	193	248	256	310	219	280
""	YPL238C	CCGGAGCATCAATATGA	0	0	0	0	0	0	0	0	0	0	0	0
YRB2	YIL063C	CCGACAGTACAAGCATT	0	0	0	0	0	0	0	0	0	1	0	0
VRG4	YGL225W	TTTGGACCCGTGAGCCG	0	0	0	0	0	0	0	0	0	0	0	0
INO80	YGL150C	GGTGTCCACTAATACAA	538	472	367	603	497	310	491	471	635	604	657	619
GAA1	YLR088W	TTGCCGGGAGACAAACA	174	173	209	251	207	191	178	189	261	160	175	230
BET5	YML077W	GGGACAAACAAATCTCT	0	0	0	0	0	1	0	1	2	0	0	1
SRP1	YNL189W	CCGACAGATCAAGGCAG	190	192	157	218	222	125	157	236	276	263	257	227
TIF34	YMR146C	CACTATTATGAATCCTC	424	283	277	324	442	264	462	508	573	546	461	507
HSF1	YGL073W	CGGGTGTAATACTATAT	3		2	9	3	8	288	22	0	5	3	26
SNU114	YKL173W	GAAGTCGAAGGAATCTC	234	220	195	181	247	157	278	222	346	381	210	231
RPC82	YPR190C	CACGAGGCATAGACGCT	460	410	339	548	443	223	457	354	639	663	555	543
MCM1	YMR043W	CGATCTTATACATTGCA	0	0	0	0	0	0	0	0	0	0	0	0
""	YGL069C	CATTATTGGTAACTGGG	120	72	129	42	96	64	509	189	159	278	202	288
SEC13	YLR208W	AATTCGGCAGAACGGTC	232	159	118	189	269	150	202	221	218	239	232	200
RSP5	YER125W	GCTCAGCAGTAATCATT	65	47	92	32	88	56	440	99	142	245	139	193
TAF1	YGR274C	TGGATCTTCAGACACCT	0	0	0	0	0	0	0	0	0	0	0	0
SMD2	YLR275W	TGAATACATGGGAAGCC	0	0	0	1	0	0	1	3	0	4	0	0
TSR4	YOL022C	GGAGACTCTTGCACATT	281	186	199	292	308	159	297	302	387	350	275	346
RSC58	YLR033W	GCGTATATGGGATCTGA	633	609	610	623	478	377	697	576	715	844	639	791
IPI1	YHR085W	GCGATCATTAGATATGC	42	27	23	21	42	38	288	59	82	92	85	101
YIP1	YGR172C	CCACCAGCAAGCATATT	420	381	317	510	391	226	446	431	506	561	579	597
RPB5	YBR154C	AGGATTCCAGCTACACC	0	0	0	0	0	0	0	0	0	0	0	0
TAM41	YGR046W	CCTACTAATCGGGTGGA	161	151	136	170	175	109	125	238	181	174	151	168
MES1	YGR264C	CCAGCAGGTTATCTAAT	275	242	328	334	389	172	363	258	315	339	331	319
ERG13	YML126C	ACGGATTCAGCAGTCCT	431	430	421	391	436	203	429	348	546	505	471	521
KIC1	YHR102W	AGTTGGCACTCTTGACA	0	0	0	0	0	0	0	0	0	0	0	0
""	YPL044C	TATAGGTAGACAGTGCG	286	209	230	220	340	184	329	308	313	321	264	345
GPI1	YGR216C	GGCACAGTAACACACTT	826	760	690	733	688	375	582	557	816	983	939	884
BRR2	YER172C	CACAGTCGGTCAATAGT	237	183	220	230	263	136	261	225	313	307	252	272
IRA1	YBR140C	AATGTTCCATCCGGCCT	0	0	0	1	0	0	0	0	0	0	0	0
CDC16	YKL022C	GGACCACTAACAGACTT	435	332	362	290	376	278	555	392	581	726	618	471
POL12	YBL035C	ATTCGATGGGAACGATC	377	338	376	382	353	232	496	437	443	551	410	516
	YCL053C	CTATTGTTGAAATGCCG	159	179	177	161	204	151	211	166	233	244	224	184
""	YDR526C	AAGCGCCTTGTCCCATG	0	0	0	0	0	0	0	0	0	0	0	0
SYF1	YDR416W	AACCTTTAGTCAGAGGG	685	632	669	782	624	388	809	607	953	851	961	900
TFB4	YPR056W	GACCGCACCATAGTTAA	311	221	191	316	311	144	143	231	337	328	379	288
RMP1	YLR145W	TTACTCGTGCTCAGGGC	610	511	608	609	534	301	499	580	734	792	626	574
HEM12	YDR047W	GATAATTCCCAACCATC	0	0	0	0	286	246	0	0	0	0	0	0
UTP8	YGR128C	TGGGCATAACTACCAAC	267	174	259	273	255	160	321	281	322	349	253	333
""	YJL015C	GAGTCTATCGCATCTTC	842	710	791	747	750	411	667	779	1011	992	748	689
SEC12	YNR026C	CAGAGGAGAGCATCTAT	124	102	113	79	140	106	583	214	234	344	213	304
YSF3	YNL138WA	CTTGTCGCCAGGTGCGT	0	0	0	0	0	0	0	0	0	0	0	0
GPI2	YPL076W	TATATTAGACCAGAGGT	0	0	0	0	0	0	0	0	0	0	0	0
HEM13	YDR044W	GCCATAACCCAATGTTT	520	414	329	548	424	232	449	373	578	576	547	572
UTP6	YDR449C	ACCTAGCGTCGATACGT	4	1	4	1	1	1	109	4	2	4	9	7
RPS31	YLR167W	TCGGACTCGTGACGCTA	123	116	121	157	149	101	273	235	230	290	190	272
ASA1	YPR085C	AGACCTGTTGAACGCAC	257	224	251	220	315	206	23	384	253	334	234	279
""	YPR136C	GTAGCACCATTTGTACG	179	179	144	160	193	165	220	223	251	293	202	253
ROK1	YGL171W	GTACAAAGATAACGGGC	0	0	0	0	0	0	0	0	0	0	0	0
HEM3	YDL205C	GCCGCCCAATTCAAATG	742	567	676	661	666	393	604	493	872	860	897	783
SMD1	YGR074W	CCTTACGTTAGAGGTGG	504	360	421	427	406	289	436	366	499	488	460	537
CDC12	YHR107C	CCGTGATGGAAATATGG	432	278	357	375	438	215	410	321	513	514	481	485
RFA3	YJL173C	CATGGTTACGAATATGC	203	196	153	223	294	158	244	318	244	342	237	298
DCP2	YNL118C	TGCGGCGATCTCCGTAC	452	511	444	466	603	375	650	552	822	866	748	722
MAK11	YKL021C	AGACAGAGGCAACTTGT	0	0	0	0	0	0	0	0	0	0	0	0
IQG1	YPL242C	CTGCGAACGAACTATAT	0	0	0	0	0	0	0	0	0	0	0	0
UBC9	YDL064W	CAAATTCAATGCGTGGG	502	491	423	527	500	296	471	480	671	709	628	657
LCP5	YER127W	GATTGCTACACATGCTT	588	512	251	499	253	350	319	567	782	399	599	621
YCG1	YDR325W	TTCTGTACGCCACCGTG	523	464	484	465	479	313	443	443	715	647	686	465
""	YLR339C	GACAGCATCATACAGAG	542	357	312	304	337	252	439	459	508	423	384	343
UTP20	YBL004W	AATGACGAGGAAGTTGC	801	603	716	727	645	374	646	589	791	936	861	702
RPC40	YPR110C	TACCTGGACAGTAGAGC	730	602	636	805	612	325	529	463	929	816	800	684
NOP7	YGR103W	GGGAACCTTTAATCCGC	0	0	0	0	0	0	0	0	0	0	0	0
PRP9	YDL030W	CCGGACATACTTAATTC	0	0	0	0	0	0	0	0	0	0	0	0
SEC4	YFL005W	CTCATGTAAGGTAAGCG	0	0	0	0	0	0	0	0	0	0	0	0
PRP8	YHR165C	GGGTTTCGACCTATGCA	0	0	0	0	0	0	0	0	0	0	0	0
POP3	YNL282W	ATGTGTATGCCACTACC	0	0	0	0	0	0	0	0	0	0	0	0
GPN3	YLR243W	GTTTAGGACACCCACAA	387	342	341	376	382	245	410	418	391	514	335	413
LSM2	YBL026W	ACATCGAGGGAATACGA	659	507	481	628	503	332	486	606	852	800	729	685
RPN8	YOR261C	GGCCACTTCTAACATAT	73	95	112	75	114	75	200	132	164	174	137	115
MED6	YHR058C	GCTACAGCTAAAGCACG	435	143	294	393	472	292	397	448	450	410	282	392
DBP5	YOR046C	CATGATGCGCGACTTTG	623	492	507	491	604	317	590	576	696	728	564	665
RPL3	YOR063W	CGCGCACATATAGGAAG	62	115	62	92	134	48	120	78	117	145	134	150
SWI1	YPL016W	TCGATGTAACGACTATG	487	420	395	472	482	306	468	420	568	674	642	550
MCM10	YIL150C	TACTGCACCGCATCTAT	777	729	781	799	715	434	717	635	955	977	826	920
PCF11	YDR228C	TGCTGGCCGAAAGAACC	413	353	433	479	374	183	430	271	350	507	540	444
NBP35	YGL091C	CAATAGACCCGCCGGTA	565	441	462	542	597	325	572	610	698	773	726	715
CWC23	YGL128C	GGAGTAACCCAATCCAC	261	244	191	260	256	167	293	293	359	349	229	227
RHO1	YPR165W	CCTAGTACAGGAGATTG	168	135	183	132	212	242	262	215	316	298	247	148
""	YJR023C	GAGTACCATCCATGTAG	0	0	0	0	0	0	0	0	0	0	0	0
RFC4	YOL094C	CCAACTGGCTGTAATTT	257	274	258	283	376	212	294	357	409	324	273	264
NOP1	YDL014W	CCACTTAGTTCAATAGG	314	269	274	336	344	173	287	316	385	439	330	256
SPC34	YKR037C	GTGACACAATAATGACC	634	474	566	611	435	301	428	487	712	754	61	611
ACT1	YFL039C	TAGGTACAGACCGATCT	0	0	0	0	0	0	0	0	0	0	0	0
BBP1	YPL255W	ACTTGAGCTTCATGGGT	0	0	0	0	0	0	0	0	0	0	0	0
SCL1	YGL011C	CCAGTTCTATCAAGGTA	337	286	265	306	268	200	363	358	397	440	399	314
NOP4	YPL043W	TAGACAGCGGCACGTTC	0	0	0	0	0	0	0	0	0	0	0	0
SEC15	YGL233W	TACCTTTAGCGCGGGAG	185	229	295	216	242	175	166	210	263	307	266	188
PGS1	YCL004W	CCGGACGATAAAGATTC	744	679	639	799	697	406	737	853	932	1035	900	963
RPF2	YKR081C	TAGTCGATTACACTTAC	96	68	134	60	104	94	217	110	163	199	160	120
RNA1	YMR235C	TATGAAGAGCCATCACC	107	120	88	74	125	86	81	111	126	112	114	117
""	YDR355C	ATATCACGGCGGTAATC	0	0	0	0	0	0	0	0	0	0	0	0
NUP116	YMR047C	ATCTCATGTCCAGCGAG	0	0	0	391	0	0	0	0	541	0	0	0
PSF3	YOL146W	AGGAATCCATCTCAACT	121	55	148	85	167	113	414	181	255	230	238	184
""	YGR114C	GAAGGCGGGTTCACTTA	0	0	0	0	0	0	0	0	0	0	0	0
FAF1	YIL019W	GCGCGATGAATACACAT	48	36	32	19	47	47	173	63	69	90	70	71
SAM35	YHR083W	CATAGCAGATGCACGTT	576	524	535	611	595	436	735	547	685	984	900	890
SKI6	YGR195W	ACCAAGTGTGACCAACG	440	346	442	495	430	268	387	398	433	611	507	477
ASK1	YKL052C	CCCGATTATGGCAATGG	842	591	601	657	625	267	540	567	785	897	727	749
APC11	YDL008W	CCATACGTCCGAATTAT	648	647	599	649	525	419	668	597	881	852	772	800
SOF1	YLL011W	GCAGCTCGTCACAGGTA	266	252	173	247	296	195	340	213	394	391	308	398
KRE5	YOR336W	CCGCCACAGATCAATTA	3	3	4	3	3	1	373	9	7	14	11	30
UTP4	YDR324C	TATACTCGTCCACGCGG	232	233	171	252	304	190	328	329	303	315	265	265
VTI1	YMR197C	CTCAGACGAGAATGCAG	0	0	0	0	0	0	0	0	0	0	0	0
DAD2	YKR083C	AACTGTGTGGAATTAGC	238	251	264	264	238	168	242	251	308	320	357	319
SUA7	YPR086W	CACGGTCTTTAATAGTG	0	0	0	0	0	0	0	0	0	0	0	0
PAN1	YIR006C	AATAATGCGCTGCAAGG	490	392	509	456	476	239	412	385	570	689	580	496
PRP24	YMR268C	CACATCCTGAAATCGAG	756	720	609	842	513	347	664	694	845	1006	961	782
CAB2	YIL083C	CATGACCATCTAGTACA	831	609	750	843	569	380	600	721	850	871	698	723
SRP101	YDR292C	TTACTAGGCGCATACCG	57	67	59	32	73	49	311	123	122	190	117	162
CCT4	YDL143W	CCGTTAGATTCAGTGTG	276	273	263	195	212	141	295	280	416	392	370	280
RRP40	YOL142W	ATGATGGCACGCTCGCA	0	0	0	0	0	0	0	0	0	0	0	0
SNU56	YDR240C	TCTTGACGGAAAGGTAG	601	470	433	624	644	319	547	588	762	819	621	608
RPC19	YNL113W	TATGAGCGTCGGGCATT	538	489	472	525	500	350	553	509	771	786	832	597
""	YGL102C	GCCTACCGAACAACTTT	250	217	215	257	216	193	354	273	310	279	274	248
""	YBR124W	ACTTAGCGAGGATCGTA	236	105	297	227	326	40	265	246	345	309	429	283
UTP21	YLR409C	GGCTTAATACCATATCC	1	1	0	0	0	0	0	0	0	0	0	0
UTP23	YOR004W	GAGCCAAGTCAATTTGC	450	347	407	472	459	305	487	476	482	576	554	421
NUT2	YPR168W	CCGCCGATTGATGAAAT	253	174	212	204	210	155	310	280	378	395	382	211
SNU23	YDL098C	CTCACTTGGAGAGGTAT	350	252	319	310	248	187	273	360	486	477	426	407
FAD1	YDL045C	CGGGCTACTACATACTT	238	204	203	232	211	156	176	287	289	248	247	247
CCL1	YPR025C	GAGCAGACTACAGTTAT	231	233	307	288	243	146	306	369	352	350	352	337
PRP5	YBR237W	ACCGCTGCGAGGCTTAG	619	529	491	513	595	292	632	473	765	696	622	675
GCD7	YLR291C	CTAATCTAGTAGGAAGG	407	280	337	339	162	178	303	313	366	304	248	356
ROT1	YMR200W	AGATGAGCTGCGAACTC	638	670	683	679	483	371	528	477	768	832	646	784
TUB4	YLR212C	AGACAGCCGGAACCAGT	387	293	328	436	310	219	285	174	323	369	338	323
SWP1	YMR149W	CATATAACGGCAGCTTG	133	148	139	154	133	72	148	123	175	169	146	144
YPD1	YDL235C	GGCCCTTATGAACAATA	485	418	336	329	570	310	523	431	556	581	585	549
	YFL035C	CCCGTAGTGATAATACT	476	348	419	427	390	252	352	462	508	562	378	479
NUP145	YGL092W	CTACGTGGTTAAGTACG	0	0	0	0	0	0	0	0	0	0	0	0
CCA1	YER168C	GCTCATGCAGAATCATA	0	0	0	0	0	0	0	0	0	0	0	0
KRR1	YCL059C	CCGACTGGACAAGTTAA	0	0	0	0	0	0	0	0	0	0	0	0
RPA135	YPR010C	AGATGCCACCCAGTATG	64	57	82	27	61	36	527	107	116	203	119	190
VHT1	YGR065C	CCCGTAGTTTAAGTCTA	219	175	177	185	353	166	325	309	335	332	327	217
RPF1	YHR088W	GCGCGGTTACTAGATTT	0	653	0	680	564	322	0	0	0	0	679	0
NOC2	YOR206W	GCTAATGTAACAGACGC	26	12	32	7	27	15	222	36	40	45	28	74
RSM10	YDR041W	GAGACGACCCAATTACG	334	309	283	369	395	233	296	330	487	534	412	435
ALG14	YBR070C	AATCATTAGTCACGAGG	231	596	377	307	373	324	689	646	601	632	690	348
""	YLR379W	ACATGAAGCGGCTCGAA	716	290	623	648	413	209	531	226	832	797	608	735
CWC2	YDL209C	GGCCCTCCTGAAACAGA	456	321	456	476	412	307	459	56	680	628	483	760
GPI15	YNL038W	GGTGACCATCGCACATC	486	369	352	513	415	253	423	233	623	531	541	484
PBR1	YNL181W	ACAGCACTGGAACTATG	0	0	0	0	0	0	0	0	0	0	0	0
SPT6	YGR116W	GCCCTAGCCCGGATTAG	310	256	311	311	218	150	248	308	337	393	370	393
RAD53	YPL153C	CAGAGATTGTAAGCAGC	675	559	579	688	638	410	538	579	882	898	762	703
RIO1	YOR119C	CATAGCTTGCTGAAGGC	828	856	792	1005	807	411	777	706	1316	1346	1220	830
SMC3	YJL074C	CTACTGTGACAAGTGAT	0	0	0	0	0	0	0	0	0	0	1	0
SRP21	YKL122C	CCCGAATGCTTATCAAT	201	180	142	163	191	107	143	197	253	261	220	200
OLE1	YGL055W	CAACGAGGGCTAACTTA	636	619	854	766	713	416	646	609	798	886	826	777
SMX3	YPR182W	TCAGACCCATTGAGACT	317	226	272	215	302	164	274	289	413	373	238	320
DFR1	YOR236W	GGAGCATTTCAACTCTG	0	0	0	0	0	0	0	0	0	0	0	0
AOS1	YPR180W	CCTGACTAATGGGCACT	348	279	336	338	297	196	308	195	333	359	365	327
RAM2	YKL019W	TAGACAGAACCACGGGT	0	0	0	0	0	0	0	0	0	0	0	0
RPN5	YDL147W	CAATGAGTTCGACGTGC	1	1	0	1	2	1	102	0	2	4	4	9
RIB2	YOL066C	CAGCAAACCAGATGTTG	707	501	589	614	528	331	529	480	745	680	663	642
CDC31	YOR257W	GAGTCCTAACCATAATC	496	421	451	499	474	229	404	379	571	624	545	529
""	YGR190C	CCTAATCAACGACAGTC	359	279	193	253	224	166	272	285	411	376	305	330
LSG1	YGL099W	GCCTTTCTAACAAGACC	159	123	171	62	146	146	431	175	241	335	259	288
CBF2	YGR140W	GCCACTAATGACAACTT	658	613	541	602	538	298	479	480	810	815	729	715
KAR1	YNL188W	AGATGTCGTCAACCTGA	0	0	0	0	0	0	0	0	0	0	0	0
SDO1	YLR022C	GCTTCGATAACAGCACA	493	433	294	447	459	272	451	363	549	556	459	568
SRP14	YDL092W	CCATTCACGTAAGGGCT	572	505	568	553	417	262	424	436	715	667	682	502
DAD1	YDR016C	GGCTTGTTCAAATCCCT	1014	922	893	997	843	498	832	938	1297	1182	1052	1028
""	YJR012C	ATGACAGGTGAAGACAC	0	0	0	0	0	0	0	0	0	0	0	0
TIM10	YHR005CA	CAGCGATACGCATGTGT	121	88	112	82	107	104	240	135	191	288	208	168
HRP1	YOL123W	CTCCAGATTATACGATA	230	183	213	199	246	150	270	194	286	282	277	280
INN1	YNL152W	ATTCGATGTGCAGTGGC	0	0	0	0	0	0	0	0	0	0	0	0
""	YDL163W	CACTGTCTACGATGGGT	0	0	0	0	0	2	21	2	0	3	0	0
RPN2	YIL075C	ACACTCTAGGAATGGCG	925	760	875	923	813	576	877	772	1127	1065	924	979
AME1	YBR211C	ACTTCTGGAGTATCGGA	717	642	642	679	676	439	713	692	981	990	819	887
VAS1	YGR094W	GCCTCCGGTAAAGGAAA	0	0	0	0	0	1	2	0	0	0	1	0
DIB1	YPR082C	TACACGAGGACAGGTTA	0	0	0	0	2	0	1	0	3	1	2	1
""	YJL009W	CAGTAGTAGCGATGATG	621	514	612	703	544	340	518	599	782	800	670	645
SLU7	YDR088C	GGATTAGTACCACTCAC	230	215	214	244	230	163	275	306	287	339	260	269
EBP2	YKL172W	GTCACATCACAGGAATC	315	0	0	361	254	172	279	0	0	0	370	299
CDC36	YDL165W	CTCAGTCGGGCATGGTT	263	232	251	311	268	108	291	235	354	349	329	268
SOG2	YOR353C	CCTCTCATTGAATCTTC	211	175	135	173	240	140	169	288	226	257	198	209
NAN1	YPL126W	GCCAGCACGACAAGTAT	0	0	0	0	0	0	0	0	0	0	0	0
PGA2	YNL149C	CAGTGAGAGTTATAGAG	490	361	313	282	398	241	431	427	511	554	500	581
QRI1	YDL103C	CGGACGAGCTTCCATTC	0	0	0	0	0	0	0	0	0	0	0	0
POL1	YNL102W	TAGTGCGCTCGATCCTC	302	462	242	135	321	218	419	277	578	401	339	409
SES1	YDR023W	GGTGCAACCCAACTCGA	0	0	0	0	0	0	0	0	0	1	0	0
TAF4	YMR005W	CCACATGCGAAAGAGGT	0	0	0	0	0	0	0	0	0	0	0	0
TFB3	YDR460W	ACCGCTGGACGATTTGT	648	541	620	738	563	274	618	579	728	887	740	840
FMN1	YDR236C	TCGCCCGAGACCAAAGT	430	410	496	541	549	309	535	488	805	812	658	695
CDC42	YLR229C	CTAAGGTGGTAGAATCT	218	215	217	206	330	281	305	324	401	384	363	410
MED8	YBR193C	AGACTGTCGTCAGATCC	0	0	0	0	0	0	0	0	0	0	0	0
ISD11	YER048WA	GGCCCTATACCATAATG	238	223	330	265	293	200	371	330	422	416	337	294
SUB2	YDL084W	CGATACAAGTAAGTTGC	167	151	131	181	150	74	163	180	223	211	215	163
HAS1	YMR290C	TAGCAGCCAGCATTAGG	0	0	0	0	0	0	0	0	0	0	0	0
SEN15	YMR059W	ATTATACGTCCATCCAG	618	414	0	789	671	0	665	14	987	430	53	791
SLD2	YKL108W	CTCCGATAAGCGAAGAG	102	98	55	95	191	66	180	98	180	186	151	118
PWP1	YLR196W	AAAGACCCTCCAATGGG	678	548	803	611	543	268	563	487	712	894	787	557
FOL3	YMR113W	CAGCGATACTGAGATGT	0	0	0	0	0	0	0	0	0	0	0	0
KEI1	YDR367W	AACATTCTGTAACGGGC	456	390	379	507	528	334	366	515	490	536	479	448
DAM1	YGR113W	GGGCCAAACGGATTGTA	334	322	325	370	396	289	339	488	441	516	324	474
NUG1	YER006W	GAGACTGCTAAACTCTG	357	377	344	365	449	267	363	382	507	549	435	426
FRS2	YFL022C	CGCAGAGTAGTTAATTG	794	787	705	769	715	413	744	648	944	1082	1000	916
UTP7	YER082C	CGCATATACTACGATAG	804	700	733	846	790	455	672	673	984	1061	1040	964
RRP3	YHR065C	CACCGATGGCAAGAACG	705	727	778	690	651	448	746	749	975	1003	998	903
SFH1	YLR321C	TTTGGAAGACTCCCGAA	0	0	0	0	0	0	0	0	0	0	0	0
PRP38	YGR075C	CCATTACGTTTGACGAG	205	167	207	196	222	144	249	259	236	259	206	221
SWC4	YGR002C	AAGATTACGGAACCCGA	722	616	667	816	565	328	647	675	761	906	809	819
RPN3	YER021W	AGCGACACTCTATACAG	256	213	227	248	267	185	402	306	322	413	334	347
DAD4	YDR320CA	CGACGTGTGACATTCGC	0	0	0	0	0	0	0	0	0	0	0	0
CCT6	YDR188W	GCGCCTTAGTTTCACAG	0	0	0	0	0	0	0	0	0	0	0	0
NSP1	YJL041W	TCTATCGACGCGGAGCT	1012	903	929	905	872	495	912	952	1048	1203	1162	790
SLD5	YDR489W	ACCTTATGTTGAGAGGG	575	468	536	539	370	257	365	296	707	613	637	597
KAR2	YJL034W	GATGATCTCCGAGCACG	0	0	2	0	0	0	5	1	0	0	1	0
SCM3	YDL139C	CGCGGAGTATAGAGCTT	517	531	573	657	530	342	558	474	706	778	783	763
""	YLR101C	TGTTACACCACAACGCG	740	581	609	668	663	417	798	623	909	902	853	763
""	YBL073W	AACACGTCGGAAGCTAG	6	9	14	2	15	20	280	32	25	43	13	81
DYS1	YHR068W	CAGAAGCTGCAACAGGT	1006	837	812	849	703	465	753	680	1155	1053	979	1039
HEM15	YOR176W	CATGACGCTAGGATGCA	249	188	217	224	299	157	239	261	340	343	269	272
ERD2	YBL040C	ATACTCTCGGAAGGTTG	144	121	108	122	136	54	164	154	149	118	128	146
COG3	YER157W	GGGCGATAGACAACACT	410	316	375	453	348	211	342	313	493	461	423	570
BCP1	YDR361C	ATATAGGCCCGTAAGCT	470	444	380	549	452	278	438	540	619	673	574	611
NUS1	YDL193W	GGGCTCTAAACAACGCG	0	0	0	0	0	0	0	0	0	0	0	1
CDC19	YAL038W	ATTGAGAGTCAGTGCCA	754	690	823	786	682	433	584	674	944	1065	931	833
RPT2	YDL007W	CGACCCATTAACTGAAT	375	272	322	421	385	193	479	385	698	589	454	495
STS1	YIR011C	TGAGCTAAGCCAGACGC	564	424	462	598	450	254	357	415	694	711	629	547
""	YKL083W	CGTCCGACAGACAGGTA	561	457	506	596	563	290	587	554	717	820	665	734
UFE1	YOR075W	TACTATGGAGCATGTCT	347	380	383	361	297	138	324	325	387	445	414	392
CYR1	YJL005W	CTATCCCTGTCGATGAG	533	443	572	626	514	275	496	585	637	635	643	617
SEC7	YDR170C	GTAACCGAGTGTCTATC	7	4	7	2	3	5	347	24	7	15	8	73
SUI2	YJR007W	GATAGCGCCCAACTTCA	249	229	265	186	228	218	246	270	298	229	295	255
CMD1	YBR109C	ATTGGGCTACCGCGCTA	314	278	285	281	232	166	272	309	403	382	45	362
POL2	YNL262W	CCTCAGCGCAAAGTTCA	0	0	0	0	0	0	0	0	0	0	0	0
TIF5	YPR041W	CAGAAGAGTTAAGCCTT	3	4	5	3	2	2	112	9	3	7	7	5
RPB8	YOR224C	GCGATATTTCAAGAGAT	0	0	0	0	0	0	0	0	0	0	0	0
ERG9	YHR190W	TACTTGTGAGCAGGCCC	396	307	361	368	325	246	402	485	456	532	449	457
TRR1	YDR353W	ACTCGATTGTAAGGAGC	79	74	112	48	130	92	835	165	169	258	183	226
LIP1	YMR298W	CACTGGTTGTAATGTGC	0	0	0	0	0	0	0	0	0	0	0	0
MAS1	YLR163C	TACTCTTGCGTCGAGCG	996	842	851	946	812	513	795	828	1178	1254	1039	1054
CIA1	YDR267C	TTTGACCGCCTACATCG	0	0	0	0	0	0	0	0	0	0	0	0
RPO26	YPR187W	ATAGTTACCACCGGCCT	181	192	206	225	224	141	256	192	296	297	243	281
FAP7	YDL166C	CGACTGCTTCTACACTA	493	445	452	525	448	294	540	425	700	690	730	580
BET3	YKR068C	TATCGAGACGGAGCATA	1	1	1	1	3	7	123	0	1	3	5	2
FUR1	YHR128W	CATTACGGGTGACCAGT	818	830	856	953	828	479	733	709	1119	1197	998	1118
RRN6	YBL014C	AACACGCAGTAATTCCG	0	0	0	0	0	0	0	0	0	0	0	0
TAP42	YMR028W	TATCAGAGCACATGACC	273	254	227	277	330	233	364	329	428	429	275	373
RPP1	YHR062C	CACCCATTCCAATAGAG	386	374	354	364	235	193	340	262	445	544	365	317
UGP1	YKL035W	GGCAATGTTACGCAACC	299	209	228	227	265	148	343	210	363	347	288	290
SPC97	YHR172W	TATCTTAGGAGGAGCTT	0	0	0	0	0	0	0	0	0	0	0	0
""	YDR327W	TGGGCCAACCGCTGCTT	597	531	617	596	460	323	425	484	775	769	726	739
TSC10	YBR265W	AGGCTTTGCTCACTCGG	707	585	627	589	567	366	484	461	816	249	731	676
UTP9	YHR196W	TATGGCTCGACACCTCG	346	336	399	424	439	378	594	459	678	632	594	614
POP7	YBR167C	ACCTGTGGCAGATGGTT	185	223	160	216	221	124	268	258	266	303	264	251
SEC24	YIL109C	CATAGATCGAAAGCTCG	35	52	55	20	75	45	291	103	145	145	110	93
	YCL003W	CGTTAGTACAAAGCACC	1171	936	1227	1200	1043	635	1042	973	1516	1428	1338	1475
JIP5	YPR169W	CCGGCCATGTATAGAAT	300	214	159	292	298	166	287	273	295	361	400	283
ALG7	YBR243C	ACGTAGGGATGATCGCT	69	40	65	31	55	58	336	136	99	184	116	170
SAS10	YDL153C	CAACAAAGTAGAGGGCT	249	230	238	272	236	218	326	230	315	335	366	288
SEN1	YLR430W	ATATTTCCCAGAGTGCG	320	271	166	237	291	183	324	303	326	323	335	364
GLN1	YPR035W	AGACCCTATACATTCGT	216	191	218	248	257	155	279	272	222	220	287	269
ATP16	YDL004W	CCTATAACTGAAGGGAG	168	205	224	175	216	138	162	219	277	220	210	205
SRM1	YGL097W	CGACGATTTCCCAGTAT	1276	1361	1627	1478	1109	621	951	1195	1680	1644	1605	1754
CKS1	YBR135W	AAGCTATTCGCATTCGG	0	0	0	0	0	0	0	0	0	0	0	0
GPI16	YHR188C	TAAGCCACGGGCATCAC	413	0	478	454	0	0	0	346	536	492	472	434
SQT1	YIR012W	AGAGAGCAGCTAACCGC	462	401	382	418	389	203	505	297	631	693	716	329
SLN1	YIL147C	TATGCAGCTCGATGGAC	538	557	529	471	433	302	522	479	706	759	715	589
SEC1	YDR164C	GATCTAGTTCCACCTGG	367	328	295	314	361	175	390	317	435	415	461	403
OST2	YOR103C	CATATAGTCACATACGT	0	0	0	0	0	0	0	0	0	0	0	0
URA6	YKL024C	CCGTCGAACACACATTT	0	1	1	1	2	0	1	0	0	2	0	0
CDS1	YBR029C	AAAGCGAACTCATGTTA	174	166	147	132	185	126	194	156	182	214	159	203
ILV5	YLR355C	GACGCATACACCTTAAT	625	606	598	673	542	321	616	565	875	948	760	719
	YAL035CA	ATTGGTCACTCTGCACT	0	0	0	0	0	0	0	0	0	0	0	0
MIA40	YKL195W	GAAGAGCATGTCGAACA	510	410	507	437	455	295	418	355	697	755	505	519
PRP19	YLL036C	ATAGCTCTCCAACGGCA	369	368	320	364	440	241	303	411	616	544	463	483
NTF2	YER009W	GCCGCGTCGAGAATAAG	825	670	678	840	710	403	672	701	937	1105	878	992
NMD3	YHR170W	TTTACGAGGCGACGCAT	279	241	182	290	319	148	328	308	386	307	344	391
CEF1	YMR213W	CATCATGGCGGGAATAC	491	474	431	566	609	275	488	433	659	759	649	525
CDC4	YFL009W	AGAGTACCTACCATTCG	531	540	572	468	575	273	548	531	623	795	557	533
TFG2	YGR005C	AAGACCCAGGTGGTAAA	157	116	116	146	174	92	142	203	244	263	211	119
RNR2	YJL026W	ATACTAGCAGCACGGTG	0	0	0	0	0	0	0	0	0	0	0	0
MCD1	YDL003W	CCACAGCTACGGAATTA	456	386	399	372	370	227	483	407	593	605	433	490
FCF1	YDR339C	ACTCCGATGTAAGTGGT	54	47	67	32	67	50	366	97	98	131	102	136
NAR1	YNL240C	ATTAGCACAGGCTGGGA	449	342	439	482	314	170	341	223	518	516	392	531
TFC3	YAL001C	ACTATATGTGAAGGCAT	1444	1106	1397	1195	1203	759	1167	1146	1704	1695	1460	1417
CDC48	YDL126C	CCGACCCTATTAGCTGA	0	0	0	0	0	0	0	0	0	0	0	0
SMT3	YDR510W	AAATCTCGTTGAGGCGT	319	297	222	309	239	154	277	191	339	410	356	257
GDI1	YER136W	ATCATATCAGGCAGAGG	333	258	246	281	271	195	378	353	455	432	336	319
EMG1	YLR186W	AAGACGCTACAACCGTG	0	0	0	0	0	0	0	0	0	0	0	0
NOG2	YNR053C	AATCGAAGTCTCCTGAA	457	351	429	450	447	312	451	432	427	475	405	502
PDI1	YCL043C	CATTCGGGTAAATCTGA	0	1	0	1	0	0	23	9	0	0	1	2
CDC27	YBL084C	AATATGGGCTAACCCTC	788	674	676	732	574	393	722	663	892	896	903	843
RSE1	YML049C	GCTGCCATGCAATAACA	1	1	0	0	0	0	1	0	0	0	0	0
RLP7	YNL002C	CGGTTAAGAGCCATTGA	206	157	109	179	112	122	195	125	222	196	160	184
GCD11	YER025W	TACAGGCTGCTGAAGGT	547	425	543	513	476	226	444	429	709	713	614	680
RPL25	YOL127W	TATACCTTCAGAGAGTA	933	712	1001	943	723	437	831	900	1033	1080	1009	887
GPM1	YKL152C	CGACGAACCGAATGCGA	0	0	0	0	0	0	0	0	0	0	0	0
SEC39	YLR440C	ACGATAGAGATCCATTG	0	0	0	0	0	0	0	0	0	0	0	0
SEC53	YFL045C	AGTTACCCACGAGCTGT	0	0	0	0	0	0	0	0	0	0	0	0
IPP1	YBR011C	AGACCGCATCCATTGGT	192	199	258	210	185	97	222	116	282	261	247	237
SCD5	YOR329C	GCCCGACGACAATAGTA	775	647	709	729	597	402	737	624	1079	972	979	1044
RVB2	YPL235W	TGAAGACTACTGCAACT	0	0	0	0	0	0	0	0	0	0	0	0
CEP3	YMR168C	CATCTTCCGAGACTGGA	0	0	0	0	0	0	0	0	0	0	0	0
TRS120	YDR407C	ACGTACAGTCCACCTAT	1047	888	816	940	800	371	630	700	1200	1153	1124	939
TSR1	YDL060W	CCCTGATGACTAAGTTG	299	280	268	346	321	211	331	385	481	450	434	451
RPB3	YIL021W	CCGATCTTATCAACGAT	0	0	0	0	0	0	0	0	0	1	0	0
NFS1	YCL017C	CTTCAGCGTAAACGAGG	805	702	674	707	649	462	864	793	1220	1198	1071	691
HCA4	YJL033W	AGCGGCCTTGCATACTG	956	567	722	733	528	296	407	499	741	755	756	788
EMW1	YNL313C	GCCATATCAACAGATGT	0	0	0	0	0	0	0	0	0	0	0	0
GPI18	YBR004C	ACACACGATGGCTAAGG	0	0	0	0	0	0	0	0	0	0	0	0
TRE2	YOR256C	GTGACCCATATAATACC	369	348	434	382	301	188	324	312	410	445	367	398
""	YDL152W	CTTACTAGCGACCTGGA	0	0	0	0	0	0	0	0	0	0	0	0
SPP2	YOR148C	GCATGGCAGCAAGCAGC	711	681	630	664	540	390	571	444	804	933	756	617
ECM16	YMR128W	CCGTCTGATAAATGCAA	315	247	218	308	191	139	162	206	286	275	307	286
TAD2	YJL035C	CCTCGATGCGTAGATAG	596	591	445	639	571	332	540	248	804	920	526	763
GPI8	YDR331W	TCCCTTACGCGAGTAGC	666	519	710	586	530	383	533	578	922	853	779	667
PIS1	YPR113W	AACCTACCAGTGTTCGC	41	31	40	21	54	34	407	58	67	108	74	127
NBL1	YHR199CA	ACCCTTAGTCGCATTTG	1215	1101	1046	1209	1085	546	998	930	1597	1541	1476	1436
CDC5	YMR001C	CATGAGGCGCTGAGCTT	46	53	69	27	60	47	471	90	109	177	90	129
""	YDR341C	ACACGGAGTTAAGTATC	94	65	98	41	80	82	402	85	109	191	121	155

## Sheet: SH1009_HIP_Data_Analysis
Systematic_Names	Gene_Names	DNA_Barcodes	FITNESS_SCORES_SH1009_1	FITNESS_SCORES_SH1009_2	FITNESS_SCORES_SH1009_3	FITNESS_SCORES_SH1009_4	AVG_FITNESS_SCORES_E_SH1009	Z_scores_E_SH1009	P values	Rank	FDR	Significant	FOLD_CHANGE
YER093C	TSC11	TCACGGCGCTCATGGAT	1.28326	3.37616	1.68808	2.07008	1.87908	10.4429	<0.000001	789	<0.000001	Yes	-5.53333
YBL073W	""	AACACGTCGGAAGCTAG	1.94783	1.58838	1.32246	5.03506	1.76811	9.02934	<0.000001	788	<0.000001	Yes	-4.53333
YDL102W	POL3	CTTACGTCAGGCGTGGC	1.75372	1.36005	1.2466	2.39419	1.55688	6.33877	<0.000001	787	<0.000001	Yes	-3.69231
YHR085W	IPI1	GCGATCATTAGATATGC	1.1992	1.35996	1.42951	1.47222	1.39474	4.27337	<0.000001	780	<0.000001	Yes	-3.54
YNL161W	CBK1	TATTCACTCGCATGTGG	1.33557	1.40767	1.25187	1.40767	1.37162	3.97887	<0.000001	778	<0.000001	Yes	-3.45614
YLR310C	CDC25	CTAACACTGGTTCAAGT	1.38211	1.34984	1.27237	1.64282	1.36597	3.90698	<0.000001	777	<0.000001	Yes	-3.30769
YDR054C	CDC34	GAAGCGTGACGAATCTT	1.20055	1.31081	1.38506	1.44234	1.34793	3.67717	<0.000001	774	<0.000001	Yes	-3.2
YPR133C	SPN1	CTGACGTAATAGCCTAG	1.15697	1.55867	1.27791	1.78644	1.41829	4.57336	<0.000001	783	<0.000001	Yes	-3.15385
YGR198W	YPP1	TGACGAAGAACATTGCG	1.46605	1.52673	1.12117	1.46605	1.46605	5.18172	<0.000001	786	<0.000001	Yes	-3.09091
YDR087C	RRP1	GGGCTAGTAAGATATTT	1.23836	1.30701	1.1874	1.43608	1.27269	2.71867	<0.000001	764	<0.000001	Yes	-3.07143
YOR262W	GPN2	GCTTAACATCACGTACT	1.29558	1.59087	1.15744	1.73617	1.44322	4.891	<0.000001	785	<0.000001	Yes	-3.03333
YPR162C	ORC4	ACGTACACCAGCCTGTG	1.4099	1.62581	1.36053	1.4099	1.4099	4.46648	<0.000001	781	<0.000001	Yes	-3
YER125W	RSP5	GCTCAGCAGTAATCATT	1.22395	1.32703	1.12992	1.47422	1.27549	2.75442	<0.000001	765	<0.000001	Yes	-2.99107
YIL109C	SEC24	CATAGATCGAAAGCTCG	1.36094	1.22458	1.20744	1.61517	1.29276	2.97436	<0.000001	770	<0.000001	Yes	-2.93103
YHR019C	DED81	CGGCCTATCAGAGAATT	1.3396	1.38843	1.14774	1.82643	1.36402	3.88205	<0.000001	776	<0.000001	Yes	-2.92105
YBL023C	MCM2	AAAGGAATCTGTCTCAA	1.21098	1.5498	1.21098	1.68898	1.38039	4.09066	<0.000001	779	<0.000001	Yes	-2.91489
YDL196W	""	GGGACCGCCAAAGCTAT	1.22405	1.54453	1.28116	1.66682	1.41284	4.50399	<0.000001	782	<0.000001	Yes	-2.90625
YNR017W	TIM23	GAGTTACTACCCACCAT	1.19161	1.33602	1.23543	1.46321	1.28573	2.8848	<0.000001	767	<0.000001	Yes	-2.88889
YOR217W	RFC1	GAGATATAGTCAACTCC	1.3101	1.35464	1.35464	1.60515	1.35464	3.76255	<0.000001	775	<0.000001	Yes	-2.86842
YJR141W	IPA1	GCTGCGTCCATTTGAAC	1.21321	1.43688	1.0833	1.39966	1.30643	3.14857	<0.000001	771	<0.000001	Yes	-2.77273
YBR160W	CDC28	ATTCAGTCGGCACGGCG	1.20063	1.43121	1.10056	1.43121	1.31592	3.26943	<0.000001	772	<0.000001	Yes	-2.76923
YBR243C	ALG7	ACGTAGGGATGATCGCT	1.16782	1.34043	1.18453	1.43993	1.26248	2.58871	<0.000001	762	<0.000001	Yes	-2.72381
YBR198C	TAF5	ACCTTCTAGTGAGCTGC	1.21262	1.2495	1.12211	1.29989	1.23106	2.18848	<0.000001	759	<0.000001	Yes	-2.72078
YDR353W	TRR1	ACTCGATTGTAAGGAGC	1.2164	1.23488	1.12642	1.37296	1.22564	2.11944	<0.000001	758	<0.000001	Yes	-2.6732
YPR113W	PIS1	AACCTACCAGTGTTCGC	1.20991	1.30842	1.21801	1.4758	1.26322	2.59805	<0.000001	763	<0.000001	Yes	-2.56338
YPR010C	RPA135	AGATGCCACCCAGTATG	1.20539	1.23992	1.1376	1.52103	1.22266	2.08141	<0.000001	756	<0.000001	Yes	-2.55372
YMR236W	TAF9	ATGATTGGACCACGACC	1.16159	1.19797	1.21931	1.34572	1.20864	1.90292	<0.000001	751	<0.000001	Yes	-2.55367
YFL017C	GNA1	ATAGCACGCCCATTTGG	1.20111	1.3647	1.18385	1.56428	1.2829	2.84885	<0.000001	766	<0.000001	Yes	-2.54098
YNR026C	SEC12	CAGAGGAGAGCATCTAT	1.15889	1.20783	1.18166	1.27846	1.19475	1.72587	<0.000001	747	<0.000001	Yes	-2.50233
YGL069C	""	CATTATTGGTAACTGGG	1.14213	1.27855	1.12513	1.46293	1.21034	1.92455	<0.000001	752	<0.000001	Yes	-2.5
YDR292C	SRP101	TTACTAGGCGCATACCG	1.22329	1.17626	1.21294	1.42706	1.21811	2.02353	<0.000001	755	<0.000001	Yes	-2.44828
YGL130W	CEG1	GTACGTTAAACATCCGG	1.08057	1.17493	1.17214	1.24728	1.17353	1.45567	6e-06	739	7.2e-05	Yes	-2.44545
YDL220C	CDC13	GGCGTTCCTAAACATCA	1.25112	1.28634	1.28634	1.60011	1.28634	2.89261	<0.000001	768	<0.000001	Yes	-2.43182
YBR202W	MCM7	AACTCGTTGGCATAGCT	1.19226	1.31135	1.08665	1.45104	1.25181	2.45272	<0.000001	760	<0.000001	Yes	-2.41935
YMR001C	CDC5	CATGAGGCGCTGAGCTT	1.24733	1.20283	1.12788	1.44897	1.22508	2.11227	<0.000001	757	<0.000001	Yes	-2.40404
YDL148C	NOP14	CCGGACTGATGACGTAT	1.30281	1.10794	1.06898	1.41391	1.20537	1.86127	<0.000001	749	<0.000001	Yes	-2.39615
YGR082W	TOM20	CACCCGGATTTCGCTAA	1.17213	1.23832	1.19504	1.43859	1.21668	2.00531	<0.000001	754	<0.000001	Yes	-2.38393
YBR192W	RIM2	ATGCCGACGGTATCTCA	1.18804	1.17084	1.18047	1.26333	1.18425	1.59224	<0.000001	745	<0.000001	Yes	-2.37931
YDR339C	FCF1	ACTCCGATGTAAGTGGT	1.1908	1.23374	1.12971	1.37058	1.21227	1.94911	<0.000001	753	<0.000001	Yes	-2.30693
YOL146W	PSF3	AGGAATCCATCTCAACT	1.13749	1.3613	1.09164	1.22791	1.1827	1.57245	<0.000001	743	<0.000001	Yes	-2.27184
YIL062C	ARC15	CAATCTCGACCAATCGT	1.17606	1.2395	1.17352	1.11092	1.17479	1.4717	<0.000001	740	<0.000001	Yes	-2.24378
YOR206W	NOC2	GCTAATGTAACAGACGC	1.15029	1.50821	1.08138	1.92597	1.32925	3.43925	<0.000001	773	<0.000001	Yes	-2.23684
YHR020W	""	CATGCAGGTGAAGGATT	1.67125	1.67125	1.20507	1.16746	1.43816	4.82648	<0.000001	784	<0.000001	Yes	-2.22222
YDR397C	NCB2	AAACACTCAGCACCGTT	1.1825	1.17235	1.13933	1.41627	1.17742	1.50524	<0.000001	742	<0.000001	Yes	-2.20126
YLR424W	SPP382	CCACTGACGTTAATGAG	1.24727	1.23685	1.07172	1.02819	1.15429	1.21051	<0.000001	734	<0.000001	Yes	-2.18474
YNL172W	APC1	AAGACTGGTGAAGCAGA	1.24714	1.15247	1.15247	1.35404	1.1998	1.79028	<0.000001	748	<0.000001	Yes	-2.17431
YOR232W	MGE1	GACAGAGCGGAATAATC	1.17629	1.19976	1.16348	1.30067	1.18803	1.6403	<0.000001	746	<0.000001	Yes	-2.17073
YKL082C	RRP14	AAGAGGATGTCAACCCG	1.19331	1.17211	1.0898	1.24413	1.18271	1.57251	0.003709	744	0.026098	Yes	-2.15038
YKL125W	RRN3	CTAACATGAGTGCAAGT	1.12604	1.15322	1.13214	1.2949	1.14268	1.06267	0.003883	727	1.3e-05	Yes	-2.12532
YGR029W	ERV1	CCTAGAACAGTCCGTTA	1.13367	1.06042	1.15046	1.31236	1.14206	1.05483	6e-06	726	8e-05	Yes	-2.09563
YIL019W	FAF1	GCGCGATGAATACACAT	1.09929	1.18754	1.2279	1.4453	1.20772	1.89119	<0.000001	750	<0.000001	Yes	-2.07353
YLR167W	RPS31	TCGGACTCGTGACGCTA	1.14749	1.16164	1.15141	1.0921	1.14945	1.14894	<0.000001	732	9e-06	Yes	-2.05738
YNL290W	RFC3	AGAGTGCTCACATCGCT	1.09236	1.14687	1.10592	1.13898	1.12245	0.804954	3e-06	699	3.5e-05	Yes	-2.0354
YOL135C	MED7	TATTTCAGGGCCATCAC	1.1787	1.17305	1.15194	1.32072	1.17588	1.48553	<0.000001	741	2e-06	Yes	-2.00952
YNL131W	TOM22	TACCTGTTGGCATCGGC	1.13023	1.16003	1.05717	1.32875	1.14513	1.09392	<0.000001	730	1.6e-05	Yes	-2.00415
YHR005CA	TIM10	CAGCGATACGCATGTGT	1.10407	1.1826	1.12216	1.20155	1.15238	1.18623	<0.000001	733	1.1e-05	Yes	-1.995
YDL097C	RPN6	CGACCTCTTACAGTGAT	1.17381	1.20768	1.12626	1.14184	1.15783	1.25562	<0.000001	735	4e-06	Yes	-1.97351
YKR081C	RPF2	TAGTCGATTACACTTAC	1.11395	1.20499	1.0381	1.24183	1.15947	1.27654	<0.000001	737	3e-06	Yes	-1.96951
YGL099W	LSG1	GCCTTTCTAACAAGACC	1.10673	1.16577	1.09107	1.35927	1.13625	0.980735	<0.000001	721	<0.000001	Yes	-1.93972
YIL106W	MOB1	ACTCTGATCCGACTGTG	0.935073	1.14863	1.11078	1.10462	1.1077	0.617106	0.003683	665	0.026098	Yes	-1.9361
YPR094W	RDS3	AGCCGATATAGTAACCC	1.37361	1.11864	2.37596	1.13957	1.25659	2.51364	<0.000001	761	<0.000001	Yes	-1.89655
YOR250C	CLP1	GAGAGCCCATAATCTAT	1.10549	1.16347	1.16848	1.04775	1.13448	0.958263	0.000156	718	0.001732	Yes	-1.875
YJL019W	MPS3	TATTTGCTCGCATCGGG	1.07816	1.05843	1.20969	1.24214	1.14392	1.07849	6.5e-05	728	0.000749	Yes	-1.85149
YER012W	PRE1	TCGCAGAGACGATGACA	1.05052	1.16097	1.17549	1.10637	1.13367	0.947877	0.000461	717	0.004914	Yes	-1.84058
YMR117C	SPC24	CACTCTTATAGATCGTG	1.12822	1.13042	1.1349	1.08442	1.12932	0.89251	6.7e-05	710	0.000765	Yes	-1.83562
YDR118W	APC4	GACAGCCTCTAATTTAC	1.22951	1.77267	1.02747	1.02045	1.12849	0.881936	<0.000001	709	<0.000001	Yes	-1.83145
YPR168W	NUT2	CCGCCGATTGATGAAAT	1.07351	1.1514	1.10894	1.11697	1.11296	0.684031	0.002203	676	0.01689	Yes	-1.82692
YGR065C	VHT1	CCCGTAGTTTAAGTCTA	1.0758	1.12251	1.12005	1.11057	1.11531	0.714	0.002267	683	0.01709	Yes	-1.82044
YDR427W	RPN9	AAGCCGACCTCATACGG	1.09944	1.13787	1.10962	1.01601	1.10453	0.576704	0.000707	646	0.00671	Yes	-1.81743
YLR229C	CDC42	CTAAGGTGGTAGAATCT	1.10917	1.11203	1.11011	1.12095	1.11107	0.659436	0.000605	671	0.005598	Yes	-1.81713
YOR063W	RPL3	CGCGCACATATAGGAAG	1.1963	1.04054	1.1963	1.09189	1.14409	1.08067	0.000416	729	0.004551	Yes	-1.81169
YBR070C	ALG14	AATCATTAGTCACGAGG	1.18031	1.00524	1.08285	1.12169	1.10227	0.547928	0.003771	630	0.026111	Yes	-1.80263
YPR165W	RHO1	CCTAGTACAGGAGATTG	1.09354	1.14229	1.07558	1.14755	1.11791	0.747179	0.002277	689	0.01709	Yes	-1.79868
YAL034Wa		GGACCTCTGCTCATTAT	1.10709	1.15606	1.13811	1.07377	1.1226	0.806887	5e-05	700	0.000599	Yes	-1.79752
YOR261C	RPN8	GGCCACTTCTAACATAT	1.16769	1.10014	1.06176	1.16038	1.13026	0.904485	0.000693	712	0.006657	Yes	-1.77059
YJL011C	RPC17	TAGAGTGCTCGATCTCG	1.07974	1.10165	1.12704	1.16664	1.11434	0.701707	0.004347	679	0.029383	Yes	-1.74409
YGR005C	TFG2	AAGACCCAGGTGGTAAA	1.07283	1.14114	1.14114	1.08847	1.11481	0.707605	0.006048	681	0.036944	Yes	-1.73664
YDR341C	""	ACACGGAGTTAAGTATC	1.08283	1.17852	1.07299	1.32476	1.13068	0.909749	4e-06	713	5.8e-05	Yes	-1.73585
YMR146C	TIF34	CACTATTATGAATCCTC	1.03568	1.10984	1.11407	1.08387	1.09686	0.478962	0.001472	574	0.012474	Yes	-1.73476
YKL108W	SLD2	CTCCGATAAGCGAAGAG	1.10382	1.11345	1.27394	1.12105	1.11725	0.738712	0.002901	687	0.022714	Yes	-1.71503
YNL118C	DCP2	TGCGGCGATCTCCGTAC	1.09011	1.06866	1.0933	1.0847	1.0874	0.358531	0.000538	436	0.005433	Yes	-1.71024
YAL043C	PTA1	AGTCCATGCAGCACTCT	1.11986	1.30534	1.11986	1.03796	1.11986	0.772011	0.000592	693	0.005827	Yes	-1.70513
YMR270C	RRN9	CCGCTAGGACAACATAG	1.12921	1.16358	1.03709	1.2415	1.14639	1.10996	0.002554	731	0.018984	Yes	-1.7027
YML125C	PGA3	AGATGCCGATGCACGCT	1.12071	1.24228	1.1295	1.12505	1.12728	0.866442	0.000129	707	0.001447	Yes	-1.69106
YCR013C	""	CCGAATGTAGAATTGGC	0.805859	1.09068	0.841392	0.810197	0.825794	-2.97382	0.001102	769	0.009661	Yes	3.12471
YKL022C	CDC16	GGACCACTAACAGACTT	1.05272	1.10172	1.08554	1.128	1.09363	0.437857	0.244681	530	0.329567	No	-1.72767
YJR112W	NNF1	GTCAGTACGCCATATAC	1.08608	1.10459	1.13207	1.05307	1.09533	0.459585	0.043039	557	0.129346	No	-1.68277
YOL021C	DIS3	CTCATCGAGCGACGTGT	1.10853	1.06364	1.15525	1.08719	1.09786	0.491761	0.005327	591	0.033952	No	-1.68059
YHR196W	UTP9	TATGGCTCGACACCTCG	1.10057	1.10612	1.07438	1.06359	1.08748	0.359518	0.00058	439	0.005786	No	-1.67248
YDR145W	TAF12	GGTTCATACACCCATCT	1.11947	2.40225	1.05021	1.05769	1.08858	0.373512	<0.000001	464	<0.000001	No	-1.66999
YDR060W	MAK21	GGATCACCATAATAGTA	1.03625	1.09589	1.17355	1.09955	1.09772	0.489929	0.000965	588	0.008949	No	-1.65616
YOR157C	PUP1	GCGACCTAGACATTATC	1.06894	1.08752	1.10595	1.06046	1.07823	0.241692	0.000954	278	0.008949	No	-1.65388
YLR359W	ADE13	CCCTAGTATGAACTTAT	1.07985	1.10162	1.11895	1.08818	1.0949	0.454048	0.000518	551	0.005367	No	-1.64171
YKL049C	CSE4	CTGTAGTCCATCTAGCT	1.08353	1.08993	1.14691	1.07608	1.08673	0.349936	0.015098	423	0.068434	No	-1.64037
YEL055C	POL5	CGCTGACAGTAACTTTC	1.21724	1.13348	1.05797	1.06824	1.10086	0.529986	0.004363	621	0.029383	No	-1.63279
YGR147C	NAT2	GAGTCCGACCAACATCA	1.075	1.09061	1.13819	1.08889	1.08975	0.38847	0.048214	480	0.136042	No	-1.63147
YDR236C	FMN1	TCGCCCGAGACCAAAGT	1.09129	1.09993	1.06619	1.05148	1.07874	0.248216	0.002208	289	0.01689	No	-1.61987
YNL267W	PIK1	ATGACTACGTGGAGGCA	1.07188	1.08045	1.11946	1.08045	1.08045	0.269962	0.000431	325	0.004656	No	-1.61697
YIR012W	SQT1	AGAGAGCAGCTAACCGC	1.05845	1.08345	1.0923	1.076	1.07973	0.260746	0.038265	310	0.121471	No	-1.61661
YNL007C	SIS1	ATGTAGCCCACACCTTA	1.03917	1.07275	1.09067	1.08123	1.07699	0.22594	0.007986	253	0.045584	No	-1.61531
YHR083W	SAM35	CATAGCAGATGCACGTT	1.06933	1.08549	1.0819	1.0595	1.07562	0.208448	0.00477	226	0.031583	No	-1.61116
YCL017C	NFS1	CTTCAGCGTAAACGAGG	1.05105	1.073	1.07971	1.07184	1.07242	0.167705	0.02094	183	0.08639	No	-1.61036
YGR191W	HIP1	TCCTAGAGAAGAGAGTC	1.13307	1.09603	1.08096	1.08706	1.09155	0.411337	0.001076	505	0.009632	No	-1.5976
YNL114C	""	TGGACCTGTGTCAGCTC	1.05485	1.09772	1.10562	1.06983	1.08377	0.312286	0.000983	384	0.009009	No	-1.59567
YOR048C	RAT1	GCAGCGCAGAAAGTCTC	1.09069	1.10191	0.999457	1.06789	1.07929	0.255214	0.010007	304	0.052223	No	-1.5935
YMR314W	PRE5	CCATCGTTCACAATCTA	1.06058	1.09483	1.12018	1.0767	1.08576	0.337636	0.001186	409	0.010155	No	-1.58118
YNL149C	PGA2	CAGTGAGAGTTATAGAG	1.0133	1.06587	1.09233	1.11253	1.0791	0.252791	0.005801	300	0.035712	No	-1.58012
YLL011W	SOF1	GCAGCTCGTCACAGGTA	1.06968	1.08013	1.15897	1.08406	1.0821	0.290991	0.034365	354	0.117093	No	-1.57315
YPL117C	IDI1	ACATGGGCGCAATATGC	1.05513	1.08711	1.11509	1.09292	1.09001	0.39181	0.001658	485	0.013609	No	-1.57
YOL038W	PRE6	GGTCCGAATACAACAGC	1.101	1.07304	1.13358	1.05227	1.08702	0.353696	0.001734	429	0.013997	No	-1.56667
YPR178W	PRP4	CGACCTGCATTCTAACT	1.04292	1.13229	1.09001	1.06443	1.07722	0.228816	0.002013	257	0.015709	No	-1.56287
YPR034W	ARP7	AGAGACCGCACTAACGT	1.06481	1.0804	1.0765	1.08647	1.07845	0.244511	0.003192	283	0.023075	No	-1.56164
YDL105W	NSE4	CCGCGACGATTGATTAG	1.06746	1.08865	1.07582	1.04809	1.07164	0.1578	0.012532	170	0.060768	No	-1.56048
YMR309C	NIP1	CCGATATGGAAAGCTAG	1.04326	1.08656	1.07472	1.07522	1.07497	0.200192	0.005343	214	0.033952	No	-1.55767
YDL060W	TSR1	CCCTGATGACTAAGTTG	1.07191	1.0844	1.09289	1.04514	1.07815	0.240732	0.004837	275	0.031765	No	-1.55613
YDL007W	RPT2	CGACCCATTAACTGAAT	1.06151	1.12232	1.08952	1.04118	1.07552	0.207122	0.001614	225	0.013527	No	-1.55524
YPL094C	SEC62	ATCCAGGCACCATTGGC	1.05644	1.12465	1.10619	1.07087	1.08853	0.372878	0.009815	462	0.052223	No	-1.55375
YBL076C	ILS1	ATATAGGCCGCGAACCT	1.01025	1.10687	1.07082	1.09731	1.08407	0.316052	0.022789	387	0.091154	No	-1.5527
YBR089W	""	AGACTGTTACGCATCCT	1.03397	1.08822	1.10217	1.08674	1.08748	0.359507	0.007737	438	0.044832	No	-1.54915
YHR023W	MYO1	CACTGCTCTGAAGTTGG	1.02952	1.06727	1.06463	1.08855	1.06595	0.0853165	0.008604	85	0.047552	No	-1.54564
YGL239C	""	TGGGAGCCTCGACCTTT	1.06338	1.07021	1.05244	1.02806	1.05791	-0.0171433	0.005707	20	0.035409	No	-1.54078
YGL098W	USE1	GCTGCCCGGAAATAACC	1.03863	1.07856	1.08365	1.09661	1.0811	0.278312	0.013025	335	0.062206	No	-1.53865
YNL113W	RPC19	TATGAGCGTCGGGCATT	1.05876	1.07509	1.08126	1.06289	1.06899	0.123997	0.011076	126	0.055591	No	-1.5355
YDR412W	RRP17	ATCGCGCTTTAATCCCG	1.07044	1.09568	1.06112	1.05683	1.06578	0.0831212	0.004757	82	0.031583	No	-1.5261
YDR362C	TFC6	ATAGGCGACCCAGTATT	1.05526	1.07193	1.09721	1.03709	1.06359	0.0552648	0.00497	59	0.032335	No	-1.52412
YER094C	PUP3	GATTTCAGTCCATCTGC	1.04756	1.08625	1.11839	1.07648	1.08136	0.281615	0.005574	339	0.035141	No	-1.52035
YMR028W	TAP42	TATCAGAGCACATGACC	1.0679	1.08181	1.10422	1.06514	1.07486	0.198715	0.015111	212	0.068434	No	-1.51992
YPR186C	PZF1	TTACAGCCCAGGGACCT	1.05642	1.08033	1.08695	1.03204	1.06837	0.11616	0.01261	118	0.060768	No	-1.51852
YLR100W	ERG27	TTAGCGAACCAAGCCGC	1.12228	1.08233	1.07873	1.03065	1.08053	0.27095	0.917411	328	0.92801	No	-1.51576
YOL102C	TPT1	CCGACTTATAGATTACA	1.1813	0.957288	1.05868	1.09721	1.07795	0.238086	0.843021	272	0.860493	No	-1.50909
YDL235C	YPD1	GGCCCTTATGAACAATA	1.02565	1.05091	1.09036	1.09432	1.07064	0.144985	0.010938	162	0.055252	No	-1.50796
YDR064W	RPS13	GACAGAGGTTCAACATT	1.12317	1.0287	1.07285	1.08104	1.07694	0.225333	0.040197	252	0.124218	No	-1.50754
YOR119C	RIO1	CATAGCTTGCTGAAGGC	1.06332	1.05809	1.0704	1.03352	1.0607	0.0184569	0.05473	21	0.14449	No	-1.50594
YJR041C	URB2	CATGGACTACGATGATG	1.02905	1.13506	1.10509	1.05829	1.08169	0.285782	0.342377	345	0.415066	No	-1.50305
YJL061W	NUP82	ACTATGAGTGAAGGCTA	1.14779	1.08352	1.04634	1.09309	1.08831	0.370055	0.003778	453	0.026111	No	-1.5
YDR201W	SPC19	GATGGGCTCCTACTATC	1.08081	1.05727	1.09891	1.06987	1.07534	0.204901	0.004229	221	0.028976	No	-1.5
YOR074C	CDC21	TTATCCATCACAGCGGG	1.02864	1.06751	1.06932	1.05717	1.06234	0.0392752	0.018781	38	0.079705	No	-1.5
YJL050W	MTR4	AATATGACTGAGCATGT	1.05049	1.0733	1.11038	1.0573	1.0653	0.0770041	0.006553	76	0.03912	No	-1.49732
YER048WA	ISD11	GGCCCTATACCATAATG	1.0828	1.09584	1.02178	1.06195	1.07237	0.167121	0.028241	182	0.103699	No	-1.49702
YKL042W	SPC42	TAACCCTCAACAGGTGC	1.06352	1.09991	1.13187	1.04335	1.08171	0.286079	0.292166	346	0.369546	No	-1.49306
YKL193C	SDS22	TCCGAAGCATAATGGAA	1.02176	1.06456	1.0757	1.09938	1.07013	0.138556	0.238461	151	0.323469	No	-1.49047
YNL261W	ORC5	GCGCATCGCAAATCCGA	1.05869	1.06343	1.0644	1.04321	1.06106	0.0229889	0.012203	25	0.06048	No	-1.4898
YNL102W	POL1	TAGTGCGCTCGATCCTC	1.05138	0.978531	1.09381	1.22396	1.07259	0.169915	0.001185	185	0.010155	No	-1.48897
YPR048W	TAH18	GCGGACCATCTTTACAA	1.06702	1.08795	1.02196	1.09196	1.07748	0.232181	0.040743	266	0.124441	No	-1.4868
YPR136C	""	GTAGCACCATTTGTACG	1.06594	1.06594	1.1126	1.0895	1.07772	0.235204	0.006883	268	0.040476	No	-1.48673
YML046W	PRP39	TATCCATCGAGGAGGAC	1.04811	1.10129	1.06038	1.06062	1.0605	0.0158695	0.008629	18	0.047552	No	-1.48516
YOR020C	HSP10	TGATCCCAGACACTAGG	1.06553	1.06164	1.11041	1.03107	1.06359	0.0551683	0.009722	58	0.052223	No	-1.48198
YPL146C	NOP53	CGAGACTGTTTGGAATC	1.06955	1.11199	1.07881	1.07295	1.07588	0.21176	0.005647	228	0.035319	No	-1.48169
YER165W	PAB1	GGCAGAGCAGCAATCCG	1.09749	1.09854	1.05038	1.04962	1.07393	0.186992	0.009899	196	0.052223	No	-1.47884
YKL058W	TOA2	CGGTACGAAGAAGCGAT	1.0612	1.06309	1.07293	1.09417	1.06801	0.111541	0.266813	114	0.348671	No	-1.4713
YNL260C	LTO1	CCGTCAGTCAAATGTGA	1.09096	1.07105	1.02009	1.05639	1.06372	0.0568417	0.063342	62	0.156507	No	-1.471
YDL166C	FAP7	CGACTGCTTCTACACTA	1.05538	1.07311	1.07037	1.04478	1.06287	0.0460859	0.023082	43	0.09186	No	-1.4709
YKL189W	HYM1	CCAGAGAGCTGACGAAT	1.05545	1.10314	1.06544	1.0632	1.06432	0.064531	0.009454	67	0.051733	No	-1.47044
YLR051C	FCF2	TGCCTGAGCAAAGGGAC	1.02468	1.11551	1.09405	1.03991	1.06698	0.0984238	0.134726	102	0.228802	No	-1.46351
YLR166C	SEC10	TCGATCTAGGTGGCGAA	1.0699	1.06351	1.0829	1.03046	1.06671	0.0949255	0.146669	100	0.24171	No	-1.46088
YDR527W	RBA50	ACCTCGCTCGGGATGTG	1.07565	1.1124	1.04359	1.05869	1.06717	0.10088	0.002901	104	0.021163	No	-1.45796
YGR175C	ERG1	GTCCTCCAGAACTCAAA	1.05378	1.06022	1.07153	1.04373	1.057	-0.028741	0.037636	30	0.120317	No	-1.45766
YNL222W	SSU72	TATCAGTTAGCATGACG	1.07254	1.0655	1.04708	1.07566	1.06902	0.124382	0.024002	129	0.093782	No	-1.45137
YJL091C	GWT1	GATGCTCACCTAGACCT	1.05344	1.06688	1.06651	1.01976	1.05997	0.00916338	0.036059	10	0.118743	No	-1.45108
YOL022C	TSR4	GGAGACTCTTGCACATT	1.03792	1.11988	1.10558	1.0309	1.07175	0.159205	0.016384	172	0.073355	No	-1.45
YPR187W	RPO26	ATAGTTACCACCGGCCT	1.08961	1.07739	1.06315	1.04584	1.07027	0.140319	0.02891	155	0.104502	No	-1.44975
YJR065C	ARP3	CCAGCAGCTCAATCTTG	1.05013	1.05013	1.09992	1.12456	1.07503	0.200879	0.010813	215	0.055252	No	-1.44516
YLR305C	STT4	TCACCCACGATAAGGAT	1.00477	1.06671	1.0614	1.0767	1.06406	0.0611506	0.087817	64	0.185026	No	-1.44498
YMR260C	TIF11	ATTCAGCGATGAGACCG	1.04803	1.05005	1.07598	1.07114	1.06059	0.0170371	0.023879	19	0.093782	No	-1.44169
YKL045W	PRI2	CGACGATCTCAGAACAG	1.04938	1.06133	1.08281	1.07347	1.0674	0.1038	0.022364	106	0.090374	No	-1.44053
YPR033C	HTS1	ATTCGCAGACCAGCAGT	1.03922	1.11704	1.137	1.03795	1.07813	0.240385	0.09944	274	0.19438	No	-1.43796
YCR035C	RRP43	TCACTGAGAGCAGATGA	1.0601	1.06168	1.05853	1.02757	1.05931	0.00074241	0.032518	1	0.114084	No	-1.43694
YDL098C	SNU23	CTCACTTGGAGAGGTAT	1.0432	1.10517	1.05998	1.06527	1.06262	0.0428926	0.011178	41	0.055751	No	-1.43561
YGR251W	NOP19	GGAAACAATACATGCTC	1.04496	1.06423	1.07974	1.0583	1.06126	0.0255801	0.014664	27	0.068042	No	-1.43544
YGL091C	NBP35	CAATAGACCCGCCGGTA	1.03836	1.08062	1.07242	1.04522	1.05882	-0.00555	0.012647	7	0.060768	No	-1.43526
YKL078W	DHR2	CGCTGAAGATATGCCGA	1.06378	1.08519	1.16444	1.07295	1.07907	0.252419	0.091611	298	0.188485	No	-1.43523
YDL209C	CWC2	GGCCCTCCTGAAACAGA	1.05877	1.12317	1.05877	1.0514	1.05877	-0.00616938	0.008041	8	0.045584	No	-1.43421
YDR041W	RSM10	GAGACGACCCAATTACG	1.05518	1.0695	1.08615	1.03739	1.06234	0.0392974	0.015032	39	0.068434	No	-1.4339
YER021W	RPN3	AGCGACACTCTATACAG	1.05141	1.08747	1.07471	1.05746	1.06608	0.0869843	0.007376	89	0.043053	No	-1.43368
YDR394W	RPT3	ATTACCTACGTGGCACC	1.03764	1.05013	1.11402	1.08265	1.06639	0.0908715	0.016588	94	0.073849	No	-1.43333
YFL035CA		CTTGAAGCAGGCGTACT	1.0263	1.05523	1.05859	1.05011	1.05267	-0.0839004	0.049749	83	0.138112	No	-1.43267
YER018C	SPC25	ACATGAAGTGAACTCCA	1.00907	1.0745	1.0937	1.04351	1.05901	-0.00316898	0.023583	5	0.093384	No	-1.43096
YGL022W	STT3	CAGGTTTATCAATGGGT	1.08379	1.09844	1.04948	1.03809	1.06664	0.09403	0.035347	98	0.118743	No	-1.43095
YOR146W	""	CCTCCGCAGCAATTAAG	1.04499	1.06755	1.07302	1.04155	1.05627	-0.0380576	0.016011	37	0.072094	No	-1.42963
YLL008W	DRS1	GCGCAGACTCTCCAGAT	1.05614	1.06819	1.07662	1.03195	1.06217	0.0370743	0.382076	36	0.449367	No	-1.42695
YNL182C	IPI3	TACACTCGGGAATGATG	1.05554	1.08838	1.05992	1.03443	1.05773	-0.0194126	0.043173	23	0.129346	No	-1.42675
YER136W	GDI1	ATCATATCAGGCAGAGG	1.02318	1.0702	1.07946	1.05399	1.06209	0.036163	0.035477	34	0.118743	No	-1.42486
YKL186C	MTR2	AGACATCCCGAATCTGG	1.05142	1.06406	1.06523	1.03642	1.05774	-0.019297	0.221271	22	0.308605	No	-1.42457
YNL232W	CSL4	GCATAGAGTCTGACACA	1.02308	1.06178	1.07076	1.10925	1.06627	0.0893806	0.027444	91	0.102981	No	-1.42432
YGR172C	YIP1	CCACCAGCAAGCATATT	1.05054	1.06776	1.10186	1.01782	1.05915	-0.00132705	0.026838	2	0.101673	No	-1.42322
YLR007W	NSE1	TGGAGCGCCACAACTGA	1.04739	1.08527	1.04907	1.06242	1.05574	-0.0447336	0.463996	42	0.521582	No	-1.42222
YDL143W	CCT4	CCGTTAGATTCAGTGTG	1.05729	1.05935	1.06644	1.12695	1.0629	0.0463684	0.014297	45	0.067153	No	-1.42164
YJL032W	""	CGCATGGTCAAATAGCT	1.06657	1.07235	1.0373	1.05765	1.06211	0.0363234	0.051057	35	0.138777	No	-1.42105
YOR116C	RPO31	ACGAGAGTCAGATATGG	1.07045	1.07045	1.05145	1.02421	1.06095	0.0216065	0.03354	24	0.11592	No	-1.42073
YOR282W	""	GAACGACGGCGAATATC	1.0581	1.05578	1.07692	1.03792	1.05694	-0.0295446	0.016686	32	0.073868	No	-1.41964
YKL153W	""	GCAGCCCTATAACATGA	1.04339	1.06954	1.06679	1.02546	1.05509	-0.0530549	0.145522	53	0.240906	No	-1.41799
YHR164C	DNA2	TGAGTTCCGCCACTTAG	1.0513	1.05932	1.06995	1.03194	1.05531	-0.0502475	0.033761	47	0.116175	No	-1.41621
YFR051C	RET2	GCCACGCTACTAAGTTT	1.05454	1.06813	1.05546	1.03842	1.055	-0.0541781	0.036316	57	0.118743	No	-1.4149
YBR211C	AME1	ACTTCTGGAGTATCGGA	1.04002	1.05779	1.05779	1.04871	1.05325	-0.0764928	0.03679	75	0.119302	No	-1.41408
YLR249W	YEF3	GGACCACTTATTCAACA	1.03752	1.09846	1.05612	1.05312	1.05462	-0.0590557	0.020522	63	0.085112	No	-1.41277
YBR124W	""	ACTTAGCGAGGATCGTA	1.05941	1.24377	1.01663	1.067	1.06321	0.0503442	0.000677	48	0.006586	No	-1.41253
YPL151C	PRP46	ACTGATGATAGCATAGA	1.00415	1.0659	1.13513	1.0615	1.0637	0.0565632	0.05567	61	0.145257	No	-1.41163
YNL158W	PGA1	TGCACTAGGATCAGTCG	1.04015	1.06335	1.06893	1.07238	1.06614	0.0877168	0.043147	90	0.129346	No	-1.41144
YLR106C	MDN1	TGCTCAACCCAAGGAGA	1.05377	1.12707	1.0732	1.04387	1.06348	0.0538501	0.098327	56	0.19438	No	-1.41037
YPL044C	""	TATAGGTAGACAGTGCG	1.01818	1.07796	1.05898	1.06771	1.06334	0.0520935	0.06596	49	0.15989	No	-1.40889
YLR115W	CFT2	TCTGCGAGCCCAAGAAA	1.01847	1.09442	1.0528	1.06593	1.05936	0.00137504	0.009791	3	0.052223	No	-1.40747
YOR329C	SCD5	GCCCGACGACAATAGTA	1.03995	1.06896	1.05406	1.04961	1.05183	-0.0945539	0.01839	99	0.078756	No	-1.40682
YMR240C	CUS1	CATTAGATGGAAGGTCA	1.01837	1.0454	1.06007	1.06725	1.05274	-0.0830307	0.06635	81	0.15989	No	-1.40528
YGR145W	ENP2	TGCCCATGCCAAGAACA	1.04328	1.05794	1.07056	1.03817	1.05061	-0.11013	0.024373	112	0.094612	No	-1.40503
YDR325W	YCG1	TTCTGTACGCCACCGTG	1.03867	1.05891	1.05169	1.05854	1.05511	-0.0527419	0.098772	52	0.19438	No	-1.40464
YHR170W	NMD3	TTTACGAGGCGACGCAT	1.04742	1.07538	1.1334	1.04028	1.0614	0.0273151	0.012617	28	0.060768	No	-1.40385
YLR458W	""	TACACGATTGTTGAAGT	1.05292	1.10177	1.06376	1.04534	1.05834	-0.011657	0.009997	13	0.052223	No	-1.40327
YLL036C	PRP19	ATAGCTCTCCAACGGCA	1.05561	1.05609	1.08168	1.05805	1.05707	-0.0278178	0.157805	29	0.252231	No	-1.40301
YPL083C	SEN54	TAATTGCCTCGAATCTC	1.04152	1.10581	1.01943	1.09738	1.06945	0.129817	0.035888	139	0.118743	No	-1.40256
YNL256W	FOL1	GCTTCAGACAAATACTC	1.10256	1.03807	1.09236	1.01591	1.06522	0.075933	0.012574	74	0.060768	No	-1.40227
YCR093W	CDC39	TAGAGTACGCACAGCGC	1.04404	1.03961	1.11801	1.09283	1.06843	0.116922	0.029717	119	0.10644	No	-1.40187
YKL035W	UGP1	GGCAATGTTACGCAACC	1.01038	1.07811	1.06083	1.06169	1.06126	0.0255123	0.000516	26	0.005367	No	-1.4
YDL139C	SCM3	CGCGGAGTATAGAGCTT	1.06385	1.05932	1.04662	1.02456	1.05297	-0.0800198	0.055009	80	0.14449	No	-1.39583
YGR009C	SEC9	AAGTTGGTCGAAGGTTT	0.987483	1.05682	1.08118	1.08307	1.069	0.12412	0.079342	127	0.175623	No	-1.3937
YDR235W	PRP42	TGTGATCCAACAACCCG	1.04085	1.06325	1.04716	1.05668	1.05192	-0.0933995	0.026656	97	0.101471	No	-1.39219
YNL272C	SEC2	TGTGGCACTCTACCCAT	1.03091	1.03906	1.08061	1.06142	1.05024	-0.114863	0.013576	117	0.064443	No	-1.39209
YPR182W	SMX3	TCAGACCCATTGAGACT	1.01494	1.0783	1.04266	1.08832	1.06048	0.0155919	0.087219	17	0.18485	No	-1.39157
YLL018C	DPS1	ATGGCTCATCGCCTCAG	1.03901	1.05641	1.05069	1.04685	1.04877	-0.133532	0.001741	145	0.013997	No	-1.39141
YDR081C	PDC2	GTAGATATACCTAACCA	1.05401	1.05484	1.07634	1.03353	1.05442	-0.0615523	0.030837	65	0.109456	No	-1.39125
YKL173W	SNU114	GAAGTCGAAGGAATCTC	1.03466	1.0465	1.07044	1.08578	1.05847	-0.0100059	0.948483	11	0.953153	No	-1.39036
YOL134C	""	ATTTCCAGACGATGCAC	1.04521	1.07534	1.06146	1.02788	1.05333	-0.075432	0.033241	73	0.115393	No	-1.39027
YLR127C	APC2	TGGGATCTTCTCACCCG	1.01358	1.06238	1.05804	1.03856	1.0483	-0.13959	0.166997	154	0.263674	No	-1.38926
YGR113W	DAM1	GGGCCAAACGGATTGTA	1.05403	1.06071	1.05901	1.03579	1.05652	-0.0348326	0.098729	33	0.19438	No	-1.38847
YNL137C	NAM9	TATTGACGCGGCCTCGA	1.05223	1.08146	1.02083	1.14992	1.06685	0.0967291	0.045425	101	0.130872	No	-1.3879
YOR176W	HEM15	CATGACGCTAGGATGCA	1.03623	1.09184	1.06273	1.05649	1.05961	0.00454346	0.028162	6	0.103699	No	-1.38776
YLR222C	UTP13	ATAGGTTGGCAATTCCG	1.0465	1.08709	1.14668	1.04787	1.06748	0.104811	0.71465	108	0.742934	No	-1.38628
YJR057W	CDC8	CATCTCCGACAAGCTGA	1.03442	1.0586	1.09895	1.07091	1.06475	0.0700365	0.207978	70	0.299333	No	-1.38511
YOL077C	BRX1	AGTGAGCGCCTCGCATC	1.02825	1.1137	1.10604	1.02649	1.06714	0.100466	0.032839	103	0.114501	No	-1.38187
YOL149W	DCP1	ATACTGTGAGTCAGCGC	1.03419	1.0545	1.08226	1.04163	1.04806	-0.142542	0.01917	160	0.08078	No	-1.38121
YJL039C	NUP192	TTTGCATCGCGCACGCT	1.04038	1.05649	1.07051	1.04592	1.0512	-0.102571	0.024631	105	0.095144	No	-1.38011
YDL003W	MCD1	CCACAGCTACGGAATTA	1.02733	1.05607	1.05023	1.06266	1.05315	-0.077733	0.075722	78	0.172299	No	-1.37962
YKL122C	SRP21	CCCGAATGCTTATCAAT	1.03021	1.0521	1.10244	1.07259	1.06235	0.0393611	0.018814	40	0.079705	No	-1.37901
YDR396W	""	ACTACACTTATAGGCGG	1.019	1.05451	1.0498	1.06056	1.05216	-0.0904299	0.063262	93	0.156507	No	-1.37858
YHR065C	RRP3	CACCGATGGCAAGAACG	1.05122	1.04632	1.03566	1.05468	1.04877	-0.133601	0.053192	146	0.14257	No	-1.37779
YER036C	ARB1	CACGCCCTTACATGATA	1.03379	1.05418	1.05771	1.04197	1.04807	-0.142438	0.050124	159	0.138112	No	-1.3759
YNL263C	YIF1	GCTCTACGCAAACGGCA	1.01344	1.07707	1.03809	1.0586	1.04834	-0.138989	0.051297	153	0.138906	No	-1.37562
YML043C	RRN11	CAATGCCACGCAACGGG	1.03311	1.0605	1.11645	1.03923	1.04986	-0.119668	0.006112	123	0.037047	No	-1.3751
YLR101C	""	TGTTACACCACAACGCG	1.02574	1.06472	1.05691	1.04188	1.04939	-0.125626	0.049842	131	0.138112	No	-1.37431
YER022W	SRB4	CATACAGTTGAAGCCAG	1.05574	1.0577	1.04328	1.03334	1.04951	-0.12418	0.087264	128	0.18485	No	-1.37307
YGR211W	ZPR1	AGACCCGAGAAAGCCCT	1.0526	1.04615	1.03657	1.06324	1.04937	-0.125908	0.034419	132	0.117093	No	-1.37274
YPR190C	RPC82	CACGAGGCATAGACGCT	1.04211	1.06205	1.09671	1.01319	1.05208	-0.0913965	0.031757	95	0.112217	No	-1.37241
YPR103W	PRE2	ACCTGAGGGACAGTAGC	1.04062	1.06027	1.13324	1.03786	1.05044	-0.112224	0.00851	115	0.047552	No	-1.37171
YGR099W	TEL2	GATTAACCGTAAGGGAC	1.02573	1.05141	1.07247	1.04679	1.0491	-0.129365	0.142876	138	0.23853	No	-1.36929
YJL167W	ERG20	GATACCGCTACATTGTG	1.06534	1.03673	1.10445	1.03239	1.05104	-0.104705	0.017734	107	0.077054	No	-1.36904
YDR416W	SYF1	AACCTTTAGTCAGAGGG	1.04619	1.05925	1.04999	1.02539	1.04809	-0.142232	0.060456	158	0.153527	No	-1.36854
YOR056C	NOB1	CGAGTTACAACAGTCTC	1.0276	1.05899	1.08038	1.03586	1.04743	-0.150653	0.028129	165	0.103699	No	-1.36829
YOR218C	""	GAGATACAGACATTTCC	1.04255	1.08003	1.05899	1.04613	1.05256	-0.0852908	0.024041	84	0.093782	No	-1.36546
YGR253C	PUP2	TAGACTTCACCCAGTGG	1.03342	1.0622	1.03847	1.05273	1.0456	-0.173962	0.038384	189	0.121471	No	-1.36432
YOL123W	HRP1	CTCCAGATTATACGATA	1.03683	1.08232	1.05168	1.06518	1.05843	-0.0104974	0.037209	12	0.119677	No	-1.36408
YHR107C	CDC12	CCGTGATGGAAATATGG	1.02369	1.10388	1.05691	1.04813	1.05252	-0.0857941	0.02586	86	0.098921	No	-1.36339
YHR101C	BIG1	TCATCGCTGAGAGTGTT	1.02376	1.05211	1.05853	1.04939	1.05075	-0.108321	0.063358	111	0.156507	No	-1.36333
YLR010C	TEN1	GCGCCTACTAAAGTTCA	1.00607	1.06637	1.08522	1.0433	1.05483	-0.0563273	0.154742	60	0.24987	No	-1.36303
YKR086W	PRP16	CACCAGTTTGTGAAGAC	1.00971	1.07302	1.08255	1.03306	1.05304	-0.079197	0.099531	79	0.19438	No	-1.36292
YDL150W	RPC53	CATACAAAGAGAGGTGT	1.0246	1.07574	1.04993	1.04627	1.0481	-0.142132	0.029952	157	0.106797	No	-1.36276
YOR046C	DBP5	CATGATGCGCGACTTTG	1.01368	1.05229	1.04721	1.05263	1.04975	-0.121096	0.12962	125	0.222755	No	-1.36236
YMR094W	CTF13	AGCATTATGTGAACGGA	1.02128	1.05209	1.06392	1.05657	1.05433	-0.0627073	0.043351	66	0.129346	No	-1.36145
YNL189W	SRP1	CCGACAGATCAAGGCAG	1.05977	1.05765	1.09975	1.03271	1.05871	-0.0069419	0.042529	9	0.12916	No	-1.36126
YOR102W	""	AATGAGAGCGCACACAT	1.0358	1.05515	1.05515	1.05838	1.05515	-0.052281	0.065141	50	0.158919	No	-1.361
YKR008W	RSC4	TGACTATACACAGATGT	1.03826	1.38434	1.072	0.999177	1.05513	-0.0525873	0.870354	51	0.883813	No	-1.36093
YER023W	PRO3	GCGAGAGACGTAATCAG	1.05807	1.09875	1.05807	1.02549	1.05807	-0.0151341	0.046167	15	0.132124	No	-1.36041
YGR245C	SDA1	ACTAATGACTAAGACGC	1.05075	1.04472	1.04718	1.03629	1.04595	-0.169518	0.072112	184	0.167129	No	-1.36003
YKL083W	""	CGTCCGACAGACAGGTA	1.04061	1.07545	1.05786	1.03076	1.04924	-0.127626	<0.000001	136	<0.000001	No	-1.35989
YJR123W	RPS5	GCTCCGATAGGATATTA	1.03434	1.04855	1.06187	1.05872	1.05364	-0.0715519	0.001894	71	0.014926	No	-1.35935
YJL173C	RFA3	CATGGTTACGAATATGC	1.05344	1.06044	1.11265	1.03513	1.05694	-0.0294969	0.014765	31	0.068042	No	-1.3584
YMR239C	RNT1	AGGCTCTTAACATCTCA	1.03433	1.04654	1.05872	1.04753	1.04704	-0.155653	0.046277	167	0.132124	No	-1.35813
YJR093C	FIP1	GCCAGGCATTTAATATC	1.03162	1.05646	1.06011	1.04749	1.05197	-0.092776	0.085394	96	0.182855	No	-1.35794
YPL016W	SWI1	TCGATGTAACGACTATG	1.03476	1.06011	1.07099	1.04002	1.05006	-0.117069	0.035588	120	0.118743	No	-1.3565
YLL031C	GPI13	TGACACAGCGCCAAGCA	1.05804	1.07255	1.03416	1.05204	1.05504	-0.0537265	0.027064	55	0.102039	No	-1.3563
YJL069C	UTP18	GCATATCTGCAACTTTC	1.08219	1.0697	1.03035	1.04096	1.05533	-0.04999	0.034686	46	0.117308	No	-1.35606
YMR213W	CEF1	CATCATGGCGGGAATAC	1.04626	1.05224	1.06874	1.02279	1.04925	-0.127449	0.067914	135	0.161235	No	-1.35544
YOR281C	PLP2	GATGAGGACTAACTCCC	1.03562	1.05905	1.04262	1.05408	1.04835	-0.138885	0.04503	152	0.130872	No	-1.35474
YLR198C	""	AGGCAACCCTGTCCAAG	1.11092	1.05523	1.03521	1.0207	1.04522	-0.178752	0.47949	191	0.534446	No	-1.3545
YHR118C	ORC6	CAGCGACTGCAACTATT	1.04128	1.04594	1.07795	1.05408	1.05001	-0.117787	0.052444	121	0.141044	No	-1.35446
YCL053C		CTATTGTTGAAATGCCG	1.0715	1.04703	1.0493	1.06887	1.05908	-0.00217967	0.078059	4	0.174746	No	-1.35207
YMR208W	ERG12	AGACTCACGTAACGCAT	1.01725	1.0495	1.05579	1.03932	1.04441	-0.189099	0.095093	199	0.191645	No	-1.35165
YKL112W	ABF1	TCCAATGTAGCTCAAGG	1.01632	1.13154	1.10636	1.03213	1.06925	0.127286	0.425609	134	0.48818	No	-1.35149
YDR499W	LCD1	AGACTTCGGTAGATCGC	1.03132	1.0648	1.07236	1.04021	1.05251	-0.0859773	0.213969	88	0.30325	No	-1.35123
YGR156W	PTI1	GATCATCCAAGACACTC	1.03215	1.06581	1.10476	1.01503	1.04898	-0.130858	0.017673	140	0.077054	No	-1.35066
YKL059C	MPE1	CCGCACACCAGAATGAT	1.02449	1.05508	1.0501	1.04263	1.04637	-0.164147	0.005006	177	0.032335	No	-1.34977
YNL124W	NAF1	TCACGTAGGCGATTGAT	1.03822	1.0581	1.05276	1.0402	1.04648	-0.162754	0.037714	174	0.120317	No	-1.34807
YPR025C	CCL1	GAGCAGACTACAGTTAT	1.07687	1.07517	1.02339	1.03493	1.05505	-0.053561	0.062399	54	0.155603	No	-1.34741
YBL026W	LSM2	ACATCGAGGGAATACGA	1.02271	1.06577	1.07485	1.03036	1.04806	-0.14255	0.043498	161	0.129346	No	-1.34714
YKL014C	URB1	TGTACTCAACCAGACCT	1.03768	1.05723	1.05371	1.02373	1.0457	-0.172724	0.13042	187	0.223052	No	-1.3459
YDR303C	RSC3	TTCACGGTACGCACGGT	1.01654	1.07486	1.06253	1.03505	1.04879	-0.133366	0.021907	143	0.088984	No	-1.34576
YDR361C	BCP1	ATATAGGCCCGTAAGCT	1.0437	1.05344	1.08105	1.01799	1.04857	-0.136097	0.044351	149	0.130872	No	-1.34573
YGL011C	SCL1	CCAGTTCTATCAAGGTA	1.02858	1.05843	1.07289	1.04593	1.05218	-0.0901709	0.087239	92	0.18485	No	-1.34459
YPR143W	RRP15	ACGAGCGCATACCATCG	1.06354	1.09425	1.03841	1.01683	1.05097	-0.105474	0.056591	109	0.147174	No	-1.34131
YDR050C	TPI1	CCTCTGAGTAAATACGG	1.03191	1.06601			1.04896	-0.131132	0.398805	141	0.463508	No	-1.34125
YOL069W	NUF2	CTTCTGAGAGGAGACTT	1.05223	1.09357	1.03986	1.04045	1.04634	-0.164506	0.017982	179	0.077429	No	-1.34078
YLL003W	SFI1	CTAGAATCCGCATGTAC	1.05359	1.05184	1.06084	1.05448	1.05404	-0.0664886	0.048289	68	0.136042	No	-1.34014
YDL084W	SUB2	CGATACAAGTAAGTTGC	1.04753	1.06856	1.0997	1.03131	1.05804	-0.0154402	0.092015	16	0.188822	No	-1.33962
YGR013W	SNU71	AATTCGTAAGCACGGGT	1.02252	1.0605	1.05515	1.05255	1.05385	-0.0688521	0.254772	69	0.338476	No	-1.33853
YDL064W	UBC9	CAAATTCAATGCGTGGG	1.04497	1.0487	1.07455	1.03686	1.04683	-0.158216	0.034474	171	0.117093	No	-1.33736
YNL258C	DSL1	GCGTACCATAAATCATC	1.02333	1.05433	1.06028	1.03086	1.04259	-0.212227	0.057191	230	0.148246	No	-1.33523
YDL153C	SAS10	CAACAAAGTAGAGGGCT	1.04819	1.06349	1.05685	1.03167	1.05252	-0.0857978	0.068042	87	0.161235	No	-1.3347
YDR172W	SUP35	GTATGCTACCTCTTCGA	1.01789	1.07175	1.04032	1.04409	1.0422	-0.217195	0.04834	238	0.136042	No	-1.33441
YGR185C	TYS1	ACTTGGCTACAATTCGC	1.0091	1.04123	1.04713	1.04352	1.04237	-0.215048	0.114872	234	0.21051	No	-1.33371
YJL072C	PSF2	GACATCGCGCAATTCAT	1.0457	1.06586	0.997828	1.03776	1.04173	-0.223207	0.095658	244	0.191917	No	-1.33296
YLR009W	RLP24	GGTGCCAAGACAGCTTA	1.00789	1.06062	1.05006	1.04398	1.04702	-0.155859	0.014317	168	0.067153	No	-1.33282
YIL147C	SLN1	TATGCAGCTCGATGGAC	1.04423	1.03849	1.04704	1.06679	1.04563	-0.173542	0.066216	188	0.15989	No	-1.33177
YCL004W	PGS1	CCGGACGATAAAGATTC	1.03655	1.05108	1.06096	1.02549	1.04381	-0.196695	0.050809	208	0.138777	No	-1.33169
YDR053W	""	GCCTACTATCGAAGATT	1.02757	1.0488	1.10234	1.0499	1.04935	-0.126161	0.037104	133	0.119677	No	-1.33131
YFR003C	YPI1	ATCGAACCAGCATTGCA	1.03571	1.0566	1.0745	1.03635	1.04647	-0.162812	0.054031	175	0.144327	No	-1.33096
YNR038W	DBP6	GCGGCTATCAGATTAGT	1.0455	1.07073	0.998959	1.05341	1.04945	-0.124842	0.111202	130	0.205697	No	-1.33075
YLR132C	USB1	TGAGCGGACTTTAGGAC	1.04258	1.03314	1.05971	1.04136	1.04197	-0.220168	0.185209	240	0.27891	No	-1.32936
YBL020W	RFT1	AATAGCCTTCAACGTCT	1.0365	1.03897	1.09763	1.06739	1.05318	-0.0773616	0.049632	77	0.138112	No	-1.32867
YLR355C	ILV5	GACGCATACACCTTAAT	1.04132	1.04634	1.04851	1.02949	1.04383	-0.196477	0.070303	207	0.164878	No	-1.32819
YGR190C	""	CCTAATCAACGACAGTC	0.996774	1.0414	1.11432	1.05981	1.0506	-0.110189	0.05467	113	0.14449	No	-1.32707
YHR128W	FUR1	CATTACGGGTGACCAGT	1.04665	1.04438	1.03961	1.02334	1.042	-0.219824	0.099219	239	0.19438	No	-1.32681
YDR164C	SEC1	GATCTAGTTCCACCTGG	1.0248	1.04467	1.06415	1.0526	1.04864	-0.13525	0.067412	148	0.161235	No	-1.32399
YOR204W	DED1	GCTACAGACGAAGGCAC	1.01451	1.04209	1.06345	1.05209	1.04709	-0.154935	0.072546	166	0.167644	No	-1.32301
YDR196C	CAB5	GGCGTGATATTACGTGA	1.04214	1.03127	1.0914	1.05742	1.04978	-0.120686	0.039529	124	0.123117	No	-1.32264
YBR254C	TRS20	ATGTTGCGACTACGCGC	1.0342	1.06333	1.05216	1.03245	1.04318	-0.204781	0.045506	220	0.130872	No	-1.32227
YBR167C	POP7	ACCTGTGGCAGATGGTT	1.06884	1.03191	1.09942	1.03803	1.05344	-0.0741128	0.028294	72	0.103699	No	-1.3217
YOR244W	ESA1	GAAGCGTTGAGAATGCC	1.03027	1.0894	1.04974	1.03786	1.0438	-0.196883	0.028786	210	0.104502	No	-1.32155
YPR144C	NOC4	TGAGACGCTACCACAGG	1.04845	1.05178	1.0366	1.01974	1.04252	-0.213146	0.108313	232	0.2037	No	-1.3209
YJL035C	TAD2	CCTCGATGCGTAGATAG	1.04275	1.04413	1.09271	1.03151	1.04344	-0.201464	0.071156	216	0.166166	No	-1.32013
YDL165W	CDC36	CTCAGTCGGGCATGGTT	1.04548	1.06955	1.05431	1.01494	1.0499	-0.119213	0.169422	122	0.265417	No	-1.31907
YCR057C	PWP2	CTCTCATCGAGGGCAGG	1.01259	1.08375	1.08184	1.03462	1.05823	-0.0130736	0.039338	14	0.123008	No	-1.31835
YER013W	PRP22	TTGCAGCGAGAAGAGCA	1.00202	1.09451	1.05625	1.04437	1.05031	-0.113905	0.118852	116	0.213748	No	-1.31798
YEL026W	SNU13	TCCCGCATTCCAGATGA	1.01087	1.05074	1.03606	1.04364	1.03985	-0.247184	0.096786	286	0.193082	No	-1.3169
YER082C	UTP7	CGCATATACTACGATAG	1.03434	1.05621	1.04883	1.02652	1.04158	-0.225084	0.068136	250	0.161235	No	-1.31685
YHR036W	BRL1	TCAGCTCAGAGGGCTTA	1.02927	1.04808	1.03432	1.04938	1.0412	-0.229966	0.094779	261	0.191645	No	-1.31589
YBR237W	PRP5	ACCGCTGCGAGGCTTAG	1.01586	1.04131	1.05384	1.04643	1.04387	-0.195968	0.097722	206	0.19438	No	-1.31574
YNL039W	BDP1	CACGAGTCAGTACCATC	1.02609	1.05924	1.05306	1.03213	1.04259	-0.212267	0.089392	231	0.186846	No	-1.31536
YER025W	GCD11	TACAGGCTGCTGAAGGT	1.03783	1.08111	1.03904	1.04851	1.04378	-0.197177	0.049738	211	0.138112	No	-1.31534
YMR229C	RRP5	CTATACCGTGCCAGTGA	1.03786	1.05166	1.04467	1.02859	1.04126	-0.229191	0.099524	258	0.19438	No	-1.31492
YBR109C	CMD1	ATTGGGCTACCGCGCTA	1.02942	1.05169	1.04707	1.04969	1.04838	-0.13854	0.088624	150	0.185858	No	-1.31449
YOR341W	RPA190	CATGGCTTAGAACTTGC	1.04131	1.07158	1.03795	1.05639	1.04885	-0.132561	0.060593	142	0.153527	No	-1.31238
YCR012W	PGK1	CCAGTGACGCAACTTTA	1.03658	1.0093	1.11082	1.0561	1.04634	-0.164484	0.044869	178	0.130872	No	-1.31181
YNL308C	KRI1	GATATGTCCCAATGCAC	1.02497	1.06158	1.06045	1.01806	1.04271	-0.210732	0.094562	227	0.191645	No	-1.31161
YPL153C	RAD53	CAGAGATTGTAAGCAGC	1.02983	1.06053	1.05467	1.02683	1.04225	-0.216594	0.084801	237	0.182365	No	-1.311
YMR112C	MED11	GCTGTATCATCACTCGT	1.03744	1.04626	1.05545	1.02821	1.04185	-0.221677	0.079125	243	0.175623	No	-1.30828
YBR153W	RIB7	ACCCGGAGTGCATGGTA	1.03997	1.04654	1.086	1.01978	1.04326	-0.203793	0.064445	219	0.15771	No	-1.30769
YNL312W	RFA2	CCAGATGACCAAGCATT	1.03141	1.0577	1.04572	1.04815	1.04694	-0.156928	0.125765	169	0.220919	No	-1.30731
YOR159C	SME1	CCAAGAGTGCGGAATAT	1.00384	1.05631	1.05195	1.02918	1.04057	-0.23804	0.152647	271	0.246993	No	-1.30692
YDR190C	RVB1	GCGGCCTTAGGATTGAT	1.03534	1.05387	1.01916	1.07387	1.0446	-0.186642	0.0767	195	0.173	No	-1.30678
YIL091C	UTP25	ATCACCTGGCAGATCGG	1.04398	1.05496	1.02311	1.04439	1.04419	-0.191962	0.095715	203	0.191917	No	-1.3067
YAR007C	RFA1	GCAGTGCGTGAACCTCT	1.06156	1.07959	1.02457	1.01185	1.04306	-0.206272	0.059418	224	0.152195	No	-1.30656
YBR087W	RFC5	ACCGAGCGTATCGCACT	1.01928	1.04279	1.05337	1.03036	1.03657	-0.288918	0.075304	351	0.171999	No	-1.30636
YHR199CA	NBL1	ACCCTTAGTCGCATTTG	1.03043	1.04493	1.05263	1.03115	1.03804	-0.270258	0.061469	326	0.154494	No	-1.30606
YER006W	NUG1	GAGACTGCTAAACTCTG	1.04665	1.03703	1.0533	1.04272	1.04468	-0.185611	0.063845	192	0.156966	No	-1.30471
YBR080C	SEC18	ATTATCGTCGCCAGGGC	1.03679	1.05916	1.05218	1.02859	1.04448	-0.188155	0.055338	198	0.144872	No	-1.30467
YKL088W	CAB3	GGCTGCCTACTAAGAAC	1.02553	1.03987	1.05927	1.03873	1.0393	-0.254137	0.029407	303	0.10581	No	-1.30416
YFL024C	EPL1	AAGTCTCAGTAAGGTTG	1.03851	1.06853	1.02359	1.042	1.04026	-0.242001	0.07684	279	0.173	No	-1.30414
YDR331W	GPI8	TCCCTTACGCGAGTAGC	1.03109	1.07222	1.02104	1.05179	1.04144	-0.226966	0.082835	256	0.180428	No	-1.30351
YMR277W	FCP1	ATGATCTGCCAATCCAG	1.03755	1.04311	1.03673	1.01971	1.03714	-0.281698	0.118006	340	0.21279	No	-1.30294
YGR267C	FOL2	AATACACGGTACTCGAT	1.05736	1.1895	1.0359	0.993099	1.04663	-0.160833	0.010934	173	0.055252	No	-1.30293
YKL099C	UTP11	GCTCATACGATAGAACC	1.01441	1.04832	1.05784	1.03641	1.04237	-0.215114	0.176694	235	0.272053	No	-1.3029
YGL048C	RPT6	CCGTACCTGGAATATCT	1.0229	1.04269	1.05889	1.04787	1.04528	-0.178006	0.095073	190	0.191645	No	-1.3029
YGR083C	GCD2	CCCTGGGAGTTAGTAGA	1.04337	1.05166	1.05243	1.03079	1.04751	-0.149605	0.170514	164	0.265616	No	-1.30219
YGL074C	""	CAACTCGTCGTAAGGTA	1.03511	1.04693	1.09221	1.04068	1.0438	-0.196806	0.00782	209	0.044981	No	-1.30205
YNL207W	RIO2	AATGGCTCGTCATCCGC	1.01042	1.03851	1.05671	1.05005	1.04428	-0.190745	0.116599	202	0.211705	No	-1.30203
YML069W	POB3	CCGAGATGTGCATATTT	1.02187	1.04479	1.05291	1.03312	1.03895	-0.258607	0.122085	308	0.217145	No	-1.30142
YLR430W	SEN1	ATATTTCCCAGAGTGCG	1.00558	1.03541	1.13469	1.0608	1.04811	-0.142008	0.027737	156	0.103587	No	-1.30118
YKL196C	YKT6	GGGAAGATAGCCTAACA	1.03927	1.04085	1.04999	1.00722	1.04006	-0.244504	0.070004	282	0.164667	No	-1.30078
YLR316C	TAD3	CGACACGTAGTAGACTT	1.01716	1.00458	1.11263	1.05925	1.0382	-0.268146	0.066999	321	0.160961	No	-1.30075
YGL113W	SLD3	GGGCCGCGTAAACCATA	1.03469	1.07096	1.03168	1.04724	1.04097	-0.23295	0.110482	267	0.204846	No	-1.30074
YKL012W	PRP40	GCGACCGAAGTAACCAT	1.0352	1.11019	1.0532	1.03965	1.04642	-0.163443	0.020133	176	0.084386	No	-1.3
YKL006CA	SFT1	CCTCGGACAGAATATAG	1.0056	1.15584	1.04012	1.03705	1.03858	-0.263298	<0.000001	314	<0.000001	No	-1.29989
YKL141W	SDH3	GCGGTACATACAGTCAA	1.0396	1.05143	1.04722	1.02599	1.04341	-0.201839	0.638788	217	0.676566	No	-1.29962
YLR298C	YHC1	ACATTCACTCGAAGTTG	1.00285	1.03585	1.04357	1.05579	1.03971	-0.248975	0.206505	292	0.299081	No	-1.29937
YER133W	GLC7	CATAGTGTACCAGAGCG	1.02614	1.06763	1.04363	1.18837	1.05563	-0.0461299	0.008479	44	0.047552	No	-1.29911
YIL129C	TAO3	GTAGAGATACCAGCACT	1.01825	1.05282	1.04397	1.03338	1.03868	-0.262146	0.137441	312	0.231953	No	-1.2967
YPR169W	JIP5	CCGGCCATGTATAGAAT	1.01475	1.07863	1.14185	1.01958	1.04911	-0.129239	0.020314	137	0.084697	No	-1.29644
YMR301C	ATM1	CATCGGATCGCAGTTAT	1.04484	1.02672	1.04366	1.03204	1.03785	-0.272616	0.11018	329	0.204846	No	-1.29585
YDL205C	HEM3	GCCGCCCAATTCAAATG	1.02338	1.06679	1.03801	1.04159	1.0398	-0.2478	0.087062	288	0.18485	No	-1.29544
YBR088C	POL30	ATTGCAGCCGAGATCGT	1.02244	1.04721	1.03802	1.06349	1.04262	-0.211959	0.142648	229	0.23853	No	-1.29501
YBL092W	RPL32	ACAGGCGACTAATACTA	1.01206	1.05825	1.03731	1.04502	1.04117	-0.230423	0.114233	263	0.21051	No	-1.2948
YKL013C	ARC19	GCCAGAGTAAGGCAACT	1.03235	1.04811	1.04666	1.01431	1.03951	-0.251576	0.032575	294	0.114084	No	-1.2945
YKL089W	MIF2	GCGGACCCATATTTAAC	1.04214	1.04021	1.04344	1.01912	1.04117	-0.23036	0.080139	262	0.176629	No	-1.29344
YOR168W	GLN4	TTGCGGCATGTGACACT	1.00281	1.077	1.05931	1.03306	1.04618	-0.166496	0.140156	181	0.234986	No	-1.29329
YFR042W	KEG1	CAGAGGACTATAACGGT	1.03961	1.0563	1.03851	1.03091	1.03906	-0.257258	0.080245	306	0.176629	No	-1.29314
YLR208W	SEC13	AATTCGGCAGAACGGTC	0.994286	1.0684	1.13519	1.03317	1.05078	-0.107893	0.022534	110	0.090596	No	-1.2931
YMR288W	HSH155	ACTCATAGTGAAGGAGA	1.01526	1.03897	1.04595	1.032	1.03549	-0.30276	0.107137	372	0.203199	No	-1.29298
YOR060C	SLD7	CCATGACTCGCAATGAT	1.01941	1.04536	1.03915	1.03535	1.03725	-0.280344	0.169914	338	0.265616	No	-1.29146
YDR240C	SNU56	TCTTGACGGAAAGGTAG	1.02111	1.06191	1.07625	1.01515	1.04151	-0.226077	0.061171	254	0.154494	No	-1.29132
YOR149C	SMP3	CAGGCTCAGCAATTAGC	1.02363	1.04646	1.0407	1.03167	1.03619	-0.293858	0.122626	359	0.217145	No	-1.29085
YBR196C	PGI1	ATCTCATTTGCGACGGC	1.00898	1.05673	1.04333	1.03588	1.03961	-0.250275	0.115315	293	0.210831	No	-1.29037
YIR011C	STS1	TGAGCTAAGCCAGACGC	1.02498	1.07332	1.05831	1.0156	1.04164	-0.224349	0.116992	248	0.211931	No	-1.28947
YBL077W	""	AACGCAGGTGAACTCCT	1.04359	1.03606	1.05735	1.02489	1.03983	-0.247473	0.083345	287	0.180428	No	-1.28858
YKL195W	MIA40	GAAGAGCATGTCGAACA	1.02646	1.06369	1.02743	1.05254	1.03998	-0.245507	0.010336	284	0.053583	No	-1.28814
YER172C	BRR2	CACAGTCGGTCAATAGT	1.03626	1.08769	1.05056	1.04197	1.04627	-0.165462	0.067957	180	0.161235	No	-1.28667
YNL150W	""	AAGGTCATCTCATGTGC	1.01067	1.03994	1.03827	1.03303	1.03565	-0.30067	0.173455	370	0.26906	No	-1.28649
YGL065C	ALG2	CCGGCTCTGTAACTATT	0.996396	1.05464	1.03672	1.03931	1.03801	-0.270599	0.156417	327	0.251544	No	-1.28601
YIL144W	NDC80	TCTGTGAAGCTGATGTA	1.03271	1.05565	1.04822	1.0309	1.04047	-0.239326	0.051073	273	0.138777	No	-1.28585
YKR079C	TRZ1	ATAGCATACCGAGTGAC	1.00699	1.04755	1.04221	1.03185	1.03703	-0.283113	0.212711	341	0.30225	No	-1.28499
YDL108W	KIN28	CAGAGGGCACTGTTCTT	1.01773	1.05966	1.08055	1.02371	1.04169	-0.223802	0.07771	247	0.17446	No	-1.28409
YBR142W	MAK5	ATTATCGGCCCACGGCT	1.03052	1.05066	1.03805	1.03743	1.03774	-0.274057	0.059446	330	0.152195	No	-1.2839
YER009W	NTF2	GCCGCGTCGAGAATAAG	1.0232	1.05593	1.054	1.02047	1.0386	-0.263061	0.080474	313	0.176638	No	-1.28343
YLR438CA	LSM3	ACTCAAACATAACTCTG	1.01612	1.06176	1.04099	1.03268	1.03683	-0.285631	0.071274	344	0.166166	No	-1.2832
YGL155W	CDC43	GGACTACAGGAATTACC	1.01769	1.05049	1.07951	1.0413	1.04589	-0.170185	0.036241	186	0.118743	No	-1.28278
YOR145C	PNO1	CTTCCCGACAGAGCAAG	1.02938	1.05882	1.10234	1.02471	1.0441	-0.19303	0.051618	204	0.139297	No	-1.28226
YFL018WA		TATAGACGCCGACCATG	1.06069	1.04653	1.03115	1.03638	1.04145	-0.226773	0.045349	255	0.130872	No	-1.28158
YFL037W	TUB2	GTACACAGATACGCGCT	1.02486	1.03514	1.0628	1.043	1.03907	-0.257128	0.060143	305	0.153375	No	-1.28039
YMR296C	LCB1	ATACTCCACGGATCTGC	1.03931	1.06614	1.03727	1.02873	1.03829	-0.26705	0.05487	319	0.14449	No	-1.28006
YJR076C	CDC11	GATCAGTCTACATTCGT	1.00308	1.03517	1.03913	1.03559	1.03538	-0.304099	0.204911	373	0.297774	No	-1.27989
YDR356W	SPC110	ATGGACTGGTAATCCTC	0.97926	1.02847	1.06302	1.06064	1.04456	-0.187249	0.179356	197	0.273705	No	-1.27985
YML031W	NDC1	GACGAACACCCAGCTTG	1.06448	1.08234	1.02427	1.00189	1.04438	-0.189531	0.109093	200	0.204678	No	-1.27891
YDR160W	SSY1	GTGAAAGGTCCCTGCAC	1.01748	1.07313	1.07183	1.01075	1.04466	-0.185954	0.329472	193	0.401894	No	-1.27883
YDL212W	SHR3	GGCTTCAGAACAACCTC	1.03423	1.06584	1.04209	1.0131	1.03816	-0.26869	0.129628	323	0.222755	No	-1.27796
YHR122W	CIA2	AGATCATGTCAACTAAG	1.03619	1.03601	1.06395	1.02809	1.0361	-0.294931	0.084872	360	0.182365	No	-1.27775
YFR050C	PRE4	CCGCAGCTCTAATTGTT	1.04867	1.03507	1.06702	1.02042	1.04187	-0.221458	0.109459	242	0.204846	No	-1.27685
YLR105C	SEN2	TCCCGAATGACAAGGCA	1.02901	1.05414	1.06971	1.02649	1.04157	-0.225218	0.304694	251	0.380505	No	-1.27666
YDL008W	APC11	CCATACGTCCGAATTAT	1.03741	1.03766	1.05017	1.03717	1.03754	-0.276647	0.082546	332	0.180428	No	-1.27568
YGL172W	NUP49	GGTTACAGTACATACCC	1.02231	1.03766	1.03945	1.03945	1.03856	-0.263676	0.297091	315	0.373692	No	-1.27545
YLR086W	SMC4	TCCTGCCGGAGAAGAAA	1.0284	1.03701	1.0603	1.15187	1.04865	-0.135034	0.598246	147	0.639645	No	-1.27541
YBR079C	RPG1	ATCACTCGTACAGCGGT	1.00192	1.07631	1.07408	1.02105	1.04757	-0.148881	0.14489	163	0.240365	No	-1.27442
YBL035C	POL12	ATTCGATGGGAACGATC	1.04005	1.05956	1.04052	1.03775	1.04028	-0.241653	0.084934	277	0.182365	No	-1.27357
YOL034W	SMC5	CTCTATATTGGATGGAG	1.05806	1.01867	1.0747	1.02816	1.04311	-0.205631	0.586118	222	0.630097	No	-1.27288
YER148W	SPT15	ATTTGGGCAGCGCCACT	1.00215	1.11924	1.07185	1.02571	1.04878	-0.133418	0.106554	144	0.203199	No	-1.2719
YOL005C	RPB11	AATACTGAAGCATGGGT	1.02629	1.05193	1.04626	1.02066	1.03628	-0.292668	0.071843	357	0.166999	No	-1.27078
YMR308C	PSE1	AGATGCCTGTCACTTAC	1.01105	1.03847	1.05648	1.03255	1.03551	-0.302495	0.120251	371	0.215358	No	-1.2706
YGL001C	ERG26	CCTTTGGGAGAAGTGAA	1.04165	1.04226	1.07069	1.02888	1.04195	-0.220379	0.054676	241	0.14449	No	-1.27045
YBL084C	CDC27	AATATGGGCTAACCCTC	1.01892	1.04337	1.04289	1.03031	1.0366	-0.288546	0.163261	350	0.258853	No	-1.26989
YGR115C	""	GGGATACCCTGGTCCAC	1.06259	1.04093	1.04372	1.02102	1.04233	-0.215647	0.119081	236	0.213748	No	-1.26966
YOL010W	RCL1	CGACAGACTACATTAAG	1.02337	1.05178	1.09189	1.0041	1.03757	-0.27621	0.120937	331	0.216096	No	-1.26902
YDR238C	SEC26	TCGGTGCGGAAAGCCAA	0.994166	1.05189	1.05189	1.0283	1.0401	-0.244018	0.146928	281	0.24171	No	-1.26886
YBL105C	PKC1	AGTGCTAATACGGCATA	1.03247	1.04304	1.03313	1.08452	1.03808	-0.269695	0.039904	324	0.123796	No	-1.26809
YDL164C	CDC9	CAATCCCGCGTATATGT	1.05178	1.04655	1.03665	1.02359	1.0416	-0.224877	0.208164	249	0.299333	No	-1.26689
YGR140W	CBF2	GCCACTAATGACAACTT	1.02391	1.03521	1.05576	1.03814	1.03667	-0.287636	0.109749	348	0.204846	No	-1.26667
YBL041W	PRE7	AATCGCTTTCAACGGAT	1.03967	1.04015	1.03163	1.07204	1.03991	-0.246417	0.101664	285	0.196834	No	-1.26556
YJL203W	PRP21	CAGTACCCGAGATGCTG	1.05077	1.0364	1.04581	1.00748	1.04111	-0.231179	0.948822	265	0.953153	No	-1.26537
YHR148W	IMP3	TACGAGGCTAGACTACT	1.03537	1.06188	1.02764	1.03927	1.03732	-0.279425	0.075059	336	0.171938	No	-1.26527
YLR383W	SMC6	ACGGTCTAAGGACTCTT	1.0436	1.03061	1.02503	1.03707	1.03384	-0.323727	0.157484	394	0.252231	No	-1.26458
YDR327W	""	TGGGCCAACCGCTGCTT	1.0365	1.05585	1.03118	1.03677	1.03663	-0.288178	0.09377	349	0.191645	No	-1.26404
YKL104C	GFA1	TCGCCTGAACGACAAAG	1.02302	1.05084	1.05084	1.01696	1.03693	-0.284372	0.090524	342	0.188213	No	-1.26396
YGL112C	TAF6	GGGTTTACCACAATCCA	1.01746	1.04708	1.05589	1.02448	1.03578	-0.299063	0.143828	368	0.239611	No	-1.26384
YER038C	KRE29	CATTCTCATCCAGCGTA	1.03381	1.03812	1.03241	1.04565	1.03597	-0.296652	0.126865	364	0.221171	No	-1.26351
YPR181C	SEC23	CACGAGTAAGTCTCACT	1.0269	1.0624	1.09979	1.00675	1.04465	-0.186026	0.059487	194	0.152195	No	-1.2634
YDR243C	PRP28	TATATTCAGAGCCCGGT	1.02216	1.05085	1.02713	1.04436	1.03575	-0.299454	0.075873	369	0.172299	No	-1.26298
YIR010W	DSN1	ATTGAGGCACGACATCT	1.01232	1.09114	1.05077	1.03266	1.04171	-0.223426	0.106081	245	0.202893	No	-1.26221
YDR187C	""	GCGAGGCGTATAGTTTC	1.0409	1.07498	1.03362	0.989573	1.03726	-0.280211	0.189171	337	0.281258	No	-1.2619
YNL163C	RIA1	TCACTTATGCCATGAGG	1.00082	1.02529	1.08003	1.05811	1.0417	-0.223654	0.091189	246	0.188485	No	-1.26138
YNL062C	GCD10	ACATCATTCCAAGGGAC	1.04293	1.03752	1.1142	1.02194	1.04022	-0.24241	0.044273	280	0.130872	No	-1.26116
YPL237W	SUI3	CCGTACAGGCAACATGA	1.03703	1.05098	1.04523	0.985107	1.04113	-0.230872	0.218789	264	0.307319	No	-1.26103
YOR272W	YTM1	GGTTATATCACATCCTT	0.995288	1.04534	1.02968	1.08528	1.03751	-0.277026	0.068389	333	0.161349	No	-1.26016
YFR031C	SMC2	GGATCATTACCATTCCC	1.02479	1.03933	1.04504	1.03024	1.03478	-0.311736	0.158404	382	0.252676	No	-1.2586
YLR274W	MCM5	ATGAGGTACACAGTCCC	1.03374	1.01547	1.05122	1.05942	1.04248	-0.21366	0.186553	233	0.279381	No	-1.25813
YAL025C	MAK16	TGCCGCATCAAAGAGGC	1.02221	1.04257	1.05034	1.0255	1.03403	-0.321266	0.09603	392	0.19206	No	-1.25812
YFL038C	YPT1	GCACTCTTACTAATGCT	1.01923	1.05959	1.00929	1.06405	1.03941	-0.252774	0.190946	299	0.28283	No	-1.2569
YGL238W	CSE1	TATTGTCGCGGGACCGT	1.02655	1.06895	1.04421	1.02494	1.03538	-0.30411	0.094302	374	0.191645	No	-1.25679
YLR175W	CBF5	AATAGTTGGAAACGCCG	1.01211	1.04229	1.07407	1.04435	1.04332	-0.203001	2.4e-05	218	0.000301	No	-1.25648
YIL104C	SHQ1	TGAGCGCCTTCACTCTG	1.04398	1.09302	1.03671	1.03166	1.04034	-0.240883	0.042616	276	0.12916	No	-1.25581
YKL145W	RPT1	GGTGGCATAATCAGACA	1.01879	1.04307	1.06653	1.02854	1.0358	-0.298726	0.11748	367	0.212327	No	-1.25581
YLR022C	SDO1	GCTTCGATAACAGCACA	1.01837	1.04014	1.111	1.03472	1.03743	-0.277997	0.057854	334	0.149473	No	-1.25568
YGR120C	COG2	TTACTACCGCCAGGTTA	1.01919	1.06883	1.05542	1.02347	1.03945	-0.25234	0.150283	297	0.245691	No	-1.2552
YNL038W	GPI15	GGTGACCATCGCACATC	1.01582	1.06315	1.07171	1.00702	1.03949	-0.251786	0.10223	295	0.197443	No	-1.2538
YOL078W	AVO1	CGCTGGGTTAGCATATC	0.982655	1.04154	1.0522	1.027	1.03427	-0.318285	0.238121	389	0.323469	No	-1.25332
YML105C	SEC65	GTCGCGCATCAAGAACA	0.991085	1.04735	1.05564	1.02136	1.03435	-0.317208	0.148809	388	0.243787	No	-1.25313
YIL078W	THS1	ATACACGCTCGGAAGAC	1.03624	1.05841	1.04324	1.0054	1.03974	-0.248561	0.116588	290	0.211705	No	-1.25303
YOR194C	TOA1	GAGACTTCATCAATACC	1.01055	1.04279	1.09909	1.03003	1.03641	-0.291008	0.074272	355	0.17063	No	-1.25246
YHR190W	ERG9	TACTTGTGAGCAGGCCC	1.02377	1.06928	1.03986	1.03648	1.03817	-0.268628	0.061562	322	0.154494	No	-1.2524
YDR434W	GPI17	AGTGAGGACCTTCTCCC	1.0314	1.03621	1.03588	1.04676	1.03604	-0.295682	0.108111	361	0.2037	No	-1.25221
YPL020C	ULP1	TAACTAGCACGATCCAC	1.01718	1.04719	1.06228	1.01602	1.03219	-0.344812	0.125925	416	0.220919	No	-1.2521
YLR153C	ACS2	CAATCGCACGCAAGGCT	1.01863	1.0242	1.04833	1.05398	1.03626	-0.292893	0.324443	358	0.397606	No	-1.25166
YDL087C	LUC7	CACGTAGAGTTAATCAG	1.05803	1.05136	1.03648	0.985588	1.04392	-0.195329	0.365029	205	0.435163	No	-1.25152
YDR299W	BFR2	TAGTCGTCTACAGGTCT	1.01343	1.04876	1.03827	1.03221	1.03524	-0.305922	0.225042	377	0.31111	No	-1.25111
YGR024C	THG1	AAGTGGCCTTAACTCTA	1.01799	1.03573	1.03128	1.04015	1.0335	-0.328026	0.170561	401	0.265616	No	-1.2511
YBR155W	CNS1	AATGGCGTCGCACGTCC	0.998117	1.05522	1.03221	1.03744	1.03482	-0.311203	0.175055	381	0.271008	No	-1.25081
YPR056W	TFB4	GACCGCACCATAGTTAA	1.01163	1.07565	1.10553	1.00883	1.04364	-0.198886	0.076205	213	0.172555	No	-1.25
YOR353C	SOG2	CCTCTCATTGAATCTTC	1.00553	1.04195	1.09707	1.04427	1.04311	-0.205665	0.088684	223	0.185858	No	-1.25
YDR088C	SLU7	GGATTAGTACCACTCAC	1.03476	1.04775	1.04866	1.02364	1.04126	-0.229284	0.107524	259	0.203199	No	-1.24944
YFL022C	FRS2	CGCAGAGTAGTTAATTG	1.03023	1.0316	1.04891	1.03519	1.0334	-0.329401	0.091563	403	0.188485	No	-1.24936
YJR067C	YAE1	GCGGTATTGACATATAG	1.03989	1.02812	1.03657	1.06038	1.03823	-0.267814	0.006857	320	0.040476	No	-1.24923
YGL103W	RPL28	GCCGGTTACACAACGTA	1.03212	1.06543	1.04533	1.03588	1.0406	-0.23758	0.099657	270	0.19438	No	-1.24896
YML065W	ORC1	GATCTGCCATCATTGCT	1.03494	1.05107	1.01701	1.04312	1.03903	-0.25762	0.177383	307	0.272471	No	-1.24632
YDR021W	FAL1	GGACAGCCAACCAAGTT	1.05037	1.03382	1.04512	1.02465	1.03947	-0.252002	0.107531	296	0.203199	No	-1.24621
YDR460W	TFB3	ACCGCTGGACGATTTGT	1.0303	1.05984	1.03737	1.01001	1.03384	-0.323797	0.127652	396	0.222052	No	-1.24606
YOR203W	""	GCGCCAGATTCATAAAC	1.02525	1.06739	1.05422	1.02211	1.03974	-0.248602	0.101155	291	0.196331	No	-1.24575
YDR407C	TRS120	ACGTACAGTCCACCTAT	1.01204	1.03659	1.04966	1.02797	1.03228	-0.343579	0.233868	415	0.31939	No	-1.24562
YER159C	BUR6	GCCATCCATACAAGGGT	1.02951	1.04108	1.04256	1.0262	1.03529	-0.305209	0.138056	376	0.232454	No	-1.24556
YGR128C	UTP8	TGGGCATAACTACCAAC	1.03653	1.12256	1.0422	1.03242	1.03937	-0.253341	0.078733	301	0.175623	No	-1.24525
YDR232W	HEM1	TCCCGCCGCGAAATGAA	1.01614	1.037	1.04966	1.03048	1.03374	-0.325038	0.176765	397	0.272053	No	-1.24453
YOR117W	RPT5	ATACCCATCAGAGCTGG	1.01415	1.04508	1.04602	1.02848	1.03678	-0.28624	0.157338	347	0.252231	No	-1.24433
YLR163C	MAS1	TACTCTTGCGTCGAGCG	1.01625	1.0416	1.03995	1.02389	1.03192	-0.34815	0.107155	421	0.203199	No	-1.24207
YBR011C	IPP1	AGACCGCATCCATTGGT	1.05315	1.04603	0.997118	1.0355	1.04077	-0.235499	0.223408	269	0.310166	No	-1.24205
YBR247C	ENP1	AAGCTGACCTTCTTGCA	1.06548	1.17178	1.02319	1.00592	1.04433	-0.190081	0.040677	201	0.124441	No	-1.24204
YDR002W	YRB1	GGCTACCGCAAATAATT	1.02796	1.03971	1.05089	1.02623	1.03384	-0.323769	0.167641	395	0.263674	No	-1.24169
YGL150C	INO80	GGTGTCCACTAATACAA	1.02433	1.04611	1.09068	1.00608	1.03522	-0.306148	0.089976	378	0.187568	No	-1.24158
YAR019C	CDC15	GCGCTTATCACATTTGA	1.03006	1.06273	1.03479	1.02292	1.03242	-0.341769	0.122013	413	0.217145	No	-1.2414
YHR068W	DYS1	CAGAAGCTGCAACAGGT	1.00564	1.03312	1.03779	1.03094	1.03203	-0.346816	0.208817	418	0.299333	No	-1.24081
YKR083C	DAD2	AACTGTGTGGAATTAGC	1.05381	1.04367	1.03422	1.03422	1.03895	-0.258705	4e-05	309	0.000489	No	-1.24078
YJL002C	OST1	GGGTAGCACACAATCAG	1.02957	1.03562	1.0331	1.02763	1.03134	-0.355604	0.223572	431	0.310166	No	-1.24066
YAR008W	SEN34	CATGAGAGTGAAGCAGT	1.00738	1.05341	1.04106	1.02074	1.0309	-0.361163	0.146298	444	0.241684	No	-1.23852
YMR203W	TOM40	CATAGAGTAAGAGCTTC	1.02677	1.04271	1.03928	1.03147	1.03537	-0.304234	0.217818	375	0.307049	No	-1.23832
YGL122C	NAB2	GGGTCCCACGAATAACC	1.01801	1.0383	1.03013	1.03204	1.03108	-0.358834	0.188342	437	0.280868	No	-1.23784
YNL126W	SPC98	TCATCGCTAGGACCTGG	1.00678	1.03297	1.02959	1.02762	1.02861	-0.390387	0.220673	483	0.308605	No	-1.23708
YOR098C	NUP1	TTGCGACACACATCGAG	1.03673	1.03362	1.05824	1.0251	1.03518	-0.30673	0.125938	379	0.220919	No	-1.2362
YJL031C	BET4	CGCTCCATAAACGATCT	1.0195	1.05962	1.03473	1.03728	1.036	-0.296199	0.193865	363	0.285696	No	-1.23597
YNL317W	PFS2	CATTTATGGAAAGTGGC	1.02424	1.04531	0.983768	1.04648	1.03477	-0.311863	0.317273	383	0.390643	No	-1.23542
YJL174W	KRE9	AGCAGTCTGGAACATGC	1.01122	1.06127	1.03938	1.02404	1.03171	-0.350884	0.208925	425	0.299333	No	-1.23495
YJR089W	BIR1	GGCTGCATTTCGCTCAA	1.02465	1.03983	1.06419	1.02736	1.0336	-0.32685	0.184342	399	0.278813	No	-1.23382
YPL007C	TFC8	TTCAGAGCAGTTGAGTA	1.02253	1.04184	1.02824	1.03425	1.03125	-0.356751	0.172147	434	0.267558	No	-1.23289
YBR152W	SPP381	AGCGTTGCTACACGGTA	1.0419	1.0875	1.03512	1.02247	1.03851	-0.264255	0.137464	317	0.231953	No	-1.2323
YNL244C	SUI1	CGCTGTCATAGAACTAA	1.01144	1.08217	1.0549	1.01877	1.03684	-0.285558	0.1281	343	0.222289	No	-1.23158
YBR236C	ABD1	ATTTCGTCGAGCCGCGC	1.05498	1.03925	1.00627	1.03377	1.03651	-0.289692	0.257369	352	0.340852	No	-1.23113
YBR234C	ARC40	ACTGGGTCACTGGTGCC	1.03956	1.04933	1.01356	1.02709	1.03332	-0.330322	0.128352	406	0.222289	No	-1.23092
YBR123C	TFC1	AACCACGTCGGATCAGA	1.0199	1.04596	1.06534	1.02606	1.03601	-0.296094	0.151088	362	0.246322	No	-1.23088
YLR230W	""	ATACGGTGAACACGTCT	1.00956	1.04998	1.0487	1.02417	1.03643	-0.290683	0.196647	353	0.288254	No	-1.23065
YDR177W	UBC1	GTAATGACTCCTCAGCC	1.00198	1.03775	1.07411	1.02896	1.03335	-0.329963	0.136003	405	0.230473	No	-1.23062
YGR098C	ESP1	GTGGAGAACGGAACCTA	1.02873	1.03905	1.04374	1.01003	1.03389	-0.323075	0.220687	393	0.308605	No	-1.23035
YBR029C	CDS1	AAAGCGAACTCATGTTA	1.0193	1.02868	1.05374	1.07696	1.04121	-0.229866	0.179679	260	0.273705	No	-1.23003
YJR002W	MPP10	TGCGCTGCCAGAACAGA	1.01646	1.04476	1.06955	1.02222	1.03349	-0.328227	0.205192	402	0.297774	No	-1.22913
YDR044W	HEM13	GCCATAACCCAATGTTT	1.0158	1.05423	1.09602	1.00735	1.03501	-0.308813	0.10107	380	0.196331	No	-1.22912
YGR116W	SPT6	GCCCTAGCCCGGATTAG	1.0361	1.07186	1.03552	1.03552	1.03581	-0.298666	0.126557	366	0.221125	No	-1.22866
YMR013C	SEC59	CTCAGAGAGCAAGCTGG	1.0268	1.03054	1.04458	1.02605	1.02867	-0.389577	0.11437	482	0.21051	No	-1.22809
YML025C	YML6	GCATCGCTCATAAGTCA	1.02526	1.04971	1.02507	1.03676	1.03101	-0.359769	0.091258	440	0.188485	No	-1.22807
YOR335C	ALA1	GCAGTCCTACCAATCTA	1.00815	1.03711	1.03814	1.02315	1.03013	-0.37099	0.29292	457	0.369905	No	-1.22749
YCL052C	PBN1	CCATCTGGAAGAATTAG	1.03455	1.02885	1.01291	1.16802	1.0317	-0.350996	0.028644	426	0.104498	No	-1.22745
YJR068W	RFC2	GACTGACGTACATTGTG	1.02499	1.03882	1.02626	1.03625	1.03126	-0.356646	0.124878	433	0.220637	No	-1.22724
YLR141W	RRN5	TGCGCGGATCGACCTTA	1.01195	1.03753	1.08648	1.02347	1.0305	-0.366262	0.045057	447	0.130872	No	-1.22623
YNR016C	ACC1	CGACCACTTGTCTGAAT	1.04399	1.06503	1.02541	0.99617	1.0347	-0.312755	0.144774	385	0.240365	No	-1.22606
YCL003W		CGTTAGTACAAAGCACC	1.03037	1.06411	1.02361	1.02682	1.0286	-0.390535	0.10588	484	0.202893	No	-1.22438
YNL306W	MRPS18	CCACTGAGAGAACGTGT	1.05074	1.03424	1.02655	1.01089	1.03039	-0.367644	0.182425	448	0.276444	No	-1.22404
YMR268C	PRP24	CACATCCTGAAATCGAG	1.0265	1.03411	1.06111	1.01008	1.0303	-0.368808	0.169043	449	0.265351	No	-1.22358
YGR073C	""	CAACCCGTAGGTGTAAG	1.02556	1.04069	1.01291	1.0393	1.03243	-0.341672	0.13223	412	0.225535	No	-1.22288
YNL310C	ZIM17	GAAGAGGCTCCAAGCAC	1.03038	1.04185	1.02488	1.02831	1.02934	-0.381053	0.199111	472	0.291094	No	-1.22258
YDR324C	UTP4	TATACTCGTCCACGCGG	1.03672	1.0359	1.09823	1.02121	1.03631	-0.292286	0.079201	356	0.175623	No	-1.22151
YLR033W	RSC58	GCGTATATGGGATCTGA	1.02671	1.0329	1.03264	1.02926	1.03095	-0.360585	0.316237	442	0.390587	No	-1.22141
YGR216C	GPI1	GGCACAGTAACACACTT	1.0146	1.02733	1.04252	1.03297	1.03015	-0.370729	0.218685	456	0.307319	No	-1.22103
YGL137W	SEC27	GATAAGGTCCAACTACC	1.03512	1.03729	1.17218	1.0395	1.03839	-0.265718	0.250936	318	0.334581	No	-1.22099
YLR117C	CLF1	TCCCAGCGAAGAATATC	1.02453	1.04449	1.06912	1.03417	1.03933	-0.253807	0.010856	302	0.055252	No	-1.22013
YDR013W	PSF1	GGCCGAACTATAAATCC	1.03288	1.01432	1.03666	1.02643	1.02965	-0.377097	0.221039	467	0.308605	No	-1.21977
YKL052C	ASK1	CCCGATTATGGCAATGG	0.986109	1.0408	1.03807	1.02382	1.03095	-0.360601	0.000535	443	0.005433	No	-1.2194
YIL003W	CFD1	CATTGGCAGCGATGTTG	1.01829	1.04171	1.04253	1.01306	1.03	-0.372606	0.155127	460	0.249979	No	-1.21922
YPL124W	SPC29	CCTCACAGCGAACAGAT	1.033	1.05448	1.02719	1.02375	1.0301	-0.37144	0.126159	459	0.220919	No	-1.21835
YKL095W	YJU2	GTTTCCGATACAGAACC	1.0199	1.06141	1.03339	1.02716	1.03027	-0.369204	0.114611	451	0.21051	No	-1.21828
YLR045C	STU2	GGCACGTCTCGATTGAT	1.02084	1.05302	1.03538	1.01028	1.02811	-0.396723	0.223197	492	0.310166	No	-1.21814
YAL038W	CDC19	ATTGAGAGTCAGTGCCA	1.03287	1.04689	1.0194	1.02643	1.02965	-0.37706	0.162882	466	0.258772	No	-1.21753
YAL001C	TFC3	ACTATATGTGAAGGCAT	1.01177	1.05027	1.01639	1.0388	1.0276	-0.403273	0.180118	500	0.273705	No	-1.21721
YJL085W	EXO70	GGATGCTCTCTCACGAG	1.00682	1.04035	1.02362	1.04819	1.03199	-0.34736	0.196803	420	0.288254	No	-1.21633
YDL014W	NOP1	CCACTTAGTTCAATAGG	1.02205	1.05031	1.04686	1.01015	1.03446	-0.315893	0.312805	386	0.387564	No	-1.21599
YIR006C	PAN1	AATAATGCGCTGCAAGG	1.02582	1.06415	1.01956	1.03787	1.03184	-0.349183	0.122484	422	0.217145	No	-1.21564
YER157W	COG3	GGGCGATAGACAACACT	1.02507	1.07144	1.0405	1.00835	1.03278	-0.33722	0.129752	408	0.222755	No	-1.21529
YER171W	RAD3	GTGACACCAGCATATTA	1.01411	1.05569	1.02407	1.03433	1.0292	-0.382806	0.128745	474	0.222481	No	-1.21392
YBL050W	SEC17	ACGTATAGCATAAGGTA	1.02734	1.03544	1.02538	1.00896	1.02636	-0.419017	0.275004	512	0.357596	No	-1.21083
YGR095C	RRP46	GCCGTAAGGAAACCGTA	1.0271	1.02972	1.04961	1.03859	1.03416	-0.319709	0.921856	391	0.928929	No	-1.21072
YBR253W	SRB6	ATCAGGTGGTCATGGCC	1.02898	1.04286	1.07039	0.992092	1.03592	-0.29728	0.216909	365	0.306317	No	-1.21053
YLR075W	RPL10	TGGGTATGCACAACCAA	1.05511	1.03281	1.02893	1.01866	1.03087	-0.361594	0.021666	446	0.08892	No	-1.20938
YGL061C	DUO1	CATTCGGGCTAAGTTTG	1.00083	1.0438	1.04903	1.01512	1.02946	-0.379533	0.275732	468	0.357953	No	-1.20913
YEL034W	HYP2	CATGAGCTACGATGGTG	1.02496	1.03173	1.03173	1.03392	1.03173	-0.350677	0.315513	424	0.390305	No	-1.20907
YOR004W	UTP23	GAGCCAAGTCAATTTGC	1.02264	1.06808	1.03973	1.01471	1.03119	-0.357552	0.201217	435	0.293628	No	-1.20887
YLR026C	SED5	ACCAGCCATATAACTTG	1.02824	1.02092	1.06727	1.03207	1.03015	-0.370682	0.083329	455	0.180428	No	-1.20793
YER127W	LCP5	GATTGCTACACATGCTT	1.00573	1.02805	1.16068	1.0323	1.03018	-0.370412	0.061868	454	0.154768	No	-1.20673
YOR372C	NDD1	CACTGACCTTCATGTCT	1.0437	1.07503	0.99829	1.02339	1.03355	-0.327493	0.375302	400	0.444195	No	-1.2066
YPL251W	""	CGATAGCTTGTGACATT	1.01944	1.04035	1.02955	1.02741	1.02848	-0.392022	0.238907	486	0.323469	No	-1.20657
YLR339C	""	GACAGCATCATACAGAG	0.952939	1.02063	1.04458	1.04932	1.0326	-0.339475	0.471793	411	0.528086	No	-1.20628
YOR249C	APC5	GCAGGATACCTAATGAT	1.00633	1.0475	1.03315	1.0228	1.02798	-0.398424	0.186845	495	0.279381	No	-1.20592
YML126C	ERG13	ACGGATTCAGCAGTCCT	1.02869	1.02909	1.03269	1.04548	1.03089	-0.361355	0.185822	445	0.27891	No	-1.20564
YLR379W	""	ACATGAAGCGGCTCGAA	1.01014	1.17116	1.03199	1.02571	1.02885	-0.387297	0.035989	479	0.118743	No	-1.20535
YJL041W	NSP1	TCTATCGACGCGGAGCT	1.01251	1.02947	1.02519	1.02913	1.02716	-0.408802	0.496168	504	0.549761	No	-1.20502
YDL028C	MPS1	CGCCGCCTTTAATAATA	1.03405	1.07734	1.04332	1.03049	1.03868	-0.262027	0.431448	311	0.492726	No	-1.20426
YBL097W	BRN1	AGCATGGCGTAACTTTC	1.03749	1.01767	1.03808	1.02123	1.02936	-0.380786	0.18027	469	0.273705	No	-1.20375
YIL150C	MCM10	TACTGCACCGCATCTAT	1.02819	1.03813	1.0274	1.02389	1.02779	-0.400784	0.24758	498	0.331791	No	-1.20347
YDL092W	SRP14	CCATTCACGTAAGGGCT	1.02595	1.04649	1.02709	1.03144	1.02926	-0.382037	0.329115	473	0.401894	No	-1.20339
YKR062W	TFA2	CTGAATCCCAAATAATG	1.0317	1.02775	1.0231	1.02818	1.02797	-0.398524	0.309437	496	0.384156	No	-1.20332
YDR166C	SEC5	GGATGAGGACGATTACT	1.03015	1.04615	1.02856	1.01827	1.02936	-0.380818	0.203313	470	0.296138	No	-1.20251
YAL003W	EFB1	GACATATCAGCATACAT	1.03854	1.04474	1.01846	1.02421	1.03137	-0.355179	0.242696	430	0.327473	No	-1.20219
YPL175W	SPT14	ATGTCAAGTGTCGGCAA	0.951819	1.03159	1.04037	1.02583	1.02871	-0.389102	0.045425	481	0.130872	No	-1.20211
YMR220W	ERG8	CATATAGTGTAATGGAG	1.00771	1.05364	1.0378	1.01792	1.02786	-0.399917	0.215359	497	0.304673	No	-1.20173
YJR042W	NUP85	ACTATGTACTCAGACTG	1.03444	0.992744	1.09454	1.02862	1.03153	-0.353199	0.048205	428	0.136042	No	-1.20119
YDR208W	MSS4	GATAGGTACTCCGCGCT	0.995907	1.04134	1.0365	1.02188	1.02919	-0.382986	0.289078	475	0.368598	No	-1.20091
YDR037W	KRS1	GGCATTTCTAAACACTC	1.05752	1.03538	1.02819	1.03134	1.03336	-0.329851	0.286999	404	0.366716	No	-1.20043
YLR005W	SSL1	TCTATGCTGAGAGATCG	1.02124	1.04533	1.04075	1.00892	1.03099	-0.360016	0.189749	441	0.281587	No	-1.2
YOR122C	PFY1	ACATAGTCTACAGGATC	1.0213	1.0512	1.03741	1.00704	1.02936	-0.380828	0.233844	471	0.31939	No	-1.19706
YOR326W	MYO2	GCTTCTAGGAAACCAGC	1.01983	1.02312	1.03395	1.02999	1.02656	-0.416514	0.139815	509	0.234912	No	-1.19694
YLR314C	CDC3	CGCCTACTGATAAACTT	1.03561	1.07169	1.02701	1.02841	1.03201	-0.347021	0.087697	419	0.185026	No	-1.19574
YDL195W	SEC31	GCCTTAGCCAAATAGGG	1.01926	1.03332	1.01629	1.04699	1.02629	-0.419921	5e-06	513	6.1e-05	No	-1.19542
YBL074C	AAR2	AACGACTTGGAACTGCG	1.0345	1.06768	1.01917	1.00247	1.02683	-0.412967	0.105576	507	0.202893	No	-1.19514
YFR052W	RPN12	AGGTGAATCTCGCTCAA	1.01717	1.03604	1.0426	1.01558	1.0266	-0.415908	0.22497	508	0.31111	No	-1.19452
YKL203C	TOR2	GGATGTAACACAGCATA	1.03203	1.01962	1.02996	1.03048	1.03022	-0.369831	0.151294	452	0.246322	No	-1.1936
YOL120C	RPL18A	AACTTCACCGGCATTGA	1.04494	1.01979	1.09194	1.001	1.03236	-0.342531	0.095082	414	0.191645	No	-1.1927
YJR072C	NPA3	GATTATATGACATGGGA	1.02894	1.05031	1.02761	1.00755	1.02827	-0.394651	0.188552	491	0.280868	No	-1.19238
YOL139C	CDC33	AGTGCTCTCAGTTCTCC	1.01644	1.05282	1.05076	0.996396	1.0336	-0.32683	0.285484	398	0.365791	No	-1.19159
YDR381W	YRA1	ATAGGCGTGTAACGTCC	1.01209	1.04458	1.05342	1.00861	1.02833	-0.393861	0.191991	488	0.283844	No	-1.19064
YOR370C	MRS6	CGGAGGCTCAGATGTAC	1.01053	1.01993	1.05037	1.03461	1.02727	-0.407421	0.148334	502	0.243516	No	-1.19048
YDR373W	FRQ1	ATTTAGTCTCCACACGG	0.989082	1.02942	1.03592	1.02721	1.02831	-0.394135	0.550812	490	0.599421	No	-1.19011
YNL026W	SAM50	CCCATAGCATGAGATCC	1.01756	1.07509	1.00786	1.0477	1.03263	-0.339158	0.166655	410	0.263674	No	-1.18876
YGL233W	SEC15	TACCTTTAGCGCGGGAG	1.06848	1.02652	0.980807	1.03768	1.0321	-0.345893	0.503647	417	0.556625	No	-1.18876
YMR290WA	""	TACGAGTCTACAGCAGG	1.00569	1.0517	1.04086	1.01055	1.0257	-0.427369	0.232247	518	0.31828	No	-1.18843
YKR022C	NTR2	TAGACCATTCCGAAGGA	1.01628	1.04335	1.02823	1.02473	1.02648	-0.417519	0.00281	511	0.020693	No	-1.18829
YJR022W	LSM8	GAGGATTCACGACAGCC	1.03245	1.0312	1.02874	1.01594	1.02997	-0.373034	0.317017	463	0.390643	No	-1.18707
YGL093W	SPC105	CTACCCTAGTGGTGGAA	1.02175	1.03243	1.01628	1.02507	1.02341	-0.456622	0.228576	553	0.315442	No	-1.18668
YLR103C	CDC45	TCCCATACGACAAGTTG	0.999093	1.08252	1.06923	0.983751	1.03416	-0.319618	0.063942	390	0.156966	No	-1.18623
YOR151C	RPB2	CCTGATGAAGAAGCTGG	1.01577	1.04268	1.05518	1.01665	1.02966	-0.376926	0.176114	465	0.272053	No	-1.18601
YPL010W	RET3	TATTGACAGCGTCGGCA	1.03799	1.04721	1.01992	1.02038	1.02918	-0.383043	0.245503	476	0.329567	No	-1.18575
YHR024C	MAS2	ACAGGTAAGCCAGCATG	1.01348	1.04136	1.02051	1.02879	1.02465	-0.440799	0.212879	532	0.30225	No	-1.18519
YMR235C	RNA1	TATGAAGAGCCATCACC	1.01634	0.991999	1.06072	1.10342	1.03853	-0.264012	0.177739	316	0.272487	No	-1.18462
YDR288W	NSE3	TATTCAGGTACACCCGC	1.00802	1.04862	1.06015	0.982753	1.02832	-0.394089	0.730358	489	0.756271	No	-1.18446
YGL102C	""	GCCTACCGAACAACTTT	1.01824	1.04503	1.04683	1.01317	1.03164	-0.351809	0.263438	427	0.345982	No	-1.18415
YHR074W	QNS1	TAATGCACTATAAGCAC	1.01551	1.03939	1.06571	1.00995	1.02745	-0.405133	0.238725	501	0.323469	No	-1.18361
YMR059W	SEN15	ATTATACGTCCATCCAG	0.990983	1.05687		0.954694	0.990983	-0.869648	0.003572	708	0.025588	No	-1.18314
YPR110C	RPC40	TACCTGGACAGTAGAGC	1.01539	1.04598	1.03707	1.00055	1.02623	-0.420652	0.309567	514	0.384156	No	-1.18302
YKL036C	""	GAACAGCGCGGCAATCC	1.00938	1.03195	1.02567	1.02232	1.02399	-0.449156	0.050127	546	0.138112	No	-1.1829
YGL245W	GUS1	TTCTACTGGCTAGGGCC	1.012	1.08284	1.02963	1.02642	1.02803	-0.39779	0.210717	493	0.301352	No	-1.18166
YKR038C	KAE1	AGAGATGTTACGAACCC	1.04305	1.05154	1.00306	1.01218	1.02762	-0.403015	0.006227	499	0.037454	No	-1.18164
YOR257W	CDC31	GAGTCCTAACCATAATC	1.01893	1.04658	1.03479	1.01794	1.02686	-0.412625	0.193969	506	0.285696	No	-1.17846
YJL009W	""	CAGTAGTAGCGATGATG	1.02383	1.05484	1.02616	1.00446	1.02499	-0.436456	0.260554	527	0.343339	No	-1.17762
YLR029C	RPL15A	GCCTCAGACATCATAAT	1.03337	1.02721	1.0611	1.01566	1.03029	-0.368927	0.151708	450	0.246477	No	-1.17701
YNL178W	RPS3	TCACAGCAGTAAGCCTA	1.02031	1.02876	1.04047	1.02814	1.02845	-0.392378	0.230266	487	0.316156	No	-1.17667
YBR256C	RIB5	AGGGATATGATACGTGC	0.974336	1.02963	1.03586	1.02071	1.02517	-0.434172	0.55503	525	0.602429	No	-1.17301
YIL051C	MMF1	GATTGATCGCTCCGCAT	1.01469	1.05112	1.00557	1.03339	1.02404	-0.448618	0.262692	544	0.345578	No	-1.17248
YGR002C	SWC4	AAGATTACGGAACCCGA	1.01822	1.04339	1.03063	0.999631	1.02442	-0.443702	0.291482	538	0.369273	No	-1.17207
YIL026C	IRR1	CGATACTATGAACTACG	1.02412	1.03375	1.02371	1.01675	1.02392	-0.450142	0.438249	549	0.499769	No	-1.17198
YJL086C	""	GCCTGTCACACAACTAT	1.0353	1.0211	1.03129	1.03129	1.03129	-0.356251	0.194395	432	0.28579	No	-1.17097
YGL097W	SRM1	CGACGATTTCCCAGTAT	1.03695	1.02768	1.00287	1.01607	1.02187	-0.476154	0.301865	569	0.378171	No	-1.17083
YKL192C	ACP1	GACAGCCATGTAAGGAA	1.01979	1.0436	1.02888	1.02004	1.02446	-0.443194	0.014693	537	0.068042	No	-1.16959
YDL145C	COP1	CTAGTGGCAGGATTGTT	1.01567	1.04742	1.02239	1.02892	1.02566	-0.427986	0.277003	519	0.35842	No	-1.16871
YDR487C	RIB3	ATTTGTCGGGTCAGCCG	1.02936	1.04004	1.02116	1.0082	1.02526	-0.433008	0.38524	523	0.45174	No	-1.1683
YNL151C	RPC31	AATATGACTTGCCATGC	1.0216	1.05861	1.03644	1.01642	1.02902	-0.385104	0.521158	477	0.570378	No	-1.16827
YHR058C	MED6	GCTACAGCTAAAGCACG	0.986563	1.20772	1.05457	1.00333	1.02895	-0.386045	0.083228	478	0.180428	No	-1.16739
YFL035C		CCCGTAGTGATAATACT	1.00579	1.05962	1.02703	1.02383	1.02543	-0.430874	0.355465	520	0.428297	No	-1.16667
YOR210W	RPB10	GAATATCGCTCAATCGG	1.01856	1.06572	1.00628	1.03741	1.02798	-0.398365	0.133313	494	0.226891	No	-1.16602
YNL240C	NAR1	ATTAGCACAGGCTGGGA	1.02309	1.07082	1.02688	1.01135	1.02498	-0.436535	0.371666	528	0.441739	No	-1.16441
YDR016C	DAD1	GGCTTGTTCAAATCCCT	1.01373	1.02786	1.03269	1.01621	1.02204	-0.474108	0.252411	568	0.33598	No	-1.16415
YGR074W	SMD1	CCTTACGTTAGAGGTGG	0.996607	1.05358	1.02628	1.02389	1.02509	-0.435251	0.309331	526	0.384156	No	-1.16392
YPL028W	ERG10	TAGACGTGTATAACGCG	1.01389	1.01144	1.03518	1.0512	1.02454	-0.442235	0.299294	535	0.375548	No	-1.16375
YDR180W	SCC2	GAATGACCTTTCTCACC	1.02467	1.06561	1.01801	1.02844	1.02655	-0.416553	0.344733	510	0.41728	No	-1.16319
YML023C	NSE5	ATTGCACCCGCATTGAT	0.99437	1.07146			1.03292	-0.335494	0.265782	407	0.347901	No	-1.16318
YLR129W	DIP2	TCTATCCCGCTAGGGTG	1.02053	1.03117	1.07872	1.02005	1.02585	-0.425519	0.065716	516	0.159828	No	-1.16306
YLR196W	PWP1	AAAGACCCTCCAATGGG	1.01519	1.04946	0.989504	1.03165	1.02342	-0.456469	0.115591	552	0.210847	No	-1.16292
YDR489W	SLD5	ACCTTATGTTGAGAGGG	1.01309	1.04702	1.02442	1.02351	1.02396	-0.449571	0.212013	548	0.302176	No	-1.16279
YGL207W	SPT16	TCTACGTTGGGCAGTAC	1.02876	1.05306	0.991815	1.02359	1.02618	-0.421346	0.291079	515	0.369273	No	-1.16212
YLL034C	RIX7	CCAGTAAGCGCAACGCA	1.01632	1.0414	1.01006	1.02544	1.02088	-0.488785	0.051012	585	0.138777	No	-1.16201
YDL055C	PSA1	CAGGCGCTTGAAGTTTA	1.02458	1.04403	1.03079	1.02921	1.03	-0.372687	0.152015	461	0.246477	No	-1.16105
YGL008C	PMA1	CCAGGAAGAGCCACGTT	1.02561	1.00361	1.02605	1.02431	1.02496	-0.436853	0.45686	529	0.515223	No	-1.16096
YCL054W	SPB1	CCTCATGTTAAAGAGTG	1.02462	1.03932	1.01747	1.01507	1.02105	-0.486688	0.332421	582	0.404865	No	-1.16073
YOR148C	SPP2	GCATGGCAGCAAGCAGC	1.01403	1.02073	1.03306	1.0247	1.02272	-0.465394	0.363849	563	0.434414	No	-1.15985
YDL141W	BPL1	CATGTACGAGTAGTAGG	0.995923	1.0643	1.08634	0.989489	1.03011	-0.371219	0.130491	458	0.223052	No	-1.15868
YGL055W	OLE1	CAACGAGGGCTAACTTA	1.03782	1.0422	0.992507	1.00876	1.02329	-0.458113	0.346765	556	0.419096	No	-1.15835
YDR302W	GPI11	TTAGGCTACCTCACCGG	1.01896	1.03555	1.00196	1.3512	1.02725	-0.407633	0.001637	503	0.01358	No	-1.15789
YBR265W	TSC10	AGGCTTTGCTCACTCGG	0.999127	1.02883	1.01775	1.02773	1.02274	-0.465096	0.485873	562	0.540011	No	-1.15707
YDR086C	SSS1	GCGGTTAATAGACATTT	1.01927	1.03368	1.02141	1.02228	1.02185	-0.476495	0.25955	570	0.342978	No	-1.15481
YGR047C	TFC4	CCATTTAAGGGCTTGGA	1.01527	1.05258	1.02647	1.0171	1.02178	-0.47732	0.179194	571	0.273705	No	-1.15453
YDL029W	ARP2	CCCGAGTTAATAATCTC	1.01558	1.04687	1.02705	1.01866	1.02285	-0.463691	0.245144	559	0.329567	No	-1.15422
YPL012W	RRP12	TTAGCACTCCGACAGCG	1.03298	1.0356	1.01744	0.993422	1.02521	-0.433667	0.427673	524	0.489835	No	-1.15401
YDL016C	""	CCTCCTAAGTAATGATT	0.97657	1.0233	1.02368	1.0233	1.0233	-0.45796	0.557839	554	0.603815	No	-1.1529
YDR468C	TLG1	ATTTGAACGGCGCGGCC	1.0227	1.02388	1.03722	0.982808	1.02329	-0.458103	0.485405	555	0.540011	No	-1.15169
YJL005W	CYR1	CTATCCCTGTCGATGAG	1.02814	1.05935	1.0167	1.00246	1.02242	-0.469179	0.287136	565	0.366716	No	-1.15113
YJR007W	SUI2	GATAGCGCCCAACTTCA	1.01752	1.0332	1.00616	1.07432	1.02536	-0.431757	0.259845	522	0.342978	No	-1.15063
YPL252C	YAH1	GGGCCACGAAACTGCAT	1.00512	1.05749	1.01841	1.02399	1.0212	-0.484754	0.273736	579	0.356536	No	-1.1505
YMR200W	ROT1	AGATGAGCTGCGAACTC	1.03031	1.02256	1.01955	1.02047	1.02152	-0.480715	0.415598	577	0.478789	No	-1.15048
YDR062W	LCB2	GCCAAGAAAGAATGTTG	0.993223	1.04851	1.0522	1.00314	1.02582	-0.425879	0.319742	517	0.392577	No	-1.15007
YGL247W	BRR6	TCCGTATCGGGACTGTC	1.03181	1.01651	0.990452	1.06497	1.02416	-0.447049	0.612904	541	0.653543	No	-1.14944
YIR022W	SEC11	GCGTCTTATACACCTTT	1.00815	1.026	1.02198	1.01744	1.01971	-0.503704	0.422528	600	0.485353	No	-1.14835
YMR076C	PDS5	CGGCATTCTACATCTTG	1.00947	1.03887	1.02672	1.01262	1.01967	-0.504209	0.291323	602	0.369273	No	-1.14798
YER003C	PMI40	CCTCGATCTAAAGCATG	0.998857	1.03218	1.02522	1.0232	1.02421	-0.446359	0.461186	540	0.519164	No	-1.14733
YIL171W		TGAGAGCACCAACTCGC	1.00946	1.02362	1.0566	1.02197	1.02279	-0.464459	0.255145	560	0.338476	No	-1.1472
YDR510W	SMT3	AAATCTCGTTGAGGCGT	1.01479	1.02753	1.08288	1.02043	1.02398	-0.44936	0.264892	547	0.347312	No	-1.14686
YGL128C	CWC23	GGAGTAACCCAATCCAC	1.01435	1.02678	1.07466	1.01505	1.02092	-0.488328	0.230165	583	0.316156	No	-1.14683
YMR093W	UTP15	TATACGTTAGCCACGCT	1.02121	1.02808	1.02212	0.989339	1.02167	-0.478808	0.513527	573	0.565167	No	-1.1462
YHR042W	NCP1	ATCCGATGCCACTCTGA	1.0154	1.04746	1.0181	1.02509	1.0216	-0.479701	0.230297	575	0.316156	No	-1.14557
YDR367W	KEI1	AACATTCTGTAACGGGC	1.00989	1.03636	1.04135	0.992702	1.02312	-0.46024	0.405916	558	0.469005	No	-1.14539
YGL169W	SUA5	GGAGTACGTCACTAACC	1.02469	1.02469	1.03267	1.01354	1.02469	-0.440243	0.360359	531	0.432212	No	-1.14523
YBL004W	UTP20	AATGACGAGGAAGTTGC	1.00446	1.04901	1.0216	1.01924	1.02042	-0.494659	0.338224	593	0.410664	No	-1.14484
YIR008C	PRI1	AATAAGAGTCACGCGCT	0.972513	1.02963	1.02114	1.061	1.02538	-0.431448	0.453133	521	0.512294	No	-1.14425
YNR035C	ARC35	GCCGTATCTTAACCTCT	1.00603	1.03217	1.02446	1.01721	1.02084	-0.489357	0.30799	586	0.384012	No	-1.14417
YOL097C	WRS1	AAACTGAGCTGACCTAA	1.0229		1.01171	1.01887	1.01887	-0.514391	0.520414	609	0.570356	No	-1.14247
YPL128C	TBF1	GGCATACCGACAACGAT	1.02568	1.02155	1.02995	1.01558	1.02362	-0.453962	0.373715	550	0.443506	No	-1.14098
YPR105C	COG4	ACTAGGACATTCCGACC	1.00405	1.05017	1.02183	1.01793	1.01988	-0.501528	0.479509	598	0.534446	No	-1.14057
YGR030C	POP6	CCGGGTTTAGAAGAAAT	1.01598	1.01644	1.02837	1.0404	1.0224	-0.469417	0.378646	566	0.447336	No	-1.1403
YJL054W	TIM54	ACAGGATGCTAATCAGT	1.01946	1.02276	0.993238	1.02343	1.02111	-0.485878	0.509476	580	0.561683	No	-1.14028
YGL075C	MPS2	CCTTTACTATAATGGTC	1.00439	1.02809	1.04029	1.01998	1.02404	-0.448633	0.334035	545	0.406203	No	-1.14009
YMR079W	SEC14	AGACTGTAGCCCATGAT	1.00935	1.01482	1.03002	1.02487	1.01985	-0.502005	0.382047	599	0.449367	No	-1.14005
YPR088C	SRP54	ACCGGGACCAGAGATAC	1.00911	1.02142	1.02698	1.01936	1.02039	-0.495092	0.351058	594	0.423635	No	-1.13997
YGR075C	PRP38	CCATTACGTTTGACGAG	1.02029	1.06116	1.01843	1.02897	1.02463	-0.441104	0.248433	533	0.332369	No	-1.13965
YOR143C	THI80	GCACTGCACCAAGAGTC	1.01022	1.06216	1.0292	0.996528	1.01971	-0.503725	0.276812	601	0.35842	No	-1.13742
YLR002C	NOC3	ATTCTGGTCAGCGCACG	1.00708	1.02299	1.06627	1.0168	1.01989	-0.50138	0.009792	597	0.052223	No	-1.13704
YIL075C	RPN2	ACACTCTAGGAATGGCG	1.01447	1.04452	1.02279	1.01479	1.01879	-0.515404	0.281537	611	0.361345	No	-1.13682
YCR054C	CTR86	CAGTCGAGATTTGCACG	1.00959	1.04938	0.969163	1.03354	1.02157	-0.480094	0.4185	576	0.481428	No	-1.13561
YNR054C	ESF2	TCATCCAGAGGGTTGAA	1.0228	1.05161	1.00767	1.01875	1.02078	-0.490155	0.280516	590	0.361187	No	-1.13561
YDL045C	FAD1	CGGGCTACTACATACTT	1.00715	1.03635	1.0373	1.01187	1.02411	-0.447687	0.281556	542	0.361345	No	-1.13532
YLR317W	""	GGAGTCACACCATCGTT	1.00737	1.05254	1.02755	1.01375	1.02065	-0.491793	0.32663	592	0.399665	No	-1.13384
YPR183W	DPM1	CTGGAGTAATACCGACT	1.00148	1.03341	1.01576	1.02192	1.01884	-0.514789	0.518171	610	0.568689	No	-1.13267
YFR027W	ECO1	ATGTACTGAGCACCACC	0.985901	1.06623	1.01435	1.03122	1.02278	-0.464599	0.568314	561	0.612629	No	-1.13169
YDL004W	ATP16	CCTATAACTGAAGGGAG	1.04809	1.0089	0.992372	1.0398	1.02435	-0.444613	0.26981	539	0.352003	No	-1.13158
YJL015C	""	GAGTCTATCGCATCTTC	1.00338	1.02944	1.01278	1.02154	1.01716	-0.536238	0.527193	624	0.575385	No	-1.13134
YPR035W	GLN1	AGACCCTATACATTCGT	1.02296	1.04692	1.02121	0.997328	1.02208	-0.47348	0.38316	567	0.449971	No	-1.13134
YNL002C	RLP7	CGGTTAAGAGCCATTGA	0.984731	1.03763	1.11834	1.0114	1.02452	-0.442499	0.239571	536	0.323812	No	-1.13095
YLR259C	HSP60	GGAGCACCATCATTTCA	1.02304	1.00366	1.05473	1.01915	1.02109	-0.4861	0.446187	581	0.506622	No	-1.1303
YNL006W	LST8	GCACCTGGTTGAACGTA	1.02125	1.02414	1.02125	0.991251	1.02125	-0.484109	0.523848	578	0.572528	No	-1.13023
YGR090W	UTP22	GGCTTACCCAAACGCTT	0.993024	1.01138	1.02588	1.03915	1.01863	-0.51748	0.402162	612	0.466721	No	-1.1297
YNR043W	MVD1	GTACCCATCGGCACGTT	1.02098	1.06913	1.01798	1.0122	1.01948	-0.506613	0.159236	604	0.253491	No	-1.12867
YBL040C	ERD2	ATACTCTCGGAAGGTTG	0.989538	1.02544	1.05034	1.02369	1.02457	-0.441865	0.551497	534	0.599421	No	-1.12757
YGR048W	UFD1	CTTTACTAAGGAGTCGG	1.01945	1.05442	1.02078	1.00576	1.02012	-0.498563	0.35811	595	0.430825	No	-1.12741
YLL035W	GRC3	AGATCCATCCAAGCGCA	1.01611	1.09964	1.01473	1.02214	1.01912	-0.511209	0.236374	606	0.322254	No	-1.12727
YGR278W	CWC22	AAGTACAGGTAATGCCT	0.999618	1.04208	1.0075	1.02718	1.01734	-0.533934	0.449488	622	0.508903	No	-1.12568
YDR228C	PCF11	TGCTGGCCGAAAGAACC	1.02303	1.05041	1.01506	0.998455	1.01905	-0.512191	0.570555	607	0.614204	No	-1.12411
YJL025W	RRN7	CCATGTCTGCTAATGTG	1.02035	1.01865	1.02472	0.992704	1.0195	-0.5064	0.66738	603	0.701194	No	-1.12406
YKR037C	SPC34	GTGACACAATAATGACC	1.00613	1.05362	1.02414	1.01192	1.01803	-0.525123	0.21206	618	0.302176	No	-1.12404
YJL143W	TIM17	CTAGAGGGCAAATCTGC	1.01639	1.02756	1.01407	1.01982	1.01811	-0.524153	0.366872	617	0.436699	No	-1.12282
YOL094C	RFC4	CCAACTGGCTGTAATTT	1.02632	1.0146	1.0256	1.0088	1.0201	-0.498735	0.303659	596	0.379815	No	-1.12218
YDR413C	""	ACATTGGTTTAAGCCTG	1.0072	1.03447	1.056	1.0072	1.02084	-0.489382	0.28973	587	0.368833	No	-1.12199
YPR085C	ASA1	AGACCTGTTGAACGCAC	1.00599	1.03153	1.01029	1.03498	1.02091	-0.488421	0.359842	584	0.432212	No	-1.12
YLR243W	GPN3	GTTTAGGACACCCACAA	1.00632	1.02764	1.02815	1.01121	1.01943	-0.507345	0.412084	605	0.475435	No	-1.11978
YOL026C	MIM1	CATGGATAGTGACCTAG	1.00824	1.07643	1.03514	0.981414	1.02169	-0.478522	0.431067	572	0.492726	No	-1.1194
YLL004W	ORC3	TGAGGCATCGCCATTAC	1.00043	1.01667	1.02094	1.0165	1.01658	-0.543533	0.0404	627	0.124357	No	-1.11933
YIL142W	CCT2	GAGCAGGCTACAGACTC	0.995117	1.04998	1.06554	0.998183	1.02408	-0.448058	0.381248	543	0.449367	No	-1.1189
YFR004W	RPN11	ATCAGCAGCGGTAATCA	1.02313	1.07913	1.0032	1.01331	1.01822	-0.52271	0.294209	616	0.370938	No	-1.11765
YLR145W	RMP1	TTACTCGTGCTCAGGGC	1.01645	1.04531	1.01697	1.01671	1.01684	-0.540339	0.638073	625	0.676566	No	-1.1175
YOL066C	RIB2	CAGCAAACCAGATGTTG	0.992136	1.0471	1.02054	1.01393	1.01724	-0.535249	0.387014	623	0.452473	No	-1.11638
YOL133W	HRT1	TAGAACCAGTGTTTAAC	1.00012	1.01819	1.01475	1.02366	1.01647	-0.545021	0.496739	629	0.549761	No	-1.11566
YGR195W	SKI6	ACCAAGTGTGACCAACG	1.01828	1.06013	1.01752	0.998945	1.0179	-0.526826	0.278242	620	0.359434	No	-1.11565
YKL111C	""	GAACTTCAACCAGTACG	0.973088	1.04031	1.07377	1.00493	1.02262	-0.466663	5.3e-05	564	0.000623	No	-1.11563
YOR207C	RET1	GCCGTCTTATCAATCAG	1.01775	1.04644	1.00028	1.01567	1.01671	-0.541939	0.386258	626	0.45226	No	-1.11356
YHL015W	RPS20	CACTGCTTGCGATGTGC	1.01673	1.02123	1.05367	1.016	1.01898	-0.513041	0.319841	608	0.392577	No	-1.11336
YHR188C	GPI16	TAAGCCACGGGCATCAC	1.02561		1.00132	1.00975	1.00975	-0.630637	0.647009	670	0.681608	No	-1.11188
YLR457C	NBP1	ATATCAGAGTACGCGCT	1.00224	1.06181	1.01335	1.02265	1.018	-0.525527	0.249945	619	0.333825	No	-1.11163
YKL139W	CTK1	TAACGAAGGGCTGGCAA	0.996404	1.0236	1.00818	1.02502	1.01589	-0.552381	<0.000001	632	<0.000001	No	-1.10938
YPL211W	NIP7	CTATGCAGACGACTTGA	1.03329	1.08875	0.968316	1.00368	1.01849	-0.519301	0.297341	613	0.373692	No	-1.10762
YPR107C	YTH1	GAAAGCCCATTTGAGCC	1.02437	1.02699	0.99484	1.00738	1.01588	-0.552563	0.403214	633	0.467253	No	-1.10659
YBR143C	SUP45	AAATACGCGGTCGCAGT	1.05351	1.04811	0.993456	0.98435	1.02078	-0.490047	0.60247	589	0.643287	No	-1.10659
YPR176C	BET2	TCCCGTCACATTTCGAT	1.01829	1.03739	1.01148	1.00293	1.01488	-0.565197	0.549266	639	0.598647	No	-1.10629
YBL018C	POP8	AACAGTTCCGAAGGCTG	1.00775	1.01933	1.01239	1.02295	1.01586	-0.552798	0.375424	634	0.444195	No	-1.10421
YFL009W	CDC4	AGAGTACCTACCATTCG	1.01654	1.01383	1.00463	1.03742	1.01518	-0.561381	0.280267	636	0.361187	No	-1.10177
YJL194W	CDC6	TGCCACAGCAAAGTGCC	0.985868	1.02622	1.02391	1.00387	1.01389	-0.577839	0.591223	647	0.634718	No	-1.10004
YEL032W	MCM3	TCATCGGACTCACGGTG	1.00399	1.02651	1.0226	0.993867	1.0133	-0.585421	0.809387	653	0.829385	No	-1.09987
YJL087C	TRL1	ATCATCTGCGGAGAGAG	1.02127	1.05295	1.00843	1.00289	1.01485	-0.565624	0.389359	640	0.45454	No	-1.09806
YMR061W	RNA14	TCTTATAGTAGATGCAG	0.992789	1.03212	1.00062	1.03171	1.01616	-0.548892	0.652735	631	0.686722	No	-1.09769
YHR062C	RPP1	CACCCATTCCAATAGAG	1.00724	1.01261	1.0221	1.01727	1.01494	-0.564471	0.496604	638	0.549761	No	-1.09756
YMR149W	SWP1	CATATAACGGCAGCTTG	1.03403	1.01191	1.02478	1.00393	1.01835	-0.52108	0.518051	614	0.568689	No	-1.09756
YER043C	SAH1	ATCCTGAGCGGACGTTG	1.00894	1.13515	1.0211	0.991078	1.01502	-0.563462	0.185472	637	0.27891	No	-1.09694
YGR046W	TAM41	CCTACTAATCGGGTGGA	1.01183	1.02476	1.04658	1.00111	1.01829	-0.521757	0.55913	615	0.604382	No	-1.09615
YKL180W	RPL17A	GCCCATTACTTAGAACG	1.02072	1.0487	1.00559	1.00746	1.01409	-0.575353	0.036642	642	0.119302	No	-1.09558
YOL040C	RPS15	GCATGGTGTAAATCTCC	0.982945	1.01412	1.01667	1.02299	1.01539	-0.558732	0.711956	635	0.741111	No	-1.09517
YHR143WA	RPC10	TACTTATCGAGATCGGG	1.00499	1.01838	1.02861	1.00703	1.01271	-0.59294	0.593157	654	0.635929	No	-1.09317
YFR029W	PTR3	GTGTACTACCCATGACC	0.983421	1.06209	1.01078	1.02219	1.01648	-0.544812	0.398027	628	0.463287	No	-1.09281
YEL058W	PCM1	GCCATCACTTTGAACAG	1.0068	1.04187	1.01978	1.00767	1.01373	-0.579944	0.44701	648	0.506825	No	-1.09258
YAL033W	POP5	CTGACTTAGTGCATACT	1.00443	1.02582	1.01292	1.01215	1.01253	-0.595176	0.684629	656	0.716451	No	-1.08982
YOL127W	RPL25	TATACCTTCAGAGAGTA	1.01317	1.05487	1.00285	1.01159	1.01238	-0.597073	0.43969	657	0.500687	No	-1.08849
YOR075W	UFE1	TACTATGGAGCATGTCT	1.02551	1.00983	1.0085	1.01863	1.01423	-0.573555	0.477928	641	0.534195	No	-1.08772
YIL061C	SNP1	CCAGAACCCAGAATTGT	1.01049	1.02736	1.00374	1.01272	1.01161	-0.60696	0.632186	659	0.672284	No	-1.08597
YGL030W	RPL30	CATTCAAATAAAGGGTG	0.998989	0.981245	1.03857	1.02915	1.01407	-0.575589	0.783196	643	0.806743	No	-1.08279
YGR158C	MTR3	CCCACAGAGGTTAAACG	1.00353	1.06339	0.996613	1.02372	1.01363	-0.581228	0.361446	650	0.432395	No	-1.08217
YPL093W	NOG1	CACCTGTGACTACATGC	1.00347	1.03434	1.00678	1.01627	1.01153	-0.607985	0.441955	660	0.50254	No	-1.07913
YGR264C	MES1	CCAGCAGGTTATCTAAT	1.02971	1.05369	0.998384	0.99527	1.01405	-0.575847	0.468908	644	0.525604	No	-1.07794
YPR112C	MRD1	AGAACTACATTCCGCGC	1.02379	1.01411	0.992906	1.01326	1.01368	-0.580494	0.688337	649	0.719322	No	-1.07675
YLR277C	YSH1	TAAGACACGTCCGAAGC	1.00669	1.06932	1.01843	1.00184	1.01256	-0.594838	0.167342	655	0.263674	No	-1.07661
YOR256C	TRE2	GTGACCCATATAATACC	1.01531	1.02548	0.988187	1.0094	1.01236	-0.597402	0.70911	658	0.739125	No	-1.0759
YGR119C	NUP57	TTACTTTAGCCCACCGA	1.00145	1.03457	1.01244	1.01017	1.0113	-0.6108	0.565145	661	0.610046	No	-1.0742
YGL201C	MCM6	TTACCCTTGGGAGCTGG	1.01314	1.04019	1.00674	1.00892	1.01103	-0.614304	0.596519	663	0.638664	No	-1.07363
YJL109C	UTP10	GGCATCTATACCAGGCT	0.973952	1.00109	1.02583	1.03042	1.01346	-0.583309	0.742847	652	0.768194	No	-1.07269
YGR246C	BRF1	ATAGCTCTCTAATTGGC	1.0126	1.09821	0.969713	1.01541	1.014	-0.576413	0.509649	645	0.561683	No	-1.07241
YLR223C	IFH1	ATAGCACCGGAATAAGG	0.999295	1.01253	1.03949	1.00716	1.00985	-0.629385	0.021873	669	0.088984	No	-1.07177
YLR078C	BOS1	TGATAGGGCACAACCGA	1.00682	1.03529	1.01366	0.988436	1.01024	-0.624364	0.84548	667	0.861432	No	-1.07163
YDR211W	GCD6	GAAATTCGCGTTCATGC	0.995225	1.03196	1.03902	0.988206	1.01359	-0.581627	0.396382	651	0.462054	No	-1.07099
YML127W	RSC9	TACTGAGGCCCATGCTT	1.01666	1.0353	0.961726	1.00504	1.01085	-0.616591	0.920913	664	0.928929	No	-1.06151
YNR003C	RPC34	CCTCTTGCATAATACGG	0.965019	1.06669	1.00751	1.01459	1.01105	-0.614035	0.467743	662	0.525045	No	-1.06103
YLR088W	GAA1	TTGCCGGGAGACAAACA	1.0276	1.02875	0.992344	0.959457	1.00997	-0.627784	0.017566	668	0.077054	No	-1.05744
YPL011C	TAF3	TGAGAGATATACGGCCT	0.996856	1.01068	1.00983	1.03394	1.01026	-0.624123	0.404453	666	0.468001	No	-1.05695
YKR002W	PAP1	CACTATATCGGAAGAAT	0.981602	1.00606	1.01314	1.00885	1.00746	-0.659793	0.206851	672	0.299081	No	-1.05
YJL033W	HCA4	AGCGGCCTTGCATACTG	0.965702	1.04527	1.00689	1.00458	1.00574	-0.681717	0.803271	675	0.824189	No	-1.03849
YDL217C	TIM22	GCCGCCGCTCAATAAAT	1.02435	1.01653	0.989183	0.996684	1.00661	-0.670632	0.682644	674	0.715324	No	-1.03578
YDR437W	GPI19	ACTTATTGCGGATCGCC	1.00878	0.989856	1.03004	1.00174	1.00526	-0.687804	0.773607	677	0.797909	No	-1.03337
YMR128W	ECM16	CCGTCTGATAAATGCAA	0.983211	1.02661	1.05042	0.987067	1.00684	-0.667685	0.642989	673	0.678281	No	-1.03063
YPR180W	AOS1	CCTGACTAATGGGCACT	0.998894	1.03809	1.00492	1.0039	1.00441	-0.698641	0.668542	678	0.701479	No	-1.02671
YNR053C	NOG2	AATCGAAGTCTCCTGAA	0.997611	1.04253	1.00802	1.00013	1.00407	-0.702897	0.634247	680	0.673567	No	-1.02617
YPL210C	SRP72	CTAGAGATACGATGATA	1.00348	1.0054	0.999954	1.00324	1.00336	-0.712029	0.954869	682	0.957299	No	-1.02306
YDR045C	RPC11	GGCCTAACTCAACAGAC	0.997398	1.01834	1.00668	0.996588	1.00204	-0.728791	0.745214	684	0.769631	No	-1.01333
YKL154W	SRP102	CCGACACTGTGAACATA	0.988932	1.04151	1.00073	1.00222	1.00148	-0.735996	0.038849	686	0.121964	No	-1.00974
YNL221C	POP1	TGCATTCTTAGACAGCG	1.00188	1.00023	0.965287	1.00354	1.00105	-0.741364	0.824152	688	0.842324	No	-1.00889
YLR076C	""	TTGGCGGAGACAACACA	0.974844	1.00337	1.02748	0.992385	0.997878	-0.781824	0.208584	694	0.299333	No	1.00136
YJL156C	SSY5	ATGTCACCCGCAGTTCT	0.989193	1.00901	1.03336	0.990119	0.999565	-0.760334	0.856952	691	0.871327	No	1.00262
YFL008W	SMC1	ACAGTTATCCTAAGTCG	0.987001	1.02067	0.986402	1.01339	1.00019	-0.752324	0.966952	690	0.967322	No	1.0031
YIL083C	CAB2	CATGACCATCTAGTACA	0.991327	1.03938	1.00668	0.989217	0.999005	-0.76746	0.796791	692	0.818607	No	1.00509
YIR015W	RPR2	AGTAGCTCTATAACCTG	0.967	1.04796	1.03073	0.97307	1.0019	-0.730567	0.967322	685	0.967322	No	1.00809
YKL172W	EBP2	GTCACATCACAGGAATC	1.00946			0.986092	0.997774	-0.783144	0.719832	695	0.747336	No	1.01046
YNL132W	KRE33	TATTGACTCGGAGCCGC	0.984733	0.989352	1.06659	1.00551	0.997433	-0.787492	0.457032	696	0.515223	No	1.01278
YML085C	TUB1	ACATAGAGATGACGGAC	0.995284	1.04925	0.991421	0.998264	0.996774	-0.795881	0.619785	698	0.659987	No	1.01778
YLR291C	GCD7	CTAATCTAGTAGGAAGG	0.96458	1.02861	0.995859	0.994847	0.995353	-0.813987	0.639875	702	0.676808	No	1.02424
YOR110W	TFC7	CCACTGTATGGAAGATC	0.978531	1.04108	1.01226	0.97809	0.995396	-0.813432	0.823005	701	0.842244	No	1.03338
YML093W	UTP14	GCACTAATGCTAATTGA	0.999567	1.02291	0.986138	0.989156	0.994362	-0.826614	0.921412	703	0.928929	No	1.03875
YLR340W	RPP0	ATCACACACTAAGGGAG	0.976927	1.03298	1.01111	0.970304	0.994018	-0.830991	0.846128	704	0.861432	No	1.04075
YFR037C	RSC8	GGGTCCTAACTCACTAT	1.03416	0.985355	0.995031	0.990419	0.992725	-0.847464	0.793763	705	0.816561	No	1.04619
YJL081C	ARP4	CCGTGATACAAAGCGAT	0.981466	1.00676	1.0034	0.981813	0.992609	-0.848943	0.001827	706	0.014545	No	1.04848
YDR311W	TFB1	TATTAGCCTACCCGCAG	0.949043	0.976219	1.49312	0.99722	0.98672	-0.923953	0.017797	716	0.077054	No	1.07101
YLR212C	TUB4	AGACAGCCGGAACCAGT	0.97347	1.02116	1.00127	0.954375	0.987368	-0.915694	0.073409	714	0.169142	No	1.08169
YPL131W	RPL5	GGTGTCTCACAACAGAA	0.981915	1.02445	0.989274	0.987274	0.988274	-0.904161	0.949525	711	0.953153	No	1.08309
YJL111W	CCT7	AATCTGGCGGAAGCCTA	0.992098	1.03876	0.959275	0.982509	0.987304	-0.916515	0.727185	715	0.753976	No	1.08528
YDR404C	RPB7	ATTGTTAGGCCATCCCT	0.973171	1.03939	0.968742	0.992582	0.982877	-0.97291	0.902647	719	0.91425	No	1.10108
YML010W	SPT5	TAGCTCCAGTGCGTACA	0.956946	0.997333	1.00752	0.965941	0.981637	-0.988697	0.689198	722	0.719322	No	1.10761
YLR276C	DBP9	AGGAGCATCACAGATCC	0.969948	0.989028	0.968062	1.78711	0.979488	-1.01607	0.001013	725	0.009174	No	1.11638
YGR179C	OKP1	CTCCCAGACAGCAATTA	0.973319	1.00397	0.982364	0.97971	0.981037	-0.996342	0.557364	723	0.603815	No	1.11785
YMR108W	ILV2	GTCTTAATGCTCGATCA	0.971688	0.982532	0.982262	1.03649	0.982397	-0.979022	0.874154	720	0.886529	No	1.11816
YPL143W	RPL33A	GCAGCGACTACGTTGCA	0.971917	1.02997	0.957211	0.989588	0.980753	-0.999965	0.641159	724	0.677257	No	1.12275
YPL233W	NSL1	GCGATGCTATCAATACT	0.942686	0.954845	0.938008	0.947945	0.945316	-1.45136	0.001103	738	0.009661	No	1.28807
YDR224C	HTB1	AATCCGTCAGGCTGGCG		2.46851	0.959871	0.950269	0.959871	-1.26596	<0.000001	736	1.5e-05	No	1.29027

## Sheet: SH1009_Enrichment_Analysis_
KEGG Pathway
#term ID	term description	observed gene count	P value	associated genes found
KEGG_PATHWAY	Cell cycle	16	3.34e-05	APC1,APC4,CDC13,CDC25,CDC28,CDC34,CDC42,CDC5,MCM2,MCM7,MOB1,MPS3,RFC1,RFC3,SLD2,SPC24
KEGG_PATHWAY	DNA replication	5	0.001	MCM2,MCM7,POL3,RFC1,RFC3
KEGG_PATHWAY	Cell cycle - yeast	8	0.0011	APC1,APC4,CDC28,CDC5,MCM2,MCM7,MOB1,ORC4
KEGG_PATHWAY	Meiosis - yeast	7	0.0055	APC1,APC4,CDC28,CDC5,MCM2,MCM7,ORC4
KEGG_PATHWAY	Mismatch repair	3	0.0135	POL3,RFC1,RFC3
KEGG_PATHWAY	Ubiquitin mediated proteolysis	4	0.0135	APC1,APC4,CDC34,RSP5
Reactome Pathways
#term ID	term description	observed gene count	P value	associated genes found
SCE-69239	Synthesis of DNA	11	9.73e-07	CDC28,MCM2,MCM7,ORC4,POL3,PRE1,RFC1,RFC3,RPN6,RPN8,RPS31
SCE-69278	Cell Cycle, Mitotic	12	1.96e-06	CDC28,CDC5,MCM2,MCM7,ORC4,POL3,PRE1,RFC1,RFC3,RPN6,RPN8,RPS31
SCE-68949	Orc1 removal from chromatin	8	2.44e-05	CDC28,MCM2,MCM7,ORC4,PRE1,RPN6,RPN8,RPS31
SCE-69206	G1/S Transition	8	0.00012	CDC28, MCM2, MCM7, ORC4, PRE1 , RPN6,RPN8,RPS31
SCE-5683057	MAPK family signaling cascades	7	0.00021	CDC25,CDC28,CDC42,PRE1,RPN6,RPN8,RPS31
SCE-162582	Signal Transduction	12	0.00035	CBK1,CDC25,CDC28,CDC42,MOB1,PRE1,RHO1,RPN6,RPN8,RPS31,RSP5,TFG2
SCE-74160	Gene expression (Transcription)	8	0.0015	CDC28,CDC5,CEG1,RPA135,RRN3,TAF5,TAF9,TFG2
Biological Process
#term ID	term description	observed gene count	P value	associated genes found
GO:0006996	organelle organization	32	0.00038	APC1,ARC15,CBK1,CDC13,CDC28,CDC42,CDC5,CLP1,ERV1,GPN2,IPI1,LSG1,MCM2,MCM7,MGE1,MPS3,ORC4,RFC3,RIM2,RPF2,RPL3,RPS31,RSP5,SEC24,SPC24,SPN1,TAF5,TAF9,TIM23,TOM20,TOM22,TSC11
GO:0006260	DNA replication	9	0.0013	CDC34,IPI1,MCM2,MCM7,ORC4,POL3,PSF3,RFC1,RFC3
GO:0051301	cell division	12	0.0038	APC1,APC4,CBK1,CDC13,CDC25,CDC28,CDC34,CDC42,CDC5,MOB1,RFC1,SPC24
GO:1990542	mitochondrial transmembrane transport	6	0.0038	ERV1,MGE1,RIM2,TIM23,TOM20,TOM22
GO:0009987	cellular process	63	0.0048	ALG14,ALG7,APC1,APC4,ARC15,CBK1,CDC13,CDC25,CDC28,CDC34,CDC42,CDC5,CEG1,CLP1,DED81,ERV1,FAF1,FCF1,GNA1,GPN2,IPI1,LSG1,MCM2,MCM7,MED7,MGE1,MOB1,MPS3,NCB2,NOP14,NUT2,ORC4,PIS1,POL3,PRE1,PSF3,RDS3,RFC1,RFC3,RIM2,RPA135,RPF2,RPL3,RPN6,RPN9,RPS31,RRN3,RRP1,RRP14,RSP5,SEC12,SEC24,SPC24,SPN1,SPP382,TAF5,TAF9,TIM23,TOM20,TOM22,TRR1,TSC11,YHR020W
GO:0016070	RNA metabolic process	27	0.0048	CDC28,CEG1,CLP1,DED81,FAF1,FCF1,IPI1,MED7,NCB2,NOP14,NUT2,POL3,RDS3,RFC1,RFC3,RPA135,RPF2,RPL3,RPS31,RRN3,RRP1,RRP14,SPN1,SPP382,TAF5,TAF9,YHR020W
GO:0007049	cell cycle	19	0.0051	APC1,APC4,CDC13,CDC25,CDC28,CDC34,CDC42,CDC5,GPN2,IPI1,LSG1,MCM2,MCM7,MOB1,MPS3,ORC4,RFC1,RFC3,SPC24
GO:0022613	ribonucleoprotein complex biogenesis	14	0.0167	FAF1,FCF1,IPI1,LSG1,NOC2,NOP14,RDS3,RPA135,RPF2,RPL3,RPS31,RRP1,RRP14,SPP382
GO:0034660	ncRNA metabolic process	14	0.0188	CEG1,CLP1,DED81,FAF1,FCF1,IPI1,NOP14,RPA135,RPF2,RPL3,RPS31,RRP1,RRP14,YHR020W
Molecular Function
#term ID	term description	observed gene count	P value	associated genes found
KW-0547	Nucleotide-binding	20	0.008	CBK1,CDC28,CDC34,CDC42,CDC5,CEG1,CLP1,DED81,GPN2,LSG1,MCM2,MCM7,MPS3,RFC1,RFC3,RHO1,SRP101,TFG2,YDR341C,YHR020W
KW-0597	Phosphoprotein	39	0.008	APC1,ARC15,CBK1,CDC13,CDC25,CDC28,CDC34,CDC5,LSG1,MCM2,MCM7,MOB1,NCB2,NOC2,ORC4,POL3,PRE1,PTA1,RFC1,RPA135,RPC17,RPF2,RPL3,RPN8,RPS31,RRP1,SEC24,SLD2,SPN1,SRP101,TAF5,TFG2,TOM20,TOM22,TRR1,TSC11,VHT1,YDR341C,YHR020W
KW-0342	GTP-binding	6	0.0156	CDC42,CEG1,GPN2,LSG1,RHO1,SRP101
KW-0690	Ribosome biogenesis	7	0.0462	FAF1,FCF1,IPI1,NOC2,NOP14,RPA135,RRP14
Cellular Component
#term ID	term description	observed gene count	P value	associated genes found
GO:0005634	nucleus	46	1.76e-05	ALG14,APC1,APC4,CBK1,CDC13,CDC25,CDC28,CDC34,CDC42,CDC5,CEG1,CLP1,FAF1,FCF1,GNA1,IPI1,MCM2,MCM7,MED7,MOB1,MPS3,NCB2,NOC2,NOP14,NUT2,ORC4,POL3,PRE1,PSF3,RDS3,RFC1,RFC3,RPA135,RPF2,RPN9,RPS31,RRN3,RRP1,RRP14,RSP5,SPC24,SPN1,SPP382,TAF5,TAF9,YPP1
GO:0005657	replication fork	6	0.00098	MCM2,MCM7,POL3,PSF3,RFC1,RFC3
GO:0044451	nucleoplasm part	10	0.0059	CLP1,MCM2,MCM7,MED7,NCB2,NUT2,ORC4,PSF3,TAF5,TAF9
GO:0044430	cytoskeletal part	9	0.0101	APC1,ARC15,CDC28,CDC42,CDC5,MOB1,MPS3,RSP5,YPP1

## Sheet: SH1009_Protein_Annotation_List
Protein_Name	Annotation
ALG7	UDP-N-acetylglucosamine--dolichyl-phosphate N-acetylglucosaminephosphotransferase; UDP-N-acetyl-glucosamine-1-P transferase; transfers Glc-Nac-P from UDP-GlcNac to Dol-P in the ER in the first step of the dolichol pathway of protein asparagine-linked glycosylation; inhibited by tunicamycin; human homolog DPAGT1 can complement yeast ALG7 mutant
APC1	Largest subunit of the Anaphase-Promoting Complex/Cyclosome; APC/C is a ubiquitin-protein ligase required for degradation of anaphase inhibitors, including mitotic cyclins, during the metaphase/anaphase transition; component of the platform domain of the APC/C, based on structural analysis; localizes to nuclear foci that become diffuse upon DNA replication stress; Belongs to the APC1 family
APC4	Subunit of the Anaphase-Promoting Complex/Cyclosome (APC/C); APC/C is a ubiquitin-protein ligase required for degradation of anaphase inhibitors, including mitotic cyclins, during the metaphase/anaphase transition; component of the platform domain of the APC/C, based on structural analysis; relative distribution to the nucleus increases upon DNA replication stress
ARC15	Subunit of the ARP2/3 complex; ARP2/3 is required for the motility and integrity of cortical actin patches; has mRNA binding activity; Belongs to the ARPC5 family
CBK1	Serine/threonine-protein kinase CBK1; Serine/threonine protein kinase of the the RAM signaling network; Ndr/LATS family member; binds regulatory subunit Mob2p; involved in regulation of cellular morphogenesis, polarized growth, and septum destruction; phosphorylation by Cbk1p regulates localization and activity of Ace2p transcription factor and Ssd1p translational repressor; Cbk1p activity is reg…
CDC13	Cell division control protein 13; Single stranded DNA-binding protein found at TG1-3 telomere G-tails; key roles in regulation of telomerase, telomere end protection, conventional telomere replication; regulates telomere replication through recruitment of specific sub-complexes, essential function is telomere capping; forms homodimer via N-terminus; disruption of dimerization leads to short telom…
CDC25	Cell division control protein 25; Membrane bound guanine nucleotide exchange factor; also known as a GEF or GDP-release factor; indirectly regulates adenylate cyclase through activation of Ras1p and Ras2p by stimulating the exchange of GDP for GTP; required for progression through G1; thermosensitivity of the cdc25-5 mutant is functionally complemented by human RASGRF1 or by a fragment of human S…
CDC28	Cyclin-dependent kinase (CDK) catalytic subunit; master regulator of mitotic and meiotic cell cycles; alternately associates with G1, S, G2/M phase cyclins, which provide substrate specificity; regulates metabolism, basal transcription, chromosome dynamics, growth and morphogenesis; transcript induction in osmostress involves antisense RNA; human homologs CDK1, CDK2, CDK3 can complement yeast con…
CDC34	Ubiquitin-conjugating enzyme (E2); catalytic subunit of SCF ubiquitin-protein ligase complex (together with Skp1p, Rbx1p, Cdc53p, and an F-box protein) that regulates cell cycle progression by targeting key substrates for degradation; protein abundance increases in response to DNA replication stress; human CDC34 functionally complements the thermosensitivity of the cdc34-2 mutant
CDC42	Cell division control protein 42; Small rho-like GTPase; essential for establishment and maintenance of cell polarity; plays a role late in cell fusion via activation of key cell fusion regulator Fus2p; mutants have defects in the organization of actin and septins; human homolog CDC42 can complement yeast cdc42 mutant
CDC5	Cell cycle serine/threonine-protein kinase CDC5/MSD2; Polo-like kinase; controls targeting and activation of Rho1p at cell division site via Rho1p guanine nucleotide exchange factors; regulates Spc72p; also functions in adaptation to DNA damage during meiosis; regulates the shape of the nucleus and expansion of the nuclear envelope during mitosis; similar to Xenopus Plx1 and S. pombe Plo1p; human…
CEG1	mRNA-capping enzyme subunit alpha; Guanylyltransferase involved in mRNA 5' capping; subunit of mRNA capping enzyme, which is a heterotetramer composed of two molecules of Ceg1p and a homodimer of Cet1p, the mRNA 5'-triphosphatase subunit; nuclear import of Ceg1p requires interaction with Cet1p; mammalian capping enzyme is a single bifunctional polypeptide; human homolog RNGTT can complement yeast…
CLP1	Component of the cleavage and polyadenylation factor I (CF I); CF 1, composed of the CF 1A complex (Rna14p, Rna15p, Clp1p, Pcf11p) and Hrp1, is involved in cleavage and polyadenylation of mRNA 3' ends; involved in both the endonucleolyitc cleavage and polyadenylation steps of mRNA 3'-end maturation and in gene looping which affects reinitiation of transcription
DED81	Asparagine--tRNA ligase, cytoplasmic; Cytosolic asparaginyl-tRNA synthetase; required for protein synthesis, catalyzes the specific attachment of asparagine to its cognate tRNA; Belongs to the class-II aminoacyl-tRNA synthetase family
ERV1	Flavin-linked sulfhydryl oxidase of the mitochondrial IMS; N-terminus is an intrinsically disordered domain that in the cytosol helps target Erv1p to mitochondria, and in the intermembrane space oxidizes Mia40p as part of a disulfide relay system that promotes intermembrane space retention of imported proteins; functional ortholog of human GFER (ALR); human GFER carrying N-terminal 21 amino acids…
FAF1	Protein required for pre-rRNA processing; also required for 40S ribosomal subunit assembly
FCF1	rRNA-processing protein FCF1; Putative PINc domain nuclease; required for early cleavages of 35S pre-rRNA and maturation of 18S rRNA; component of the SSU (small subunit) processome involved in 40S ribosomal subunit biogenesis; copurifies with Faf1p
GNA1	Glucosamine-6-phosphate acetyltransferase; evolutionarily conserved; required for multiple cell cycle events including passage through START, DNA synthesis, and mitosis; involved in UDP-N-acetylglucosamine synthesis, forms GlcNAc6P from AcCoA; Belongs to the acetyltransferase family. GNA1 subfamily
GPN2	GPN-loop GTPase 2; Putative GTPase with a role in biogenesis of RNA pol II and polIII; may be involved in assembly of RNA polymerases II and III and in their transport into the nucleus; contains a Gly-Pro-Asn motif in the G domain; similar to Npa3p and Gpn3p; highly conserved across species and homologous to human gene GPN2/ATPBD1B; required for establishment of sister chromatid cohesion
IPA1	Uncharacterized protein YJR141W; Essential protein of unknown function
IPI1	Pre-rRNA-processing protein IPI1; Component of the Rix1 complex and possibly pre-replicative complexes; required for processing of ITS2 sequences from 35S pre-rRNA; component of the pre-60S ribosomal particle with the dynein-related AAA-type ATPase Mdn1p; required for pre-replicative complex (pre-RC) formation and maintenance during DNA replication licensing; relocalizes to the cytosol in respons…
LSG1	Large subunit GTPase 1; Putative GTPase involved in 60S ribosomal subunit biogenesis; required for the release of Nmd3p from 60S subunits in the cytoplasm; Belongs to the TRAFAC class YlqF/YawG GTPase family. LSG1 subfamily
MCM2	Protein involved in DNA replication; component of the Mcm2-7 hexameric helicase complex that binds chromatin as a part of the pre-replicative complex; relative distribution to the nucleus increases upon DNA replication stress
MCM7	DNA replication licensing factor MCM7; Component of the Mcm2-7 hexameric helicase complex; MCM2-7 primes origins of DNA replication in G1 and becomes an active ATP-dependent helicase that promotes DNA melting and elongation in S-phase; forms an Mcm4p-6p-7p subcomplex
MED7	Subunit of the RNA polymerase II mediator complex; associates with core polymerase subunits to form the RNA polymerase II holoenzyme; essential for transcriptional regulation
MGE1	GrpE protein homolog, mitochondrial; Mitochondrial matrix cochaperone; nucleotide release factor for Ssc1p in protein translocation and folding; also acts as cochaperone for Ssq1p in folding of Fe-S cluster proteins; acts as oxidative sensor to regulate mitochondrial Ssc1p; in presence of oxidative stress, dimeric Mge1p becomes a monomer and unable to regulate Ssc1p function; homolog of E. coli G…
MOB1	DBF2 kinase activator protein MOB1; Component of the mitotic exit network; associates with and is required for the activation and Cdc15p-dependent phosphorylation of the Dbf2p kinase; required for cytokinesis and cell separation; component of the CCR4 transcriptional complex; relocalizes from cytoplasm to the nuclear periphery upon DNA replication stress; Belongs to the MOB1/phocein family
MPS3	Spindle pole body assembly component MPS3; Nuclear envelope protein; required for SPB insertion, SPB duplication, Kar5p localization near the SPB and nuclear fusion; interacts with Mps2p to tether half-bridge to core SPB; N-terminal acetylation by Eco1p regulates its role in nuclear organization; localizes to the SPB half bridge and telomeres during meiosis; required with Ndj1p and Csm4p for meio…
NCB2	Subunit of a heterodimeric NC2 transcription regulator complex; complex binds to TBP and can repress transcription by preventing preinitiation complex assembly or stimulate activated transcription; homologous to human NC2beta; complex also includes Bur6p
NOC2	Nucleolar complex protein 2; Protein involved in ribosome biogenesis; forms a nucleolar complex with Mak21p that binds to 90S and 66S pre-ribosomes; forms a nuclear complex with Noc3p that binds to 66S pre-ribosomes; both complexes mediate intranuclear transport of ribosomal precursors; acts as part of a Mak21p-Noc2p-Rrp5p module that associates with nascent pre-rRNA during transcription and has …
NOP14	Nucleolar protein; forms a complex with Noc4p that mediates maturation and nuclear export of 40S ribosomal subunits; also present in the small subunit processome complex, which is required for processing of pre-18S rRNA; Belongs to the NOP14 family
NUT2	Subunit of the RNA polymerase II mediator complex; conserved from yeast to human; associates with core polymerase subunits to form the RNA polymerase II holoenzyme; required for transcriptional activation and has a role in basal transcription; protein abundance increases in response to DNA replication stress
ORC4	Subunit of the origin recognition complex (ORC); ORC directs DNA replication by binding to replication origins and is also involved in transcriptional silencing; ORC4 has a paralog, RIF2, that arose from the whole genome duplication
PGA3	Plasma membrane-associated coenzyme Q6 reductase PGA3; Putative cytochrome b5 reductase, localized to the plasma membrane; may be involved in regulation of lifespan; required for maturation of Gas1p and Pho8p, proposed to be involved in protein trafficking; PGA3 has a paralog, AIM33, that arose from the whole genome duplication
PIS1	CDP-diacylglycerol--inositol 3-phosphatidyltransferase; Phosphatidylinositol synthase; required for biosynthesis of phosphatidylinositol, which is a precursor for polyphosphoinositides, sphingolipids, and glycolipid anchors for some of the plasma membrane proteins; Belongs to the CDP-alcohol phosphatidyltransferase class-I family
POL3	Catalytic subunit of DNA polymerase delta; required for chromosomal DNA replication during mitosis and meiosis, intragenic recombination, repair of double strand DNA breaks, and DNA replication during nucleotide excision repair (NER)
PRE1	Beta 4 subunit of the 20S proteasome; localizes to the nucleus throughout the cell cycle; Belongs to the peptidase T1B family
PSF3	Subunit of the GINS complex (Sld5p, Psf1p, Psf2p, Psf3p); complex is localized to DNA replication origins and implicated in assembly of the DNA replication machinery
PTA1	Pre-tRNA-processing protein PTA1; Subunit of holo-CPF; holo-CPF is a multiprotein complex and functional homolog of mammalian CPSF, required for the cleavage and polyadenylation of mRNA and snoRNA 3' ends; involved in pre-tRNA processing; binds to the phosphorylated CTD of RNAPII
RDS3	Pre-mRNA-splicing factor RDS3; Component of the SF3b subcomplex of the U2 snRNP; zinc cluster protein involved in pre-mRNA splicing and cycloheximide resistance
RFC1	Subunit of heteropentameric Replication factor C (RF-C); RF-C is a DNA binding protein and ATPase that acts as a clamp loader of the proliferating cell nuclear antigen (PCNA) processivity factor for DNA polymerases delta and epsilon; Belongs to the activator 1 large subunit family
RFC3	Subunit of heteropentameric Replication factor C (RF-C); which is a DNA binding protein and ATPase that acts as a clamp loader of the proliferating cell nuclear antigen (PCNA) processivity factor for DNA polymerases delta and epsilon; relocalizes to the cytosol in response to hypoxia
RHO1	GTP-binding protein of the rho subfamily of Ras-like proteins; involved in establishment of cell polarity; regulates protein kinase C (Pkc1p) and the cell wall synthesizing enzyme 1,3-beta-glucan synthase (Fks1p and Gsc2p)
RIM2	Mitochondrial carrier protein RIM2; Mitochondrial pyrimidine nucleotide transporter; imports pyrimidine nucleoside triphosphates and exports pyrimidine nucleoside monophosphates; member of the mitochondrial carrier family
RPA135	RNA polymerase I second largest subunit A135
RPC17	RNA polymerase III subunit C17; physically interacts with C31, C11, and TFIIIB70; may be involved in the recruitment of pol III by the preinitiation complex; protein abundance increases in response to DNA replication stress; relocalizes to the cytosol in response to hypoxia
RPF2	Ribosome biogenesis protein RPF2; Essential protein involved in rRNA maturation and ribosomal assembly; involved in the processing of pre-rRNA and the assembly of the 60S ribosomal subunit; interacts with ribosomal protein L11; localizes predominantly to the nucleolus; constituent of 66S pre-ribosomal particles
RPL3	Ribosomal 60S subunit protein L3; homologous to mammalian ribosomal protein L3 and bacterial L3; plays an important role in function of eIF5B in stimulating 3' end processing of 18S rRNA in context of 80S ribosomes that have not yet engaged in translation; involved in replication and maintenance of killer double stranded RNA virus; Belongs to the universal ribosomal protein uL3 family
RPN6	Essential, non-ATPase regulatory subunit of the 26S proteasome lid; required for the assembly and activity of the 26S proteasome; the human homolog (S9 protein) partially rescues Rpn6p depletion; protein abundance increases in response to DNA replication stress
RPN8	Essential non-ATPase regulatory subunit of the 26S proteasome; has similarity to the human p40 proteasomal subunit and to another S. cerevisiae regulatory subunit, Rpn11p; Belongs to the peptidase M67A family
RPS31	Fusion protein cleaved to yield ribosomal protein S31 and ubiquitin; ubiquitin may facilitate assembly of the ribosomal protein into ribosomes; interacts genetically with translation factor eIF2B; homologous to mammalian ribosomal protein S27A, no bacterial homolog
RRN3	Protein required for transcription of rDNA by RNA polymerase I; transcription factor independent of DNA template; involved in recruitment of RNA polymerase I to rDNA; structure reveals unique HEAT repeat fold and a surface serine patch; phosphorylation of serine patch impairs cell growth and reduces RNA polymerase I binding in vitro and RNA polymerase I recruitment to the rDNA gene in vivo; Belon…
RRN9	RNA polymerase I-specific transcription initiation factor RRN9; Protein involved in promoting high level transcription of rDNA; subunit of UAF (upstream activation factor) for RNA polymerase I
RRP1	Ribosomal RNA-processing protein 1; Essential evolutionarily conserved nucleolar protein; necessary for biogenesis of 60S ribosomal subunits and for processing of pre-rRNAs to mature rRNA; associated with several distinct 66S pre-ribosomal particles; Belongs to the RRP1 family
RRP14	Essential protein, constituent of 66S pre-ribosomal particles; interacts with proteins involved in ribosomal biogenesis and cell polarity; member of the SURF-6 family; Belongs to the SURF6 family
RSP5	NEDD4 family E3 ubiquitin ligase; regulates processes including: MVB sorting, the heat shock response, transcription, endocytosis and ribosome stability; ubiquitinates Sec23p, Sna3p, Ste4p, Nfi1p, Rpo21p and Sem1p; autoubiquitinates; deubiquitinated by Ubp2p; regulated by SUMO ligase Siz1p, in turn regulates Siz1p SUMO ligase activity; required for efficient Golgi-to-ER trafficking in COPI mutant…
SEC12	Guanine nucleotide exchange factor (GEF); activates Sar1p by catalyzing the exchange of GDP for GTP; required for the initiation of COPII vesicle formation in ER to Golgi transport; glycosylated integral membrane protein of the ER; SEC12 has a paralog, SED4, that arose from the whole genome duplication; Belongs to the WD repeat SEC12 family
SEC24	Protein transport protein SEC24; Component of the Sec23p-Sec24p heterodimer of the COPII vesicle coat; required for cargo selection during vesicle formation in ER to Golgi transport; homologous to Sfb3p; SEC24 has a paralog, SFB2, that arose from the whole genome duplication; Belongs to the SEC23/SEC24 family. SEC24 subfamily
SLD2	DNA replication regulator SLD2; Single-stranded DNA origin-binding and annealing protein; required for initiation of DNA replication; phosphorylated in S phase by cyclin-dependent kinases (Cdks), promoting origin binding, DNA replication and Dpb11p complex formation; component of the preloading complex; binds the Mcm2-7p complex to prevent inappropriate Mcm2-7p interaction with the GINS complex i…
SPC24	Kinetochore protein SPC24; Component of the kinetochore-associated Ndc80 complex; involved in chromosome segregation, spindle checkpoint activity, and kinetochore clustering; evolutionarily conserved; other members include Ndc80p, Nuf2p, Spc24p, and Spc25p
SPN1	Transcription factor SPN1; Protein involved in RNA polymerase II transcription; is constitutively recruited to the CYC1 promoter and is required for recruitment of chromatin remodeling factors for the expression of CYC1 gene; interacts genetically or physically with RNAP II, TBP, TFIIS, and chromatin remodelling factors; central domain highly conserved throughout eukaryotes; mutations confer an S…
SPP382	Pre-mRNA-splicing factor SPP382; Essential protein that forms a dimer with Ntr2p; also forms a trimer, with Ntr2p and Prp43p, that is involved in spliceosome disassembly; found also in a multisubunit complex with the splicing factor Clf1p; suppressor of prp38-1 mutation
SRP101	Signal recognition particle (SRP) receptor alpha subunit; contain GTPase domains; involved in SRP-dependent protein targeting; interacts with the beta subunit, Srp102p
TAF5	Subunit (90 kDa) of TFIID and SAGA complexes; involved in RNA polymerase II transcription initiation and in chromatin modification
TAF9	Subunit (17 kDa) of TFIID and SAGA complexes; involved in RNA polymerase II transcription initiation and in chromatin modification, similar to histone H3
TFG2	TFIIF (Transcription Factor II) middle subunit; involved in both transcription initiation and elongation of RNA polymerase II; homologous to human RAP30; Belongs to the TFIIF beta subunit family
TIM23	Essential component of the TIM23 complex; involved in protein import into mitochondrial matrix and inner membrane; with Tim17p, contributes to architecture and function of the import channel; TIM23 complex is short for the translocase of the inner mitochondrial membrane
TOM20	Mitochondrial import receptor subunit TOM20; Component of the TOM (translocase of outer membrane) complex; responsible for recognition and initial import steps for all mitochondrially directed proteins; acts as a receptor for incoming precursor proteins
TOM22	Mitochondrial import receptor subunit TOM22; Component of the TOM (Translocase of Outer Membrane) complex; responsible for initial import of mitochondrially directed proteins; mediates interaction between TOM and TIM complexes and acts as a receptor for precursor proteins; Belongs to the Tom22 family
TRR1	Cytoplasmic thioredoxin reductase; key regulatory enzyme that determines the redox state of the thioredoxin system, which acts as a disulfide reductase system and protects cells against both oxidative and reductive stress; protein abundance increases in response to DNA replication stress; TRR1 has a paralog, TRR2, that arose from the whole genome duplication; Belongs to the class-II pyridine nucl…
TSC11	Subunit of TORC2 (Tor2p-Lst8p-Avo1-Avo2-Tsc11p-Bit61p); TORC2 is a membrane-associated complex that regulates actin cytoskeletal dynamics during polarized growth and cell wall integrity; involved in sphingolipid metabolism; contains a RasGEFN domain; Belongs to the RICTOR family
VHT1	Vitamin H transporter; High-affinity plasma membrane H+-biotin (vitamin H) symporter; mutation results in fatty acid auxotrophy; 12 transmembrane domain containing major facilitator subfamily member; mRNA levels negatively regulated by iron deprivation and biotin
YBL073W	Putative uncharacterized protein YBL073W; Dubious open reading frame; unlikely to encode a functional protein, based on available experimental and comparative sequence data; partially overlaps the essential gene AAR2/YBL074C
YCR013C	Putative uncharacterized protein YCR013C; Dubious open reading frame; unlikely to encode a functional protein, based on available experimental and comparative sequence data; transcription of both YCR013C and the overlapping essential gene PGK1 is reduced in a gcr1 null mutant
YDL196W	Putative uncharacterized protein YDL196W; Dubious open reading frame; unlikely to encode a functional protein, based on available experimental and comparative sequence data; open reading frame is located in promoter region of essential gene SEC31
YDR341C	Arginine--tRNA ligase, cytoplasmic; Arginyl-tRNA synthetase; the authentic, non-tagged protein is detected in highly purified mitochondria in high-throughput studies; YDR341C has a paralog, MSR1, that arose from the whole genome duplication
YGL069C	Putative uncharacterized protein YGL069C; Dubious open reading frame; unlikely to encode a functional protein, based on available experimental and comparative sequence data; not conserved in closely related Saccharomyces species; 92% of ORF overlaps the uncharacterized ORF YGL068W; deletion in cyr1 mutant results in loss of stress resistance
YHR020W	Putative proline--tRNA ligase YHR020W; Prolyl-tRNA synthetase; N-terminal domain shows weak homology to prokaryotic posttransfer editing domain, but does not possess posttransfer editing activity; may interact with ribosomes, based on co-purification experiments
YPP1	Cargo-transport protein involved in endocytosis; interacts with phosphatidylinositol-4-kinase Stt4p; is required, along with Efr3p, for the assembly and recruitment of multiple copies of the kinase into phosphoinositide kinase (PIK) patches at the plasma membrane; positively regulates Stt4p; GFP-fusion protein localizes to the cytoplasm; YGR198W is an essential gene

## Sheet: MMS_HIP_DATA_Analysis
Gene_Names	Systematic_Names	DNA_Barcodes	FITNESS_MMS_1	FITNESS_MMS_2	FITNESS_MMS_3	FITNESS_MMS_4	AVG_FITNESS_SCORES_E_MMS	Z_scores_E_MMS	P values	Rank	FDR
MCM2	YBL023C	AAAGGAATCTGTCTCAA	1.26472	1.75751	0.790994	1.20529	1.25463	5.55491	1.38879e-08	788	1.38879e-08
IPA1	YJR141W	GCTGCGTCCATTTGAAC	1.29096	1.31653	0.73307	1.07415	1.10368	4.67033	1.50359e-06	787	1.5055e-06
""	YHR020W	CATGCAGGTGAAGGATT	1.03797	1.11539	0.748934	0.896146	0.94961	-4.31288	8.05696e-06	786	8.07746e-06
TSC11	YER093C	TCACGGCGCTCATGGAT	1.16892	1.26166	0.755059	1.20182	1.09686	4.09475	2.11308e-05	785	2.12115e-05
CDC25	YLR310C	CTAACACTGGTTCAAGT	1.36721	1.41788	0.825357	1.01699	1.15686	3.88801	5.05338e-05	784	5.07916e-05
RFC1	YOR217W	GAGATATAGTCAACTCC	1.32984	1.23208	0.746258	1.0688	1.09425	3.72887	9.61699e-05	783	9.6784e-05
""	YLR379W	ACATGAAGCGGCTCGAA	1.09633	1.2361	1.05242	1.21827	1.15078	3.47185	0.000258442	782	0.000260424
CDC28	YBR160W	ATTCAGTCGGCACGGCG	1.12224	1.16724	0.722085	1.14028	1.03796	3.23927	0.000599183	781	0.000604553
TPT1	YOL102C	CCGACTTATAGATTACA	0.939514	1.01092	1.16596	1.18209	1.07462	3.20381	0.000678114	780	0.000685069
CDC13	YDL220C	GGCGTTCCTAAACATCA	1.23203	1.27769	0.721544	1.12453	1.08895	3.15863	0.000792561	779	0.000801717
""	YDL196W	GGGACCGCCAAAGCTAT	1.12258	1.2838	0.795202	1.14692	1.08713	3.10729	0.000944044	778	0.000956178
IPI1	YHR085W	GCGATCATTAGATATGC	1.20304	1.23614	0.794032	1.10277	1.08399	3.01539	0.00128327	777	0.00130143
HTB1	YDR224C	AATCCGTCAGGCTGGCG	0.959437		1.07178	0.931404	0.987539	-2.95742	0.00155112	776	0.0015751
RPA135	YPR010C	AGATGCCACCCAGTATG	1.22194	1.40176	0.801512	1.07499	1.12505	2.91832	0.0017596	775	0.00178911
CBK1	YNL161W	TATTCACTCGCATGTGG	1.20732	1.23759	0.758504	1.08176	1.07129	2.79322	0.0026093	774	0.0026565
""	YKL111C	GAACTTCAACCAGTACG	0.949994	1.13551	0.978592	0.968067	1.00804	-2.57998	0.00494034	773	0.00503621
TAF5	YBR198C	ACCTTCTAGTGAGCTGC	1.1721	1.34116	0.979901	1.10083	1.1485	2.57268	0.00504569	772	0.00515027
MPS3	YJL019W	TATTTGCTCGCATCGGG	1.24018	1.72812	0.978959	0.999077	1.23659	2.39576	0.008293	771	0.00847585
RPT6	YGL048C	CCGTACCTGGAATATCT	1.03915	1.1136	1.14228	1.18391	1.11974	2.34621	0.00948264	770	0.00970431
NCB2	YDR397C	AAACACTCAGCACCGTT	1.16182	1.18709	0.791319	1.11546	1.06392	2.33751	0.00970644	769	0.00994626
SEN15	YMR059W	ATTATACGTCCATCCAG	0.906548		0.907801	2.23584	1.35006	-2.31633	0.0102701	768	0.0105375
RRP14	YKL082C	AAGAGGATGTCAACCCG	1.20283	1.24556	0.905191	1.09353	1.11178	2.30579	0.0105611	767	0.0108503
SFT1	YKL006CA	CCTCGGACAGAATATAG	1.34987	1.12796	1.02329	1.11608	1.1543	2.30564	0.0105655	766	0.0108689
RSP5	YER125W	GCTCAGCAGTAATCATT	1.15327	1.28276	0.848325	1.12371	1.10201	2.30064	0.0107061	765	0.011028
TAF9	YMR236W	ATGATTGGACCACGACC	1.1961	1.28042	0.884862	1.05805	1.10486	2.28928	0.0110314	764	0.011378
UTP4	YDR324C	TATACTCGTCCACGCGG	0.989402	1.07803	0.976425	0.975912	1.00494	-2.27169	0.0115527	763	0.0119312
NSL1	YPL233W	GCGATGCTATCAATACT	0.938384	1.03196	0.931235	0.98347	0.971261	-2.27003	0.0116029	762	0.0119988
TIM23	YNR017W	GAGTTACTACCCACCAT	1.21814	1.21095	0.718933	1.04605	1.04852	2.19529	0.0140714	761	0.0145706
RRN9	YMR270C	CCGCTAGGACAACATAG	0.990831	1.2272	0.827517	1.2272	1.06819	2.15655	0.0155203	760	0.0160921
RFC4	YOL094C	CCAACTGGCTGTAATTT	0.968865	1.07251	1.0108	0.977412	1.0074	-2.13786	0.0162639	759	0.0168853
NAR1	YNL240C	ATTAGCACAGGCTGGGA	1.07586	1.20439	1.06064	1.14395	1.12121	2.13092	0.0165478	758	0.0172027
GLN1	YPR035W	AGACCCTATACATTCGT	0.993431	1.09303	0.978941	0.983378	1.0122	-2.12438	0.0168192	757	0.017508
""	YGL069C	CATTATTGGTAACTGGG	1.18679	1.3025	0.869151	1.03342	1.09797	2.11331	0.017287	756	0.0180188
POL5	YEL055C	CGCTGACAGTAACTTTC	1.16699	1.36012	1.01528	0.956809	1.1248	2.10138	0.0178036	755	0.0185818
ABF1	YKL112W	TCCAATGTAGCTCAAGG	0.995991	1.01374	0.977738	0.994606	0.995519	-2.0484	0.0202603	754	0.0211739
RRP1	YDR087C	GGGCTAGTAAGATATTT	1.16674	1.15586	0.782967	1.08733	1.04822	2.0483	0.0202651	753	0.021207
GLC7	YER133W	CATAGTGTACCAGAGCG	0.967866	1.13191	0.966821	1.02398	1.02264	-2.03687	0.0208316	752	0.0218288
ERD2	YBL040C	ATACTCTCGGAAGGTTG	0.997947	1.22903	0.961313	0.97332	1.0404	-2.0365	0.0208502	751	0.0218774
ARC15	YIL062C	CAATCTCGACCAATCGT	1.15946	1.25444	0.937993	1.1029	1.1137	2.02366	0.0215025	750	0.0225919
TFB4	YPR056W	GACCGCACCATAGTTAA	1.01108	1.16773	1.16937	1.06633	1.10363	2.02123	0.021628	749	0.0227542
RET1	YOR207C	GCCGTCTTATCAATCAG	1.08594	1.15273	1.07088	1.15063	1.11505	2.02035	0.0216734	748	0.0228324
PIS1	YPR113W	AACCTACCAGTGTTCGC	1.13031	1.27859	0.750359	1.11041	1.06742	1.98442	0.0236045	747	0.0249001
KRE33	YNL132W	TATTGACTCGGAGCCGC	0.983153	1.20708	0.982112	1.02138	1.04843	-1.97579	0.0240896	746	0.0254458
RPC17	YJL011C	TAGAGTGCTCGATCTCG	1.09414	1.11188	0.969695	1.07986	1.06389	1.96454	0.0247339	745	0.0261615
MED6	YHR058C	GCTACAGCTAAAGCACG	0.963889	1.04543	0.991762	0.972128	0.993302	-1.94149	0.0260997	744	0.0276432
SQT1	YIR012W	AGAGAGCAGCTAACCGC	1.06304	1.19316	1.01847	1.11342	1.09702	1.93128	0.026724	743	0.0283425
SMC1	YFL008W	ACAGTTATCCTAAGTCG	1.11494	1.17746	1.07105	1.11181	1.11882	1.90886	0.0281403	742	0.0298849
CDC5	YMR001C	CATGAGGCGCTGAGCTT	1.174	1.24847	0.780973	1.06822	1.06792	1.90164	0.0286092	741	0.0304238
CEG1	YGL130W	GTACGTTAAACATCCGG	1.08632	1.21865	0.943038	1.0789	1.08173	1.9011	0.0286446	740	0.0305026
SAM50	YNL026W	CCCATAGCATGAGATCC	0.98282	1.07178	1.00938	0.967915	1.00797	-1.87302	0.0305325	739	0.032557
IPP1	YBR011C	AGACCGCATCCATTGGT	1.06237	1.21231	1.02652	1.16669	1.11697	1.86658	0.0309804	738	0.0330794
RDS3	YPR094W	AGCCGATATAGTAACCC	0.878866	1.29573	0.878866	1.39833	1.11295	1.85297	0.0319437	737	0.0341542
ALG7	YBR243C	ACGTAGGGATGATCGCT	1.22896	1.21289	0.846616	1.00248	1.07274	1.84852	0.0322633	736	0.0345428
PRP38	YGR075C	CCATTACGTTTGACGAG	1.00629	1.09394	0.98536	0.978377	1.01599	-1.84494	0.0325228	735	0.034868
""	YDR341C	ACACGGAGTTAAGTATC	1.12864	1.12231	0.824773	1.11323	1.04724	1.83991	0.0328909	734	0.0353107
NOP14	YDL148C	CCGGACTGATGACGTAT	1.13386	1.35615	1.09697	1.07848	1.16636	1.82657	0.0338824	733	0.0364248
SLD5	YDR489W	ACCTTATGTTGAGAGGG	1.09191	1.16362	1.09443	1.13473	1.12117	1.8194	0.034425	732	0.0370586
SPT5	YML010W	TAGCTCCAGTGCGTACA	1.02151	1.09692	0.943216	0.985372	1.01175	-1.80448	0.0355782	731	0.0383524
SFI1	YLL003W	CTAGAATCCGCATGTAC	1.00325	1.09275	0.994504	0.992824	1.02083	-1.77775	0.0377228	730	0.0407199
RFT1	YBL020W	AATAGCCTTCAACGTCT	0.968483	1.10757	0.975673	1.01141	1.01578	-1.76179	0.0390522	729	0.0422128
FOL1	YNL256W	GCTTCAGACAAATACTC	1.01782	1.08447	0.993266	0.984435	1.02	-1.75983	0.0392186	728	0.0424509
RPL5	YPL131W	GGTGTCTCACAACAGAA	1.05374	1.15387	1.10748	1.1173	1.1081	1.74574	0.0404282	727	0.0438204
""	YPL044C	TATAGGTAGACAGTGCG	0.98376	1.09959	0.989342	1.00073	1.01836	-1.70307	0.0442771	726	0.0480583
FAL1	YDR021W	GGACAGCCAACCAAGTT	1.02398	1.13003	0.984306	0.977331	1.02891	-1.7022	0.044359	725	0.0482137
ERG27	YLR100W	TTAGCGAACCAAGCCGC	0.974145	1.08489	0.972267	0.986722	1.00451	-1.69894	0.0446656	724	0.048614
HYM1	YKL189W	CCAGAGAGCTGACGAAT	1.0755	1.26149	1.05445	1.11884	1.12757	1.69298	0.0452299	723	0.0492963
POP1	YNL221C	TGCATTCTTAGACAGCG	0.992942	1.07517	1.00921	0.992942	1.01757	-1.69145	0.0453759	722	0.0495239
TIM10	YHR005CA	CAGCGATACGCATGTGT	1.14367	1.15067	0.975102	1.08948	1.08973	1.66384	0.0480719	721	0.052539
DED81	YHR019C	CGGCCTATCAGAGAATT	1.12882	1.23101	0.766206	1.02773	1.03844	1.65756	0.0487029	720	0.0533026
RPL18A	YOL120C	AACTTCACCGGCATTGA	1.01455	1.14086	0.982991	1.0018	1.03505	-1.65397	0.0490673	719	0.0537761
LSG1	YGL099W	GCCTTTCTAACAAGACC	1.12964	1.12964	0.928055	1.09001	1.06934	1.65273	0.0491933	718	0.0539893
TOR2	YKL203C	GGATGTAACACAGCATA	1.02123	1.05681	0.989319	0.978291	1.01141	-1.65177	0.0492911	717	0.0541721
RFA3	YJL173C	CATGGTTACGAATATGC	0.989567	1.11095	1.02312	0.97609	1.02493	-1.63406	0.0511231	716	0.0562639
TOM40	YMR203W	CATAGAGTAAGAGCTTC	1.03123	1.13092	1.10624	1.09464	1.09076	1.62412	0.0521753	715	0.0575023
PRE1	YER012W	TCGCAGAGACGATGACA	0.988031	1.18226	1.00113	0.976967	1.0371	-1.61253	0.053423	714	0.0589598
LCB2	YDR062W	GCCAAGAAAGAATGTTG	0.996777	1.08036	1.00554	1.00297	1.02141	-1.60894	0.0538152	713	0.059476
SPC110	YDR356W	ATGGACTGGTAATCCTC	0.988301	1.18196	0.964523	1.02459	1.03984	-1.60102	0.0546857	712	0.0605229
CWC2	YDL209C	GGCCCTCCTGAAACAGA	1.07033	1.12531	1.05147	1.60098	1.21202	1.60048	0.0547459	711	0.0606747
GPN3	YLR243W	GTTTAGGACACCCACAA	1.01122	1.09286	0.99933	0.996131	1.02489	-1.59931	0.0548762	710	0.0609049
SPC19	YDR201W	GATGGGCTCCTACTATC	1.01059	1.15717	1.00143	0.977376	1.03664	-1.59481	0.0553779	709	0.0615484
DBP9	YLR276C	AGGAGCATCACAGATCC	1.01183	1.11562	1.09135	1.3765	1.14883	1.58891	0.0560404	708	0.0623726
""	YLR076C	TTGGCGGAGACAACACA	0.992553	1.07511	1.00128	1.01663	1.02139	-1.58262	0.0567545	707	0.0632567
SRB6	YBR253W	ATCAGGTGGTCATGGCC	1.00422	1.17159	1.00925	1.00225	1.04683	-1.58041	0.057006	706	0.0636271
LCP5	YER127W	GATTGCTACACATGCTT	1.15108	1.0873	1.10479	1.00457	1.08694	1.57989	0.0570658	705	0.0637842
TAD2	YJL035C	CCTCGATGCGTAGATAG	1.04045	1.13764	1.04968	1.19783	1.1064	1.57569	0.0575487	704	0.0644153
PGK1	YCR012W	CCAGTGACGCAACTTTA	0.985634	1.08357	1.0053	1.00076	1.01881	-1.57309	0.0578492	703	0.0648438
TAF3	YPL011C	TGAGAGATATACGGCCT	0.996131	1.04899	1.02753	1.00126	1.01848	-1.56087	0.0592768	702	0.0665386
NOG2	YNR053C	AATCGAAGTCTCCTGAA	1.00133	1.06402	0.999866	1.00696	1.01804	-1.55361	0.0601383	701	0.067602
RIA1	YNL163C	TCACTTATGCCATGAGG	1.0093	1.09225	1.00742	0.982999	1.02299	-1.55357	0.0601439	700	0.0677048
UTP18	YJL069C	GCATATCTGCAACTTTC	1.00542	1.11479	1.00542	1.00591	1.03289	-1.55275	0.0602411	699	0.0679113
BET4	YJL031C	CGCTCCATAAACGATCT	0.983647	1.16638	0.98539	1.01502	1.03761	-1.54927	0.0606588	698	0.0684802
DSN1	YIR010W	ATTGAGGCACGACATCT	1.08762	1.20582	1.01824	1.11213	1.10595	1.54435	0.0612523	697	0.0692493
""	YJL086C	GCCTGTCACACAACTAT	1.02038	1.11832	1.00396	1.00604	1.03718	-1.53997	0.0617838	696	0.0699506
RPP0	YLR340W	ATCACACACTAAGGGAG	0.994299	1.10625	0.992722	1.01063	1.02598	-1.53243	0.0627088	695	0.0711
MCM7	YBR202W	AACTCGTTGGCATAGCT	1.12953	1.18203	0.74184	0.893513	0.98673	-1.51996	0.0642608	694	0.0729647
PGA1	YNL158W	TGCACTAGGATCAGTCG	0.995182	1.09736	1.01034	0.971551	1.01861	-1.50679	0.0659318	693	0.07497
CWC23	YGL128C	GGAGTAACCCAATCCAC	1.01877	1.1038	0.994559	0.994559	1.02792	-1.49841	0.0670131	692	0.0763097
YAE1	YJR067C	GCGGTATTGACATATAG	1.00164	1.10578	0.991965	1.00987	1.02731	-1.46761	0.0711056	691	0.0810872
VHT1	YGR065C	CCCGTAGTTTAAGTCTA	0.97116	1.11449	0.985037	0.99371	1.0161	-1.46731	0.0711461	690	0.0812509
RBA50	YDR527W	ACCTCGCTCGGGATGTG	1.08588	1.15628	1.01142	1.13035	1.09598	1.46323	0.0717024	689	0.082005
MGE1	YOR232W	GACAGAGCGGAATAATC	1.1343	1.34891	0.864403	1.08772	1.10883	1.46073	0.0720453	688	0.082517
NPA3	YJR072C	GATTATATGACATGGGA	1.00624	1.10701	1.01268	0.989011	1.02874	-1.45504	0.0728286	687	0.0835356
SNU23	YDL098C	CTCACTTGGAGAGGTAT	1.10716	1.16691	1.0882	1.03706	1.09983	1.43138	0.076161	686	0.0874852
YPP1	YGR198W	TGACGAAGAACATTGCG	1.45571	1.2515	0.763758	1.00943	1.1201	1.42304	0.077363	685	0.0889957
""	YLR339C	GACAGCATCATACAGAG	1.03376	1.0881	0.988833	0.981646	1.02308	-1.41821	0.0780654	684	0.089935
BRX1	YOL077C	AGTGAGCGCCTCGCATC	1.10235	1.17494	1.08395	0.981343	1.08564	1.41258	0.0788903	683	0.0910184
ASA1	YPR085C	AGACCTGTTGAACGCAC	0.974827	1.05253	1.78848	0.94238	1.18955	-1.39519	0.0814786	682	0.0941425
SRP72	YPL210C	CTAGAGATACGATGATA	1.04166	1.16953	1.05216	1.13327	1.09916	1.38603	0.0828683	681	0.0958887
FIP1	YJR093C	GCCAGGCATTTAATATC	1.0051	1.11904	1.00578	1.01946	1.03734	-1.36896	0.0855067	680	0.0990871
RPL10	YLR075W	TGGGTATGCACAACCAA	0.995547	1.11102	1.01037	1.00512	1.03051	-1.36062	0.086817	679	0.100754
GAA1	YLR088W	TTGCCGGGAGACAAACA	0.99586	1.01111	1.02487	1.01314	1.01125	-1.35441	0.0878032	678	0.102049
GRC3	YLL035W	AGATCCATCCAAGCGCA	1.01162	1.09142	1.00568	0.993727	1.02561	-1.35377	0.0879043	677	0.102317
RPT5	YOR117W	ATACCCATCAGAGCTGG	0.996671	1.1217	1.02863	0.978969	1.03149	-1.35021	0.0884747	676	0.103133
HTS1	YPR033C	ATTCGCAGACCAGCAGT	0.983303	1.06852	0.974436	0.981282	1.00189	-1.34996	0.0885144	675	0.103332
BDP1	YNL039W	CACGAGTCAGTACCATC	1.0703	1.15467	1.08422	1.10096	1.10254	1.33615	0.0907505	674	0.1061
UTP10	YJL109C	GGCATCTATACCAGGCT	1.01968	1.08864	1.00587	0.948691	1.01572	-1.33353	0.0911782	673	0.106758
MES1	YGR264C	CCAGCAGGTTATCTAAT	0.970302	1.12413	0.981689	1.04205	1.02954	-1.32278	0.0929536	672	0.108999
CDC33	YOL139C	AGTGCTCTCAGTTCTCC	0.98267	1.11014	1.00115	1.02428	1.02956	-1.3208	0.0932839	671	0.10955
SEC9	YGR009C	AAGTTGGTCGAAGGTTT	1.02026	1.17466	1.00838	0.997434	1.05018	-1.31947	0.0935057	670	0.109974
SEC13	YLR208W	AATTCGGCAGAACGGTC	0.965466	1.07801	1.01756	1.00062	1.01541	-1.31177	0.0947997	669	0.111662
SEC23	YPR181C	CACGAGTAAGTCTCACT	1.03453	1.27072	1.1345	1.06673	1.12662	1.31164	0.0948216	668	0.111855
PRP40	YKL012W	GCGACCGAAGTAACCAT	1.03697	1.12489	0.985121	0.965488	1.02812	-1.31011	0.0950785	667	0.112327
RPL30	YGL030W	CATTCAAATAAAGGGTG	1.00816	1.10558	1.00897	0.968307	1.02276	-1.28977	0.0985653	666	0.116621
ECM16	YMR128W	CCGTCTGATAAATGCAA	1.07837	1.14782	1.11328	1.06307	1.10063	1.28666	0.0991064	665	0.117437
STT4	YLR305C	TCACCCACGATAAGGAT	1.00734	1.08906	1.00338	1.00299	1.02569	-1.28659	0.0991183	664	0.117628
RFC3	YNL290W	AGAGTGCTCACATCGCT	1.08388	1.15472	0.978787	1.1058	1.0808	1.27591	0.100993	663	0.120034
YSH1	YLR277C	TAAGACACGTCCGAAGC	1.0257	1.12093	1.016	1.02427	1.04673	-1.27504	0.101147	662	0.120399
PNO1	YOR145C	CTTCCCGACAGAGCAAG	1.02185	1.09651	1.00141	0.997192	1.02924	-1.2731	0.101491	661	0.120991
UTP13	YLR222C	ATAGGTTGGCAATTCCG	0.997127	1.10432	1.1129	1.06388	1.06956	1.27201	0.101685	660	0.121405
TPI1	YDR050C	CCTCTGAGTAAATACGG	1.07077	1.10656	1.05541		1.07758	1.26687	0.102602	659	0.122686
HRT1	YOL133W	TAGAACCAGTGTTTAAC	1.1511	1.12092	1.05684	1.06886	1.09943	1.26161	0.103545	658	0.124003
""	YDR053W	GCCTACTATCGAAGATT	0.998895	1.11637	1.0243	0.986023	1.0314	-1.25739	0.104306	657	0.125104
""	YKL036C	GAACAGCGCGGCAATCC	1.01602	1.13045	1.00049	1.01187	1.03971	-1.25323	0.105061	656	0.126202
SMC4	YLR086W	TCCTGCCGGAGAAGAAA	1.00031	1.09129	1.03702	0.948965	1.0194	-1.24773	0.106066	655	0.127603
""	YOR203W	GCGCCAGATTCATAAAC	1.0665	1.12473	0.995073	1.12473	1.07776	1.24676	0.106243	654	0.128012
MRPS18	YNL306W	CCACTGAGAGAACGTGT	1.04461	1.15513	1.06211	1.1238	1.09641	1.2436	0.106823	653	0.128907
CDC4	YFL009W	AGAGTACCTACCATTCG	1.01167	1.14601	1.01938	1.0245	1.05039	-1.24021	0.107448	652	0.12986
SPC24	YMR117C	CACTCTTATAGATCGTG	1.01657	1.08684	1.02599	1.00491	1.03358	-1.22839	0.10965	651	0.132725
BIR1	YJR089W	GGCTGCATTTCGCTCAA	1.0142	1.11905	1.02024	1.01287	1.04159	-1.22733	0.109849	650	0.133171
ARP3	YJR065C	CCAGCAGCTCAATCTTG	1.02827	1.12948	0.977531	1.00261	1.03447	-1.22547	0.1102	649	0.133802
RPS3	YNL178W	TCACAGCAGTAAGCCTA	0.982747	1.13152	1.01591	1.01816	1.03708	-1.22156	0.110938	648	0.134906
ILV2	YMR108W	GTCTTAATGCTCGATCA	1.02821	1.12436	0.990797	1.00874	1.03803	-1.21507	0.112169	647	0.136614
ARP4	YJL081C	CCGTGATACAAAGCGAT	0.93477	1.08303	0.920357	0.951207	0.97234	-1.20303	0.114483	646	0.139648
CDC39	YCR093W	TAGAGTACGCACAGCGC	1.04448	1.10631	1.06604	1.1011	1.07948	1.19895	0.115273	645	0.140829
NOC2	YOR206W	GCTAATGTAACAGACGC	1.1478	1.39693	0.7002	1.05565	1.07514	1.19808	0.115442	644	0.141256
SOG2	YOR353C	CCTCTCATTGAATCTTC	0.985296	1.09276	1.05266	0.953574	1.02107	-1.19412	0.116215	643	0.142422
SMT3	YDR510W	AAATCTCGTTGAGGCGT	1.0621	1.15477	1.03423	1.10743	1.08963	1.18591	0.117829	642	0.144625
SPT6	YGR116W	GCCCTAGCCCGGATTAG	1.09951	1.18155	1.0738	1.03319	1.09701	1.18111	0.11878	641	0.14602
STS1	YIR011C	TGAGCTAAGCCAGACGC	1.05814	1.16743	1.09982	1.07235	1.09943	1.18094	0.118813	640	0.146289
CLP1	YOR250C	GAGAGCCCATAATCTAT	0.979767	1.16527	0.987358	1.04358	1.044	-1.17528	0.119942	639	0.14791
UTP23	YOR004W	GAGCCAAGTCAATTTGC	1.0154	1.08796	1.00569	1.00941	1.02962	-1.16698	0.121608	638	0.1502
SRP101	YDR292C	TTACTAGGCGCATACCG	1.1596	1.27837	0.866792	1.03388	1.08466	1.15962	0.123102	637	0.152284
STT3	YGL022W	CAGGTTTATCAATGGGT	0.990171	1.07086	1.02918	0.977653	1.01697	-1.14922	0.125232	636	0.155162
RRN3	YKL125W	CTAACATGAGTGCAAGT	1.09612	1.17538	0.945971	1.08985	1.07683	1.14882	0.125315	635	0.155508
URB1	YKL014C	TGTACTCAACCAGACCT	1.02955	1.11455	1.05212	1.09369	1.07248	1.146	0.125897	634	0.156478
SEN2	YLR105C	TCCCGAATGACAAGGCA	1.00795	1.08662	1.0237	0.975869	1.02354	-1.14203	0.12672	633	0.15775
RLP7	YNL002C	CGGTTAAGAGCCATTGA	1.1111	1.09132	0.994259	1.08583	1.07063	1.13151	0.128919	632	0.160741
PZF1	YPR186C	TTACAGCCCAGGGACCT	1.06822	1.17076	1.05503	1.10462	1.09966	1.12748	0.12977	631	0.162058
CCT7	YJL111W	AATCTGGCGGAAGCCTA	1.08207	1.18323	1.06484	1.09565	1.10645	1.12284	0.130753	630	0.163545
GPI15	YNL038W	GGTGACCATCGCACATC	1.04444	1.13786	1.04115	1.15505	1.09462	1.12168	0.130999	629	0.164113
SMC5	YOL034W	CTCTATATTGGATGGAG	1.07451	1.11343	1.02898	1.04085	1.06444	1.11958	0.131447	628	0.164937
""	YBR089W	AGACTGTTACGCATCCT	1.0332	1.09064	1.00742	0.987909	1.02979	-1.11299	0.132856	627	0.166971
PTR3	YFR029W	GTGTACTACCCATGACC	1.04471	1.11199	1.30041	1.07593	1.13326	1.1118	0.133112	626	0.16756
SLU7	YDR088C	GGATTAGTACCACTCAC	1.04085	1.11121	1.00774	0.988929	1.03718	-1.10499	0.134581	625	0.16968
RPF2	YKR081C	TAGTCGATTACACTTAC	1.09001	1.11426	0.94099	1.077	1.05557	1.09557	0.136634	624	0.172545
MIF2	YKL089W	GCGGACCCATATTTAAC	1.07203	1.15026	1.03874	1.10785	1.09222	1.09393	0.136992	623	0.173275
RPP1	YHR062C	CACCCATTCCAATAGAG	1.10154	1.14275	1.03174	1.08003	1.08901	1.09074	0.137695	622	0.174443
SEN1	YLR430W	ATATTTCCCAGAGTGCG	1.02567	1.11699	1.00661	1.01842	1.04192	-1.08909	0.138057	621	0.175184
KEI1	YDR367W	AACATTCTGTAACGGGC	0.987185	1.06498	1.04847	0.991126	1.02294	-1.08731	0.138449	620	0.175965
ADE13	YLR359W	CCCTAGTATGAACTTAT	0.997858	1.1976	1.04636	0.996766	1.05965	-1.0783	0.140451	619	0.178797
""	YDR327W	TGGGCCAACCGCTGCTT	1.08016	1.14626	1.09428	1.07127	1.09799	1.07697	0.140747	618	0.179463
POP7	YBR167C	ACCTGTGGCAGATGGTT	1.03733	1.16169	1.00155	1.00841	1.05224	-1.07578	0.141013	617	0.180095
HYP2	YEL034W	CATGAGCTACGATGGTG	1.08521	1.12582	1.07428	1.07868	1.091	1.07576	0.141018	616	0.180393
NCP1	YHR042W	ATCCGATGCCACTCTGA	1.02218	1.13527	1.02287	1.01779	1.04953	-1.06823	0.142707	615	0.182851
ILS1	YBL076C	ATATAGGCCGCGAACCT	1.00237	1.08578	1.02574	0.980982	1.02372	-1.06691	0.143005	614	0.183531
LSM8	YJR022W	GAGGATTCACGACAGCC	1.03689	1.09965	0.988474	0.99837	1.03085	-1.0645	0.143551	613	0.184532
MTR3	YGR158C	CCCACAGAGGTTAAACG	1.00105	1.11742	1.02453	1.01948	1.04062	-1.06256	0.14399	612	0.185399
EFB1	YAL003W	GACATATCAGCATACAT	1.0204	1.07251	0.995865	1.01603	1.0262	-1.05841	0.144934	611	0.18692
YKT6	YKL196C	GGGAAGATAGCCTAACA	1.06195	1.14364	1.06524	1.106	1.09421	1.05799	0.145031	610	0.187351
ORC4	YPR162C	ACGTACACCAGCCTGTG	1.16714	1.56405	0.689575	1.0427	1.11587	1.05663	0.145341	609	0.18806
MPS2	YGL075C	CCTTTACTATAATGGTC	0.989607	1.08253	0.990836	1.05641	1.02985	-1.05182	0.146442	608	0.189796
SSY5	YJL156C	ATGTCACCCGCAGTTCT	1.05229	1.195	1.095	1.07886	1.10529	1.05174	0.14646	607	0.190133
CDC3	YLR314C	CGCCTACTGATAAACTT	0.987566	1.09333	1.0193	1.03323	1.03336	-1.04861	0.147178	606	0.19138
SRP102	YKL154W	CCGACACTGTGAACATA	1.0841	1.19073	1.03889	1.08953	1.10082	1.04129	0.14887	605	0.1939
GPI17	YDR434W	AGTGAGGACCTTCTCCC	1.04774	1.15126	1.08906	1.08666	1.09368	1.0406	0.14903	604	0.194429
GCD2	YGR083C	CCCTGGGAGTTAGTAGA	0.994578	1.1182	1.02971	0.997261	1.03494	-1.03277	0.150856	603	0.197138
ORC6	YHR118C	CAGCGACTGCAACTATT	0.993702	1.14126	1.00713	1.02223	1.04108	-1.03029	0.151437	602	0.198227
RPN6	YDL097C	CGACCTCTTACAGTGAT	1.05023	1.17643	0.925358	1.02202	1.04351	-1.02958	0.151603	601	0.198774
SPT14	YPL175W	ATGTCAAGTGTCGGCAA	0.902971	1.03825	0.935541	0.977665	0.963606	-1.02907	0.151724	600	0.199265
CDC8	YJR057W	CATCTCCGACAAGCTGA	1.03633	1.12278	0.972237	1.02611	1.03936	-1.0289	0.151763	599	0.199648
""	YDR413C	ACATTGGTTTAAGCCTG	1.02132	1.1389	0.994754	1.02506	1.04501	-1.02718	0.152167	598	0.200514
PGA3	YML125C	AGATGCCGATGCACGCT	1.0139	1.1548	1.00923	1.01155	1.04737	-1.02596	0.152455	597	0.201231
""	YBL073W	AACACGTCGGAAGCTAG	1.28686	1.16328	0.618456	1.00552	1.01853	1.02589	0.152471	596	0.201589
MCM6	YGL201C	TTACCCTTGGGAGCTGG	1.04254	1.17529	1.11903	1.03894	1.09395	1.0174	0.154481	595	0.20459
RET3	YPL010W	TATTGACAGCGTCGGCA	1.04518	1.14582	0.983697	0.99412	1.0422	-1.01734	0.154496	594	0.204954
SEC12	YNR026C	CAGAGGAGAGCATCTAT	1.13193	1.19945	0.878362	1.04241	1.06304	1.01723	0.154522	593	0.205335
YTH1	YPR107C	GAAAGCCCATTTGAGCC	1.00324	1.13121	0.987619	1.05534	1.04435	-1.01704	0.154567	592	0.205741
PRE4	YFR050C	CCGCAGCTCTAATTGTT	1.05119	1.19247	0.989622	0.977846	1.05278	-1.00954	0.156357	591	0.208476
CDC43	YGL155W	GGACTACAGGAATTACC	1.01984	1.10375	0.977309	1.04844	1.03734	-1.00834	0.156645	590	0.209214
TOA2	YKL058W	CGGTACGAAGAAGCGAT	1.01995	1.08078	0.995753	1.02739	1.03097	-1.00463	0.157539	589	0.210765
RSC4	YKR008W	TGACTATACACAGATGT	1.0095	1.06708	0.992161	0.998702	1.01686	-1.00318	0.157886	588	0.211589
HCA4	YJL033W	AGCGGCCTTGCATACTG	1.05806	1.16567	1.10389	1.06768	1.09882	0.98956	0.161195	587	0.216391
FRQ1	YDR373W	ATTTAGTCTCCACACGG	1.01736	1.07883	1.01561	0.994613	1.0266	-0.988197	0.161528	586	0.217208
UFD1	YGR048W	CTTTACTAAGGAGTCGG	1.04405	1.09372	0.997056	0.996318	1.03279	-0.98723	0.161765	585	0.217899
ABD1	YBR236C	ATTTCGTCGAGCCGCGC	1.05977	1.15398	1.02611	1.1064	1.08656	0.984686	0.162389	584	0.219114
MOB1	YIL106W	ACTCTGATCCGACTGTG	1.11147	1.07601	0.978897	0.968317	1.03367	-0.980859	0.163331	583	0.220763
PTA1	YAL043C	AGTCCATGCAGCACTCT	1.26982	1.01271	1.1236	1.00371	1.10246	0.979359	0.163701	582	0.221644
DIS3	YOL021C	CTCATCGAGCGACGTGT	1.06511	1.06699	0.998838	1.05784	1.0472	0.976117	0.164503	581	0.223113
GLN4	YOR168W	TTGCGGCATGTGACACT	1.00319	1.14331	1.00763	1.03181	1.04649	-0.965278	0.167203	580	0.227165
FCF1	YDR339C	ACTCCGATGTAAGTGGT	1.12956	1.21406	0.804632	1.0382	1.04661	0.963432	0.167665	579	0.228187
NAF1	YNL124W	TCACGTAGGCGATTGAT	1.06755	1.11762	1.02906	1.10325	1.07937	0.960551	0.168389	578	0.229568
NSE3	YDR288W	TATTCAGGTACACCCGC	0.97882	1.05347	0.951282	1.00275	0.996579	-0.955037	0.169779	577	0.231865
""	YGR115C	GGGATACCCTGGTCCAC	1.01081	1.1462	1.03562	0.976229	1.04221	-0.953847	0.170081	576	0.23268
RPC34	YNR003C	CCTCTTGCATAATACGG	1.03731	1.17175	1.01398	1.02562	1.06216	-0.952594	0.170398	575	0.233519
SEC26	YDR238C	TCGGTGCGGAAAGCCAA	1.01728	1.16758	1.01326	1.03919	1.05933	-0.947257	0.171754	574	0.235788
RPB10	YOR210W	GAATATCGCTCAATCGG	1.03059	1.08739	1.02182	1.03484	1.04366	-0.944549	0.172445	573	0.237149
APC1	YNL172W	AAGACTGGTGAAGCAGA	1.14822	1.1604	0.849898	1.05801	1.05413	0.944091	0.172562	572	0.237725
LCD1	YDR499W	AGACTTCGGTAGATCGC	1.0426	1.22352	1.01307	1.08357	1.09069	0.939066	0.173848	571	0.239917
POL3	YDL102W	CTTACGTCAGGCGTGGC	1.25695	1.27502	0.705384	0.958715	1.04902	0.935581	0.174745	570	0.241577
PRE5	YMR314W	CCATCGTTCACAATCTA	1.00913	1.10906	1.04534	0.991599	1.03878	-0.932316	0.175587	569	0.243167
TRS120	YDR407C	ACGTACAGTCCACCTAT	1.04754	1.1836	1.08637	1.06889	1.0966	0.93163	0.175764	568	0.243841
TUB2	YFL037W	GTACACAGATACGCGCT	1.02548	1.12781	1.02909	1.02346	1.05146	-0.930687	0.176008	567	0.244611
PRP16	YKR086W	CACCAGTTTGTGAAGAC	1.02524	1.08841	1.02486	1.01868	1.0393	-0.926362	0.177129	566	0.246603
""	YGL102C	GCCTACCGAACAACTTT	1.04619	1.06858	0.958136	1.00252	1.01886	-0.922492	0.178136	565	0.248445
CTK1	YKL139W	TAACGAAGGGCTGGCAA			1.06484	1.10034	1.08259	0.918259	0.179242	564	0.25043
DBP5	YOR046C	CATGATGCGCGACTTTG	1.01391	1.12741	1.01763	1.02148	1.04511	-0.917441	0.179456	563	0.251174
NUT2	YPR168W	CCGCCGATTGATGAAAT	1.08522	1.15056	1.01154	1.02981	1.06928	0.917134	0.179536	562	0.251734
CDS1	YBR029C	AAAGCGAACTCATGTTA	1.00338	1.08307	0.994336	1.03726	1.02951	-0.915089	0.180072	561	0.252936
OST1	YJL002C	GGGTAGCACACAATCAG	1.08564	1.14339	1.04831	1.0689	1.08656	0.91134	0.181058	560	0.254775
SEC24	YIL109C	CATAGATCGAAAGCTCG	1.11098	1.26006	0.845472	1.03493	1.06286	0.910605	0.181252	559	0.255503
RPL3	YOR063W	CGCGCACATATAGGAAG	1.00286	1.26882	1.02597	1.12742	1.10627	0.908413	0.18183	558	0.256778
""	YCR013C	CCGAATGTAGAATTGGC	1.13105	1.22042	1.14895	0.834208	1.08366	0.905497	0.182601	557	0.25833
SPC105	YGL093W	CTACCCTAGTGGTGGAA	1.05591	1.12019	1.06504	1.10113	1.08557	0.900903	0.18382	556	0.260522
SEC10	YLR166C	TCGATCTAGGTGGCGAA	1.01367	1.09771	1.0309	0.992846	1.03378	-0.900879	0.183826	555	0.261
GNA1	YFL017C	ATAGCACGCCCATTTGG	1.21803	1.13231	0.795772	0.992635	1.03469	0.899546	0.184181	554	0.261976
CCT4	YDL143W	CCGTTAGATTCAGTGTG	1.09913	1.1897	1.03527	1.04486	1.09224	0.898951	0.184339	553	0.262675
TIF34	YMR146C	CACTATTATGAATCCTC	1.02668	1.12158	1.01928	1.00375	1.04282	-0.897307	0.184778	552	0.263777
SOF1	YLL011W	GCAGCTCGTCACAGGTA	1.03955	1.12183	1.01483	1.10335	1.06989	0.893419	0.185816	551	0.265741
KRS1	YDR037W	GGCATTTCTAAACACTC	1.01302	1.10346	0.994544	1.02056	1.0329	-0.888718	0.187077	550	0.268031
PMA1	YGL008C	CCAGGAAGAGCCACGTT	1.07294	1.13179	1.07045	1.08746	1.09066	0.881975	0.188895	549	0.271128
MIM1	YOL026C	CATGGATAGTGACCTAG	0.958775	1.11061	0.988635	1.05875	1.02919	-0.881679	0.188975	548	0.271738
RPB2	YOR151C	CCTGATGAAGAAGCTGG	1.0173	1.08535	1.02641	1.02927	1.03958	-0.881361	0.189061	547	0.272359
SEC59	YMR013C	CTCAGAGAGCAAGCTGG	1.02887	1.13787	1.02586	1.02125	1.05347	-0.880592	0.189269	546	0.273158
RIO1	YOR119C	CATAGCTTGCTGAAGGC	1.05386	1.172	1.05986	1.07534	1.09027	0.87838	0.189869	545	0.274526
TFC1	YBR123C	AACCACGTCGGATCAGA	1.06478	1.2059	1.07288	1.08597	1.10738	0.878171	0.189925	544	0.275112
PMI40	YER003C	CCTCGATCTAAAGCATG	1.02796	1.12953	0.997745	1.0232	1.04461	-0.87571	0.190594	543	0.276589
TFC4	YGR047C	CCATTTAAGGGCTTGGA	1.04507	1.13656	1.0858	1.0834	1.08771	0.875012	0.190784	542	0.277375
TOM22	YNL131W	TACCTGTTGGCATCGGC	1.10726	1.20084	0.934101	1.04401	1.07155	0.874334	0.190968	541	0.278157
NDC80	YIL144W	TCTGTGAAGCTGATGTA	1.07574	1.12911	1.07371	1.09745	1.094	0.870762	0.191942	540	0.280093
BUR6	YER159C	GCCATCCATACAAGGGT	1.03189	1.10645	1.01934	1.02244	1.04503	-0.868945	0.192439	539	0.281339
ERV1	YGR029W	CCTAGAACAGTCCGTTA	1.04231	1.13447	0.95902	0.965021	1.02521	-0.867111	0.192941	538	0.282597
CCT2	YIL142W	GAGCAGGCTACAGACTC	1.01315	1.12397	1.03827	1.00207	1.04437	-0.861893	0.194373	537	0.285225
NMD3	YHR170W	TTTACGAGGCGACGCAT	1.0187	1.17526	1.01381	1.02494	1.05818	-0.855986	0.196003	536	0.288153
TSR4	YOL022C	GGAGACTCTTGCACATT	1.01567	1.14816	1.02216	1.01917	1.05129	-0.85232	0.197018	535	0.290188
""	YLR198C	AGGCAACCCTGTCCAAG	1.02431	1.0904	1.02173	1.02324	1.03992	-0.834818	0.20191	534	0.29795
SUI2	YJR007W	GATAGCGCCCAACTTCA	1.02955	1.03812	1.01534	0.998453	1.02036	-0.8344	0.202028	533	0.298683
RPC53	YDL150W	CATACAAAGAGAGGTGT	1.0452	1.1676	1.07237	1.09151	1.09417	0.83317	0.202374	532	0.299757
BIG1	YHR101C	TCATCGCTGAGAGTGTT	1.02807	1.11722	1.01281	1.02582	1.04598	-0.828059	0.203819	531	0.302465
SEC5	YDR166C	GGATGAGGACGATTACT	1.00637	1.10954	1.03207	1.02239	1.04259	-0.82337	0.205149	530	0.305014
JIP5	YPR169W	CCGGCCATGTATAGAAT	1.01862	1.13521	1.02539	1.03453	1.05344	-0.823139	0.205215	529	0.305688
PRI1	YIR008C	AATAAGAGTCACGCGCT	0.993394	1.16177	0.988309	1.06329	1.05169	-0.82188	0.205573	528	0.306802
ATP16	YDL004W	CCTATAACTGAAGGGAG	1.00868	1.1004	1.06572	1.0061	1.04522	-0.820647	0.205924	527	0.307909
SSU72	YNL222W	TATCAGTTAGCATGACG	1.0485	1.12515	1.00321	1.00384	1.04517	-0.820396	0.205995	526	0.308601
GCD10	YNL062C	ACATCATTCCAAGGGAC	1.06773	1.15634	1.0125	1.09244	1.08225	0.817721	0.206758	525	0.310334
RPL33A	YPL143W	GCAGCGACTACGTTGCA	1.06368	1.10175	1.02292	1.09861	1.07174	0.815659	0.207347	524	0.311813
CDC9	YDL164C	CAATCCCGCGTATATGT	1.0638	1.11075	1.0623	1.0815	1.07959	0.811467	0.208549	523	0.314219
RPC40	YPR110C	TACCTGGACAGTAGAGC	1.04224	1.15629	1.06646	1.08962	1.08865	0.809326	0.209164	522	0.315749
COG2	YGR120C	TTACTACCGCCAGGTTA	1.02905	1.06989	0.992957	1.01783	1.02743	-0.805763	0.21019	521	0.317907
MPS1	YDL028C	CGCCGCCTTTAATAATA	1.00813	1.06287	0.965647	1.00643	1.01077	-0.803537	0.210832	520	0.319492
TAF12	YDR145W	GGTTCATACACCCATCT	1.03964	1.13741	1.07194	1.06938	1.07959	0.796632	0.212832	519	0.323144
KAE1	YKR038C	AGAGATGTTACGAACCC	1.05712	1.10712	1.00578	1.0948	1.0662	0.795929	0.213037	518	0.324079
SCD5	YOR329C	GCCCGACGACAATAGTA	1.08342	1.15487	1.04885	1.07597	1.09078	0.795604	0.213131	517	0.32485
SLD3	YGL113W	GGGCCGCGTAAACCATA	1.04883	1.12467	1.06694	1.07299	1.07836	0.789119	0.215021	516	0.328366
BPL1	YDL141W	CATGTACGAGTAGTAGG	0.978923	1.11111	1.00536	1.0669	1.04057	-0.788208	0.215288	515	0.329411
NUP1	YOR098C	TTGCGACACACATCGAG	1.03059	1.10268	1.02721	1.01337	1.04346	-0.785549	0.216066	514	0.331245
MVD1	YNR043W	GTACCCATCGGCACGTT	1.07772	1.18593	1.03944	1.08927	1.09809	0.784643	0.216331	513	0.332299
TRL1	YJL087C	ATCATCTGCGGAGAGAG	1.02709	1.13278	1.05926	1.09671	1.07896	0.783679	0.216614	512	0.333383
SRP14	YDL092W	CCATTCACGTAAGGGCT	1.06988	1.15917	1.06694	1.06204	1.08951	0.780563	0.21753	511	0.335447
DCP1	YOL149W	ATACTGTGAGTCAGCGC	1.02541	1.10563	0.980403	1.03134	1.03569	-0.779552	0.217827	510	0.336564
MRS6	YOR370C	CGGAGGCTCAGATGTAC	1.02553	1.12357	1.02845	1.03927	1.05421	-0.777808	0.218341	509	0.338021
SUA5	YGL169W	GGAGTACGTCACTAACC	1.00052	1.09945	1.02438	1.03556	1.03998	-0.776422	0.21875	508	0.339321
TOA1	YOR194C	GAGACTTCATCAATACC	1.02002	1.10233	1.03888	1.00395	1.0413	-0.769185	0.220892	507	0.343319
NAT2	YGR147C	GAGTCCGACCAACATCA	1.00555	1.07571	0.972448	0.950191	1.00098	-0.768089	0.221217	506	0.344504
ROT1	YMR200W	AGATGAGCTGCGAACTC	1.07212	1.11993	1.05688	1.07429	1.0808	0.767693	0.221335	505	0.34537
PRI2	YKL045W	CGACGATCTCAGAACAG	1.04272	1.15333	1.01765	1.01526	1.05724	-0.754983	0.22513	504	0.351988
YPD1	YDL235C	GGCCCTTATGAACAATA	0.999318	1.10542	1.01306	1.04537	1.04079	-0.754128	0.225386	503	0.35309
TAD3	YLR316C	CGACACGTAGTAGACTT	1.00608	1.06925	1.07717	1.08854	1.06026	0.749359	0.22682	502	0.356045
NOP1	YDL014W	CCACTTAGTTCAATAGG	1.00083	1.13432	1.03287	1.0156	1.04591	-0.74916	0.22688	501	0.35685
TIM54	YJL054W	ACAGGATGCTAATCAGT	1.02747	1.16254	1.00154	1.03453	1.05652	-0.747181	0.227477	500	0.358504
IDI1	YPL117C	ACATGGGCGCAATATGC	1.06919	1.19901	1.00383	0.98931	1.06533	-0.74486	0.228178	499	0.360329
ERG20	YJL167W	GATACCGCTACATTGTG	1.0693	1.15466	1.03256	1.08216	1.08467	0.743777	0.228506	498	0.361571
SHR3	YDL212W	GGCTTCAGAACAACCTC	1.06914	1.16	1.05553	1.07834	1.09075	0.736195	0.230806	497	0.365946
""	YJL015C	GAGTCTATCGCATCTTC	1.01853	1.12032	1.0369	1.01273	1.04712	-0.732755	0.231854	496	0.368349
RPN11	YFR004W	ATCAGCAGCGGTAATCA	1.00844	1.08299	1.0259	1.03187	1.0373	-0.732113	0.23205	495	0.369404
MED7	YOL135C	TATTTCAGGGCCATCAC	1.13849	1.158	0.788982	1.01666	1.02554	0.731319	0.232292	494	0.370539
TAM41	YGR046W	CCTACTAATCGGGTGGA	0.992238	1.09237	1.06138	0.936485	1.02062	-0.731067	0.232369	493	0.371414
FAP7	YDL166C	CGACTGCTTCTACACTA	1.06653	1.14557	1.03487	1.07582	1.0807	0.729612	0.232814	492	0.372881
PDC2	YDR081C	GTAGATATACCTAACCA	0.984291	1.14358	1.03284	1.02635	1.04676	-0.727709	0.233396	491	0.374574
CBF2	YGR140W	GCCACTAATGACAACTT	1.05617	1.16569	1.07605	1.07568	1.0934	0.723596	0.234657	490	0.377366
GCD11	YER025W	TACAGGCTGCTGAAGGT	1.05733	1.20262	1.0694	1.07546	1.1012	0.723413	0.234713	489	0.378229
""	YDL016C	CCTCCTAAGTAATGATT	1.05665	1.1364	1.0543	1.10238	1.08743	0.721629	0.235261	488	0.379889
SNU56	YDR240C	TCTTGACGGAAAGGTAG	1.01217	1.1355	1.03838	1.02661	1.05316	-0.721612	0.235267	487	0.380678
OKP1	YGR179C	CTCCCAGACAGCAATTA	1.02912	1.13238	1.03405	1.0002	1.04894	-0.717557	0.236515	486	0.383486
ESP1	YGR098C	GTGGAGAACGGAACCTA	1.07182	1.13878	1.06556	1.07994	1.08902	0.715156	0.237256	485	0.38548
HSP10	YOR020C	TGATCCCAGACACTAGG	1.06439	1.18264	1.08108	1.04081	1.09223	0.713425	0.237791	484	0.387148
PFS2	YNL317W	CATTTATGGAAAGTGGC	1.02514	1.15476	1.02219	1.03622	1.05958	-0.712509	0.238075	483	0.388412
MAK21	YDR060W	GGATCACCATAATAGTA	1.02439	1.11504	1.03206	1.01999	1.04787	-0.711029	0.238533	482	0.389967
PDS5	YMR076C	CGGCATTCTACATCTTG	1.06171	1.15934	1.05204	1.09143	1.09113	0.705607	0.240216	481	0.393535
RAD3	YER171W	GTGACACCAGCATATTA	1.04886	1.13941	1.0818	1.07516	1.08631	0.70422	0.240648	480	0.395063
RPN3	YER021W	AGCGACACTCTATACAG	1.04964	1.12341	0.978014	1.02464	1.04393	-0.703336	0.240923	479	0.396341
RRP46	YGR095C	GCCGTAAGGAAACCGTA	0.979003	1.1564	1.0917	0.954378	1.04537	0.700043	0.24195	478	0.398864
RPB7	YDR404C	ATTGTTAGGCCATCCCT	1.05376	1.13676	1.01101	1.03076	1.05807	-0.699069	0.242254	477	0.400202
RFC2	YJR068W	GACTGACGTACATTGTG	1.0232	1.13233	1.03649	1.0151	1.05178	-0.698146	0.242543	476	0.401521
NSP1	YJL041W	TCTATCGACGCGGAGCT	1.02562	1.11922	1.01888	1.0125	1.04406	-0.693488	0.244002	475	0.404786
RRN7	YJL025W	CCATGTCTGCTAATGTG	1.01585	1.12193	1.04053	1.015	1.04833	-0.691	0.244783	474	0.406939
SPP2	YOR148C	GCATGGCAGCAAGCAGC	1.05621	1.11382	1.04692	1.09013	1.07677	0.690949	0.244799	473	0.407825
KIN28	YDL108W	CAGAGGGCACTGTTCTT	1.03452	1.14925	1.02552	1.02656	1.05896	-0.689583	0.245228	472	0.409407
CFD1	YIL003W	CATTGGCAGCGATGTTG	1.04002	1.13855	1.07714	1.07982	1.08388	0.688034	0.245716	471	0.411091
MDN1	YLR106C	TGCTCAACCCAAGGAGA	1.03258	1.0605	0.988288	1.02788	1.02731	-0.68685	0.246089	470	0.412591
PGI1	YBR196C	ATCTCATTTGCGACGGC	1.06663	1.14202	1.06506	1.08533	1.08976	0.686698	0.246136	469	0.413551
SEC27	YGL137W	GATAAGGTCCAACTACC	1.02372	1.0593	0.974113	0.972427	1.00739	-0.686471	0.246208	468	0.414555
NDC1	YML031W	GACGAACACCCAGCTTG	1.04877	1.13095	1.07134	1.07921	1.08257	0.683669	0.247092	467	0.416935
MSS4	YDR208W	GATAGGTACTCCGCGCT	1.04662	1.12712	1.01794	1.02012	1.05295	-0.680718	0.248025	466	0.419407
MIA40	YKL195W	GAAGAGCATGTCGAACA	1.04774	1.12758	1.06247	1.09202	1.08245	0.680605	0.248061	465	0.42037
SEC65	YML105C	GTCGCGCATCAAGAACA	1.02684	1.13144	1.07284	1.08558	1.07917	0.676766	0.249277	464	0.423341
CDC16	YKL022C	GGACCACTAACAGACTT	1.07654	1.1343	1.0102	1.06902	1.07251	0.674131	0.250114	463	0.42568
SMC2	YFR031C	GGATCATTACCATTCCC	1.04114	1.12883	1.07405	1.06978	1.07845	0.672467	0.250643	462	0.427504
RHO1	YPR165W	CCTAGTACAGGAGATTG	1.02488	1.00017	0.985905	1.0222	1.00829	-0.671671	0.250896	461	0.428864
BRR2	YER172C	CACAGTCGGTCAATAGT	1.01434	1.15051	1.01573	1.04357	1.05604	-0.66599	0.252709	460	0.432901
PKC1	YBL105C	AGTGCTAATACGGCATA	1.10704	1.17442	1.047	1.017	1.08636	0.66108	0.25428	459	0.436543
TEN1	YLR010C	GCGCCTACTAAAGTTCA	1.02608	1.14046	1.03983	0.972458	1.04471	-0.659014	0.254943	458	0.438636
ISD11	YER048WA	GGCCCTATACCATAATG	1.03779	1.11259	0.996389	1.01651	1.04082	-0.658876	0.254988	457	0.439672
""	YOR102W	AATGAGAGCGCACACAT	1.02645	1.11025	1.03728	1.00215	1.04403	-0.658593	0.255078	456	0.440793
PRE2	YPR103W	ACCTGAGGGACAGTAGC	1.06203	1.13071	1.05384	1.08051	1.08177	0.65393	0.256578	455	0.44436
GPI1	YGR216C	GGCACAGTAACACACTT	1.04167	1.14833	1.06905	1.07647	1.08388	0.651499	0.257362	454	0.446699
""	YOR218C	GAGATACAGACATTTCC	1.04297	1.10366	1.01253	1.02415	1.04583	-0.651403	0.257393	453	0.447739
YRB1	YDR002W	GGCTACCGCAAATAATT	1.05388	1.13632	1.07285	1.06749	1.08264	0.648157	0.258442	452	0.450558
GPN2	YOR262W	GCTTAACATCACGTACT	1.26777	1.24869	0.710334	0.924629	1.03786	0.647596	0.258623	451	0.451874
IRR1	YIL026C	CGATACTATGAACTACG	1.05786	1.16228	1.05504	1.07556	1.08768	0.646973	0.258825	450	0.453231
NBP35	YGL091C	CAATAGACCCGCCGGTA	1.03092	1.13931	1.03787	1.02746	1.05889	-0.646094	0.259109	449	0.454739
THG1	YGR024C	AAGTGGCCTTAACTCTA	1.04453	1.17623	1.08235	1.06462	1.09193	0.645535	0.25929	448	0.456073
PUP3	YER094C	GATTTCAGTCCATCTGC	1.08203	1.16617	1.06462	1.02062	1.08336	0.641761	0.260514	447	0.459251
KRE9	YJL174W	AGCAGTCTGGAACATGC	1.03827	1.17795	1.06013	1.07759	1.08848	0.636338	0.262278	446	0.463397
POL12	YBL035C	ATTCGATGGGAACGATC	1.05121	1.13222	0.993606	1.0143	1.04783	-0.634451	0.262893	445	0.465528
TAP42	YMR028W	TATCAGAGCACATGACC	1.01994	1.08507	1.00298	1.02048	1.03212	-0.634411	0.262906	444	0.466599
HEM3	YDL205C	GCCGCCCAATTCAAATG	1.03787	1.12951	1.0537	1.08821	1.07732	0.634137	0.262996	443	0.467812
DIP2	YLR129W	TCTATCCCGCTAGGGTG	1.01136	1.06597	1.00118	1.05026	1.03219	-0.629931	0.26437	442	0.47132
PCM1	YEL058W	GCCATCACTTTGAACAG	1.02885	1.16397	1.05592	1.08818	1.08423	0.626566	0.265472	441	0.474358
PRE6	YOL038W	GGTCCGAATACAACAGC	1.01016	1.11633	1.06075	0.976092	1.04083	-0.62297	0.266652	440	0.47755
APC4	YDR118W	GACAGCCTCTAATTTAC	1.05305	1.23988	1.05287	1.09218	1.1095	0.619136	0.267914	439	0.480902
TFG2	YGR005C	AAGACCCAGGTGGTAAA	1.02733	1.17212	1.06946	0.997529	1.06661	0.61696	0.268631	438	0.48329
PIK1	YNL267W	ATGACTACGTGGAGGCA	1.03914	1.12003	1.05447	1.09488	1.07713	0.615126	0.269236	437	0.485487
NUP57	YGR119C	TTACTTTAGCCCACCGA	1.01571	1.10437	1.00807	1.05184	1.045	-0.61049	0.270769	436	0.489371
""	YGL074C	CAACTCGTCGTAAGGTA	1.10769	1.12042	1.03409	1.0659	1.08203	0.609661	0.271043	435	0.490993
SLN1	YIL147C	TATGCAGCTCGATGGAC	1.07657	1.1445	1.04441	1.05896	1.08111	0.607928	0.271618	434	0.493168
RNA14	YMR061W	TCTTATAGTAGATGCAG	1.0283	1.1306	1.0342	1.02544	1.05463	-0.602793	0.273323	433	0.49741
MAS2	YHR024C	ACAGGTAAGCCAGCATG	1.03305	1.13677	1.03839	1.03192	1.06003	-0.599802	0.274319	432	0.500378
RPA190	YOR341W	CATGGCTTAGAACTTGC	1.02393	1.1113	1.04328	1.02037	1.04972	-0.599006	0.274584	431	0.502024
SPN1	YPR133C	CTGACGTAATAGCCTAG	1.14033	1.14033	0.849123	1.03784	1.04191	0.595619	0.275715	430	0.505264
FCF2	YLR051C	TGCCTGAGCAAAGGGAC	1.02796	1.15076	1.02449	1.00749	1.05267	-0.592715	0.276686	429	0.508225
SUP35	YDR172W	GTATGCTACCTCTTCGA	1.08355	1.12397	1.06168	1.05901	1.08205	0.592312	0.276821	428	0.509661
SNU114	YKL173W	GAAGTCGAAGGAATCTC	1.02456	1.11638	1.00303	1.0448	1.04719	-0.591059	0.277241	427	0.511629
RPG1	YBR079C	ATCACTCGTACAGCGGT	1.02814	1.15139	1.03821	1.02336	1.06028	-0.587727	0.278358	426	0.514897
TAO3	YIL129C	GTAGAGATACCAGCACT	1.02877	1.1197	1.03324	1.02429	1.0515	-0.587377	0.278475	425	0.516326
TFC7	YOR110W	CCACTGTATGGAAGATC	1.05957	1.09748	1.00313	1.01864	1.0447	-0.580491	0.280792	424	0.521849
TIM17	YJL143W	CTAGAGGGCAAATCTGC	1.02244	1.1324	1.01846	1.05118	1.05612	-0.580177	0.280898	423	0.52328
QNS1	YHR074W	TAATGCACTATAAGCAC	1.02511	1.13506	1.01518	1.03873	1.05352	-0.579159	0.281241	422	0.525161
MPP10	YJR002W	TGCGCTGCCAGAACAGA	1.03345	1.16582	1.0521	1.06968	1.08026	0.577992	0.281635	421	0.527146
CNS1	YBR155W	AATGGCGTCGCACGTCC	1.03456	1.14944	1.03149	1.03823	1.06343	-0.577117	0.28193	420	0.528955
RPO31	YOR116C	ACGAGAGTCAGATATGG	1.03725	1.14923	1.03541	1.024	1.06147	-0.570944	0.284019	419	0.534145
NUP85	YJR042W	ACTATGTACTCAGACTG	0.976763	1.06641	1.03693	1.02662	1.02668	-0.568387	0.284886	418	0.537058
NUP49	YGL172W	GGTTACAGTACATACCC	1.02982	1.12159	1.01949	1.02115	1.04801	-0.56742	0.285214	417	0.538966
PRE7	YBL041W	AATCGCTTTCAACGGAT	1.03513	1.13859	1.02855	1.00981	1.05302	-0.567038	0.285344	416	0.540508
CTR86	YCR054C	CAGTCGAGATTTGCACG	1.04733	1.12312	1.03101	1.03479	1.05906	-0.565054	0.286018	415	0.543091
RIB7	YBR153W	ACCCGGAGTGCATGGTA	1.04813	1.16423	1.05372	1.08402	1.08752	0.563009	0.286714	414	0.545727
TFB1	YDR311W	TATTAGCCTACCCGCAG	0.928098	1.05125	1.03486	1.06611	1.02008	-0.561323	0.287289	413	0.548144
UTP25	YIL091C	ATCACCTGGCAGATCGG	1.05612	1.1819	1.06485	1.07727	1.09503	0.560577	0.287543	412	0.549961
CMD1	YBR109C	ATTGGGCTACCGCGCTA	0.993377	1.05843	0.96519	0.94372	0.990179	0.559984	0.287745	411	0.551687
HEM15	YOR176W	CATGACGCTAGGATGCA	1.00287	1.13064	1.04388	1.02737	1.05119	-0.556408	0.288966	410	0.555378
SEC11	YIR022W	GCGTCTTATACACCTTT	1.03095	1.1223	1.03335	1.03596	1.05564	-0.55439	0.289656	409	0.558066
SAM35	YHR083W	CATAGCAGATGCACGTT	1.05715	1.11123	1.0233	1.07125	1.06573	0.553583	0.289932	408	0.559967
RPS20	YHL015W	CACTGCTTGCGATGTGC	1.02658	1.21987	1.04691	1.01452	1.07697	-0.546885	0.292229	407	0.56579
UTP8	YGR128C	TGGGCATAACTACCAAC	1.03637	1.13155	0.995036	1.01852	1.04537	-0.543726	0.293315	406	0.569291
PAB1	YER165W	GGCAGAGCAGCAATCCG	1.0414	1.09686	1.02777	1.00086	1.04172	-0.542367	0.293783	405	0.571607
""	YLR230W	ATACGGTGAACACGTCT	1.03001	1.09462	1.03978	1.03452	1.04973	-0.541867	0.293955	404	0.573358
CDC45	YLR103C	TCCCATACGACAAGTTG	1.03589	1.14274	1.02654	1.01993	1.05628	-0.539668	0.294713	403	0.576263
SRP21	YKL122C	CCCGAATGCTTATCAAT	1.03716	1.16577	1.09765	1.03109	1.08292	0.539428	0.294796	402	0.577859
RVB1	YDR190C	GCGGCCTTAGGATTGAT	1.00002	1.11028	1.05552	1.01517	1.04525	-0.536798	0.295703	401	0.581083
USB1	YLR132C	TGAGCGGACTTTAGGAC	1.04236	1.10042	1.03137	1.01945	1.0484	-0.535608	0.296115	400	0.583346
RRP17	YDR412W	ATCGCGCTTTAATCCCG	1.03914	1.14496	1.05597	1.07603	1.07902	0.53543	0.296176	399	0.58493
SMX3	YPR182W	TCAGACCCATTGAGACT	1.01506	1.13658	1.03265	1.02294	1.05181	-0.53523	0.296245	398	0.586536
""	YDR396W	ACTACACTTATAGGCGG	1.04851	1.11861	1.02326	1.0146	1.05124	-0.533552	0.296826	397	0.589166
""	YJL032W	CGCATGGTCAAATAGCT	1.01516	1.10359	0.991758	1.04562	1.03903	-0.533119	0.296976	396	0.590951
RFC5	YBR087W	ACCGAGCGTATCGCACT	1.03006	1.11139	1.04185	1.03165	1.05374	-0.531636	0.297489	395	0.593472
UTP22	YGR090W	GGCTTACCCAAACGCTT	1.04932	1.10436	1.04543	1.09543	1.07364	0.531374	0.29758	394	0.59516
ARP7	YPR034W	AGAGACCGCACTAACGT	1.08152	1.17033	1.02897	1.06127	1.08552	0.531163	0.297653	393	0.596821
LSM2	YBL026W	ACATCGAGGGAATACGA	1.06715	1.14353	1.07308	1.03612	1.07997	0.524937	0.299814	392	0.602687
PCF11	YDR228C	TGCTGGCCGAAAGAACC	1.03278	1.17448	1.00902	1.09217	1.07711	0.524158	0.300084	391	0.604774
SEN54	YPL083C	TAATTGCCTCGAATCTC	1.02514	1.05598	1.04378	0.966646	1.02289	-0.523012	0.300483	390	0.607129
NOP53	YPL146C	CGAGACTGTTTGGAATC	1.01703	1.13201	1.05261	1.00078	1.05061	-0.522771	0.300567	389	0.608861
SPC34	YKR037C	GTGACACAATAATGACC	0.976053	1.03903	0.978666	0.958243	0.987998	0.52034	0.301413	388	0.612149
PRP28	YDR243C	TATATTCAGAGCCCGGT	1.02751	1.14033	1.02555	1.05554	1.06223	-0.519636	0.301659	387	0.61423
GDI1	YER136W	ATCATATCAGGCAGAGG	1.06081	1.12702	1.00132	1.013	1.05054	-0.519366	0.301753	386	0.616013
CBF5	YLR175W	AATAGTTGGAAACGCCG	1.07894	1.15544	1.06537	1.02905	1.0822	0.517656	0.302349	385	0.618834
	YFL018WA	TATAGACGCCGACCATG	1.02566	1.10473	1.04448	1.04403	1.05473	-0.515067	0.303253	384	0.6223
TFC8	YPL007C	TTCAGAGCAGTTGAGTA	1.02792	1.11597	1.02679	1.04438	1.05377	-0.51496	0.303291	383	0.624003
ERG1	YGR175C	GTCCTCCAGAACTCAAA	1.03668	1.12331	1.062	1.05752	1.06988	0.514391	0.303489	382	0.626046
CYR1	YJL005W	CTATCCCTGTCGATGAG	1.03334	1.14841	1.03928	1.01236	1.05835	-0.513661	0.303745	381	0.628217
NFS1	YCL017C	CTTCAGCGTAAACGAGG	1.06979	1.12905	1.02452	1.03768	1.06526	0.512971	0.303986	380	0.630371
RPC19	YNL113W	TATGAGCGTCGGGCATT	1.06324	1.12797	1.04627	1.06019	1.07442	0.512816	0.30404	379	0.632147
KRI1	YNL308C	GATATGTCCCAATGCAC	1.03958	1.14877	1.04006	1.09473	1.08079	0.511592	0.304468	378	0.634712
RIX7	YLL034C	CCAGTAAGCGCAACGCA	1.03099	1.11534	1.03473	1.04409	1.05629	-0.510545	0.304835	377	0.637161
CIA2	YHR122W	AGATCATGTCAACTAAG	1.03158	1.12123	1.02798	1.03822	1.05475	-0.509442	0.305221	376	0.639666
YIF1	YNL263C	GCTCTACGCAAACGGCA	1.0186	1.15779	1.02445	1.04683	1.06192	-0.508044	0.305711	375	0.642401
SRM1	YGL097W	CGACGATTTCCCAGTAT	1.05837	1.1538	1.0821	1.04722	1.08537	0.507862	0.305775	374	0.644253
RNA1	YMR235C	TATGAAGAGCCATCACC	0.986532	1.06936	1.08393	1.01141	1.03781	-0.506806	0.306145	373	0.646763
MAK5	YBR142W	ATTATCGGCCCACGGCT	1.03671	1.11169	1.01806	1.04572	1.05304	-0.503676	0.307245	372	0.65083
GPI19	YDR437W	ACTTATTGCGGATCGCC	1.02845	1.14292	1.00644	1.04545	1.05582	-0.502899	0.307518	371	0.653164
HIP1	YGR191W	TCCTAGAGAAGAGAGTC	1.01226	1.21012	1.02234	1.04886	1.07339	-0.501354	0.308061	370	0.656087
RRN11	YML043C	CAATGCCACGCAACGGG	1.03866	1.1482	1.07023	1.07546	1.08314	0.498767	0.308972	369	0.659809
SCM3	YDL139C	CGCGGAGTATAGAGCTT	1.0568	1.13614	1.0482	1.07596	1.07927	0.498289	0.30914	368	0.661963
DAM1	YGR113W	GGGCCAAACGGATTGTA	1.01469	1.07109	1.04176	0.980447	1.027	-0.494878	0.310343	367	0.66635
SKI6	YGR195W	ACCAAGTGTGACCAACG	1.02584	1.11259	1.04398	1.03909	1.05537	-0.492037	0.311347	366	0.670331
NSE4	YDL105W	CCGCGACGATTGATTAG	1.05068	1.19402	1.04726	1.06859	1.09014	0.489519	0.312237	365	0.67409
URB2	YJR041C	CATGGACTACGATGATG	1.00115	1.08867	0.973652	1.03244	1.02398	-0.487587	0.312921	364	0.677423
""	YPR136C	GTAGCACCATTTGTACG	1.04734	1.07949	1.02191	1.01935	1.04202	-0.487161	0.313072	363	0.679616
YPT1	YFL038C	GCACTCTTACTAATGCT	1.04214	1.12052	1.0336	1.08555	1.07045	0.485952	0.313501	362	0.682427
RPN2	YIL075C	ACACTCTAGGAATGGCG	1.03397	1.09003	1.0224	1.04201	1.0471	-0.483863	0.314241	361	0.685934
PRP24	YMR268C	CACATCCTGAAATCGAG	1.08901	1.1618	1.04577	1.03871	1.08382	0.479221	0.315891	360	0.691449
RPC82	YPR190C	CACGAGGCATAGACGCT	1.04917	1.18235	1.04384	1.08926	1.09116	0.47765	0.31645	359	0.694603
MCM5	YLR274W	ATGAGGTACACAGTCCC	1.04533	1.1827	1.02518	1.00895	1.06554	-0.469824	0.31924	358	0.702686
NIP7	YPL211W	CTATGCAGACGACTTGA	1.02903	1.17126	1.01441	1.06015	1.06871	-0.467656	0.320015	357	0.706364
GPI8	YDR331W	TCCCTTACGCGAGTAGC	1.06554	1.12374	1.06459	1.05102	1.07622	0.463885	0.321365	356	0.711336
SPP382	YLR424W	CCACTGACGTTAATGAG	1.02172	1.17382	1.00317	1.06955	1.06707	-0.460987	0.322404	355	0.715646
ALG14	YBR070C	AATCATTAGTCACGAGG	1.06544	1.0914	0.965396	0.97501	1.02431	-0.460883	0.322441	354	0.717751
GUS1	YGL245W	TTCTACTGGCTAGGGCC	1.03988	1.13462	1.02497	1.03088	1.05759	-0.460521	0.322571	353	0.720074
POP8	YBL018C	AACAGTTCCGAAGGCTG	1.05748	1.15004	1.03281	1.03055	1.06772	-0.455491	0.324378	352	0.726165
MTR2	YKL186C	AGACATCCCGAATCTGG	1.07946	1.17008	0.998843	1.075	1.08085	0.453909	0.324947	351	0.729511
""	YJL202C	CCGCTTATTTAATGGAG	1.04385		1.03638	1.039	1.03974	-0.453557	0.325074	350	0.731881
RIB3	YDR487C	ATTTGTCGGGTCAGCCG	1.02822	1.17381	1.00245	1.10353	1.077	0.449342	0.326592	349	0.737407
ORC1	YML065W	GATCTGCCATCATTGCT	1.00409	1.14591	1.09191	1.04286	1.07119	0.448063	0.327054	348	0.74057
NUG1	YER006W	GAGACTGCTAAACTCTG	1.00976	1.10369	1.04618	1.0372	1.04921	-0.44682	0.327503	347	0.743724
SEC1	YDR164C	GATCTAGTTCCACCTGG	1.02889	1.17313	1.01556	1.05211	1.06742	-0.445143	0.328108	346	0.747252
RSM10	YDR041W	GAGACGACCCAATTACG	1.02716	1.12662	1.07924	1.059	1.07301	0.442665	0.329004	345	0.751464
APC5	YOR249C	GCAGGATACCTAATGAT	1.04104	1.11597	1.04247	1.03983	1.05983	-0.44086	0.329657	344	0.755145
SPC42	YKL042W	TAACCCTCAACAGGTGC	1.04304	1.10516	0.976992	1.06351	1.04718	0.436775	0.331137	343	0.760747
IMP3	YHR148W	TACGAGGCTAGACTACT	1.05692	1.14896	0.992351	1.02581	1.05601	-0.43396	0.332159	342	0.765324
PSE1	YMR308C	AGATGCCTGTCACTTAC	1.0681	1.1252	1.05355	1.06671	1.07839	0.433385	0.332368	341	0.768052
RRN5	YLR141W	TGCGCGGATCGACCTTA	1.01887	1.11011	1.04056	1.03548	1.05126	0.431659	0.332995	340	0.771764
AOS1	YPR180W	CCTGACTAATGGGCACT	1.02663	1.10747	1.02011	1.10854	1.06569	0.431443	0.333073	339	0.774223
IFH1	YLR223C	ATAGCACCGGAATAAGG	1.0341	1.12904	1.03909	1.05113	1.06334	-0.42813	0.334278	338	0.779323
YCG1	YDR325W	TTCTGTACGCCACCGTG	1.04175	1.11889	1.05511	1.05511	1.06772	0.426529	0.334861	337	0.782999
MMF1	YIL051C	GATTGATCGCTCCGCAT	1.06088	1.17071	1.07131	1.0402	1.08577	0.424318	0.335667	336	0.787219
RPL15A	YLR029C	GCCTCAGACATCATAAT	1.03958	1.1536	0.992151	1.02834	1.05342	-0.424208	0.335707	335	0.789663
ERG9	YHR190W	TACTTGTGAGCAGGCCC	1.06464	1.1185	1.02689	0.995725	1.05144	-0.422875	0.336193	334	0.793174
ATM1	YMR301C	CATCGGATCGCAGTTAT	1.06751	1.13642	1.04862	1.06246	1.07875	0.420354	0.337113	333	0.797734
FUR1	YHR128W	CATTACGGGTGACCAGT	1.04304	1.13554	1.06231	1.0677	1.07715	0.420022	0.337235	332	0.800424
OLE1	YGL055W	CAACGAGGGCTAACTTA	1.02142	1.11268	1.037	1.04654	1.05441	-0.419424	0.337453	331	0.803363
DRS1	YLL008W	GCGCAGACTCTCCAGAT	1.04359	1.10516	1.03185	1.03136	1.05299	-0.413793	0.339513	330	0.810715
SEC31	YDL195W	GCCTTAGCCAAATAGGG	0.902029	0.96765	0.902767	0.915193	0.92191	-0.413775	0.33952	329	0.813196
SEN34	YAR008W	CATGAGAGTGAAGCAGT	1.04471	1.138	1.03943	1.02627	1.0621	-0.413521	0.339612	328	0.815898
BET2	YPR176C	TCCCGTCACATTTCGAT	1.02794	1.10327	1.02454	1.04435	1.05002	-0.412099	0.340133	327	0.819649
RRP12	YPL012W	TTAGCACTCCGACAGCG	1.01361	1.14452	0.998225	1.07163	1.057	-0.411588	0.340321	326	0.822616
SDA1	YGR245C	ACTAATGACTAAGACGC	1.04693	1.13105	1.05575	1.06902	1.07569	0.411264	0.34044	325	0.825435
GCD7	YLR291C	CTAATCTAGTAGGAAGG	1.13059	1.11004	1.0067	1.00101	1.06209	0.410774	0.340619	324	0.828419
TRR1	YDR353W	ACTCGATTGTAAGGAGC	1.09464	1.17834	0.792014	1.04353	1.02713	0.410017	0.340897	323	0.831661
SPT15	YER148W	ATTTGGGCAGCGCCACT	1.02513	1.19826	1.03072	1.04014	1.07356	-0.409323	0.341151	322	0.834868
LST8	YNL006W	GCACCTGGTTGAACGTA	1.04873	1.12426	1.03683	1.00741	1.05431	-0.409111	0.341229	321	0.837659
""	YNL114C	TGGACCTGTGTCAGCTC	1.05129	1.16672	1.04207	1.03721	1.07432	-0.408597	0.341418	320	0.840741
BRR6	YGL247W	TCCGTATCGGGACTGTC	1.03416	1.17603	0.973407	1.07367	1.06432	0.407931	0.341662	319	0.84398
NIP1	YMR309C	CCGATATGGAAAGCTAG	1.03444	1.16547	1.03662	1.04613	1.07066	-0.407229	0.34192	318	0.847274
POP6	YGR030C	CCGGGTTTAGAAGAAAT	1.06752	1.11083	1.05959	1.04102	1.06974	0.40637	0.342235	317	0.85073
COG4	YPR105C	ACTAGGACATTCCGACC	1.00928	1.11963	1.02536	1.04132	1.0489	-0.404432	0.342948	316	0.855198
FAF1	YIL019W	GCGCGATGAATACACAT	1.11977	1.11977	0.836606	1.04058	1.02918	0.403264	0.343377	315	0.858988
PRP22	YER013W	TTGCAGCGAGAAGAGCA	1.06022	1.08806	1.01087	1.00572	1.04122	-0.403187	0.343405	314	0.861795
SSL1	YLR005W	TCTATGCTGAGAGATCG	1.01318	1.13402	1.04725	1.00808	1.05063	-0.402602	0.343621	313	0.865089
CSE4	YKL049C	CTGTAGTCCATCTAGCT	1.09685	1.11968	1.02681	1.02494	1.06707	0.399829	0.344641	312	0.87044
NSE5	YML023C	ATTGCACCCGCATTGAT	1.00285	1.10317	1.049		1.05167	-0.397791	0.345392	311	0.875142
RIO2	YNL207W	AATGGCTCGTCATCCGC	1.06702	1.10133	1.0665	1.04485	1.06992	0.397582	0.345469	310	0.878161
RET2	YFR051C	GCCACGCTACTAAGTTT	1.05172	1.14078	1.05111	1.07174	1.07884	0.390619	0.348039	309	0.887557
NBP1	YLR457C	ATATCAGAGTACGCGCT	1.05531	1.13132	1.03833	1.01841	1.06084	-0.387848	0.349064	308	0.893061
BRF1	YGR246C	ATAGCTCTCTAATTGGC	1.02085	1.28767	0.988933	1.05779	1.08881	-0.384828	0.350182	307	0.89884
PRP5	YBR237W	ACCGCTGCGAGGCTTAG	1.02264	1.15087	1.01308	1.06074	1.06183	-0.384726	0.35022	306	0.901875
DHR2	YKL078W	CGCTGAAGATATGCCGA	1.05273	1.17046	1.01146	1.08203	1.07917	0.382525	0.351036	305	0.906939
SDS22	YKL193C	TCCGAAGCATAATGGAA	1.01815	1.13006	1.05397	1.03484	1.05926	-0.382215	0.351151	304	0.91022
""	YKL083W	CGTCCGACAGACAGGTA	1.04143	1.16328	1.03461	1.04409	1.07085	-0.379367	0.352208	303	0.915972
STU2	YLR045C	GGCACGTCTCGATTGAT	1.04014	1.18765	1.07978	1.05661	1.09105	0.378118	0.352671	302	0.920216
RPL25	YOL127W	TATACCTTCAGAGAGTA	1.04921	1.13609	1.02748	1.01543	1.05705	-0.374302	0.35409	301	0.926986
ECO1	YFR027W	ATGTACTGAGCACCACC	1.02648	1.12139	0.994824	1.04042	1.04578	-0.373337	0.354449	300	0.931019
SMD1	YGR074W	CCTTACGTTAGAGGTGG	1.03308	1.09505	1.02096	1.05123	1.05008	-0.373085	0.354542	299	0.934379
KRE29	YER038C	CATTCTCATCCAGCGTA	1.06041	1.17435	1.06584	1.02873	1.08233	0.372946	0.354594	298	0.937652
NBL1	YHR199CA	ACCCTTAGTCGCATTTG	1.04741	1.16153	1.06009	1.07103	1.08501	0.372924	0.354603	297	0.940831
YEF3	YLR249W	GGACCACTTATTCAACA	1.06054	1.15423	1.04783	1.05924	1.08046	0.372504	0.354759	296	0.944425
UTP14	YML093W	GCACTAATGCTAATTGA	1.02863	1.11287	1.06716	1.06023	1.06722	0.371489	0.355137	295	0.948636
NOC3	YLR002C	ATTCTGGTCAGCGCACG	1.04884	1.13456	1.02572	1.04055	1.06242	-0.369955	0.355708	294	0.953394
SPC98	YNL126W	TCATCGCTAGGACCTGG	1.04672	1.13086	1.0667	1.06465	1.07723	0.367277	0.356706	293	0.959333
COG3	YER157W	GGGCGATAGACAACACT	1.05631	1.15506	1.05946	1.07579	1.08666	0.367067	0.356784	292	0.962829
	YIL171W	TGAGAGCACCAACTCGC	1.05868	1.13858	0.98863	1.07349	1.06484	0.367044	0.356793	291	0.966162
SEC14	YMR079W	AGACTGTAGCCCATGAT	1.04211	1.11066	1.04505	1.08529	1.07078	0.36625	0.357089	290	0.970298
USE1	YGL098W	GCTGCCCGGAAATAACC	1.00345	1.15055	1.00286	1.0727	1.05739	-0.3646	0.357705	289	0.975334
ARC40	YBR234C	ACTGGGTCACTGGTGCC	1.07257	1.17342	1.05126	1.06641	1.09092	0.363722	0.358033	288	0.979617
	YCL053C	CTATTGTTGAAATGCCG	1.01421	1.07502	1.00782	1.05511	1.03804	-0.362827	0.358367	287	0.983949
ORC3	YLL004W	TGAGGCATCGCCATTAC	1.02293	1.10463	1.02124	1.07263	1.05536	-0.362625	0.358442	286	0.987597
RPN8	YOR261C	GGCCACTTCTAACATAT	1.05168	1.15367	0.940102	1.0201	1.04139	-0.361768	0.358763	285	0.991947
""	YGR190C	CCTAATCAACGACAGTC	1.08412	1.14767	1.04658	1.03793	1.07908	0.361168	0.358987	284	0.996062
YAH1	YPL252C	GGGCCACGAAACTGCAT	1.0466	1.14079	1.03794	1.03595	1.06532	-0.361005	0.359048	283	0.999752
ESF2	YNR054C	TCATCCAGAGGGTTGAA	0.999169	1.1369	1.01547	1.07191	1.05586	-0.360539	0.359222	282	1.00378
UTP11	YKL099C	GCTCATACGATAGAACC	1.0258	1.10141	1.0624	1.02222	1.05296	-0.360043	0.359407	281	1.00788
PRP21	YJL203W	CAGTACCCGAGATGCTG	1.0693	1.16283	1.04585	1.05674	1.08368	0.36004	0.359409	280	1.01148
PRP39	YML046W	TATCCATCGAGGAGGAC	1.0569	1.13055	1.03509	1.06004	1.07064	0.358878	0.359843	279	1.01633
APC2	YLR127C	TGGGATCTTCTCACCCG	1.03335	1.11776	1.04393	1.03567	1.05767	-0.356953	0.360564	278	1.02203
TEL2	YGR099W	GATTAACCGTAAGGGAC	1.02087	1.08771	1.01992	1.03482	1.04083	-0.354529	0.361471	277	1.0283
MED11	YMR112C	GCTGTATCATCACTCGT	1.01884	1.1268	1.03683	1.04678	1.05731	-0.354371	0.36153	276	1.0322
CTF13	YMR094W	AGCATTATGTGAACGGA	1.02475	1.13953	0.995573	1.06979	1.05741	-0.352893	0.362084	275	1.03754
TSC10	YBR265W	AGGCTTTGCTCACTCGG	0.998858	1.07293	1.02443	1.03256	1.0322	0.351527	0.362596	274	1.0428
SRP1	YNL189W	CCGACAGATCAAGGCAG	1.02572	1.14774	1.096	1.01424	1.07093	0.348786	0.363625	273	1.04958
NAB2	YGL122C	GGGTCCCACGAATAACC	1.04508	1.13212	1.0592	1.06823	1.07616	0.347634	0.364057	272	1.0547
PGA2	YNL149C	CAGTGAGAGTTATAGAG	1.04957	1.14557	1.03579	1.03739	1.06708	-0.346243	0.36458	271	1.06011
SWP1	YMR149W	CATATAACGGCAGCTTG	1.03511	1.18364	1.01297	1.05192	1.07091	-0.345706	0.364782	270	1.06462
PGS1	YCL004W	CCGGACGATAAAGATTC	1.0483	1.14262	1.03944	1.01693	1.06182	-0.344749	0.365142	269	1.06963
PRP19	YLL036C	ATAGCTCTCCAACGGCA	1.02846	1.14133	1.0956	1.04011	1.07638	0.344561	0.365212	268	1.07383
RFA2	YNL312W	CCAGATGACCAAGCATT	1.03336	1.1399	1.00073	1.04099	1.05374	-0.343687	0.365541	267	1.07882
RIM2	YBR192W	ATGCCGACGGTATCTCA	1.09548	1.08819	0.904728	1.03881	1.0318	0.343288	0.365691	266	1.08333
DAD1	YDR016C	GGCTTGTTCAAATCCCT	1.04411	1.1326	1.04615	1.02782	1.06267	-0.342074	0.366148	265	1.08877
SEC18	YBR080C	ATTATCGTCGCCAGGGC	1.08612	1.15456	1.05037	1.05037	1.08536	0.340083	0.366897	264	1.09513
RIB5	YBR256C	AGGGATATGATACGTGC	1.03697	1.15612	1.02604	1.04691	1.06651	-0.337657	0.367811	263	1.10203
GFA1	YKL104C	TCGCCTGAACGACAAAG	1.02128	1.15492	1.06309	1.07048	1.07744	0.337034	0.368046	262	1.10695
RPN9	YDR427W	AAGCCGACCTCATACGG	1.01524	1.15564	1.05305	1.07343	1.07434	0.334741	0.36891	261	1.1138
ACC1	YNR016C	CGACCACTTGTCTGAAT	1.06102	1.09932	0.995514	1.03471	1.04764	-0.33055	0.370492	260	1.12288
INO80	YGL150C	GGTGTCCACTAATACAA	1.0378	1.12319	1.03983	1.04686	1.06192	-0.32896	0.371093	259	1.12904
ARC19	YKL013C	GCCAGAGTAAGGCAACT	1.03907	1.14045	1.03976	1.08665	1.07648	0.326403	0.37206	258	1.13637
PRP46	YPL151C	ACTGATGATAGCATAGA	1.04847	1.19535	1.0563	1.03553	1.08391	0.324897	0.37263	257	1.14254
SYF1	YDR416W	AACCTTTAGTCAGAGGG	1.0595	1.14395	1.01841	1.06407	1.07148	0.321856	0.373781	256	1.15054
SLD7	YOR060C	CCATGACTCGCAATGAT	1.02857	1.12239	1.05322	1.06469	1.06722	0.320994	0.374107	255	1.15607
""	YOR146W	CCTCCGCAGCAATTAAG	1.03824	1.1029	1.03753	1.04829	1.05674	-0.32007	0.374458	254	1.1617
SPB1	YCL054W	CCTCATGTTAAAGAGTG	1.0206	1.14205	1.03094	1.04883	1.0606	-0.316077	0.375972	253	1.17101
COP1	YDL145C	CTAGTGGCAGGATTGTT	1.02228	1.0643	1.02175	1.0643	1.04316	-0.314859	0.376434	252	1.1771
DPS1	YLL018C	ATGGCTCATCGCCTCAG	1.06728	1.13332	1.0617	1.05483	1.07928	0.313161	0.377079	251	1.18382
""	YDR187C	GCGAGGCGTATAGTTTC	1.03499	1.11771	1.04856	1.07357	1.06871	0.312465	0.377344	250	1.18939
DYS1	YHR068W	CAGAAGCTGCAACAGGT	1.06187	1.13333	1.05086	1.06729	1.07834	0.31186	0.377573	249	1.19489
CAB5	YDR196C	GGCGTGATATTACGTGA	1.03262	1.10174	1.05483	1.01359	1.05069	-0.310661	0.378029	248	1.20116
""	YGL239C	TGGGAGCCTCGACCTTT	1.03797	1.13366	1.02791	1.05335	1.06322	-0.310285	0.378172	247	1.20648
TAH18	YPR048W	GCGGACCATCTTTACAA	1.07053	1.18626	1.04166	0.986694	1.07129	0.308309	0.378924	246	1.21379
TFC3	YAL001C	ACTATATGTGAAGGCAT	1.03695	1.10897	1.04141	1.0441	1.05786	-0.307833	0.379105	245	1.21932
RMP1	YLR145W	TTACTCGTGCTCAGGGC	1.03756	1.14178	1.04888	1.02408	1.06307	-0.307345	0.37929	244	1.22492
CLF1	YLR117C	TCCCAGCGAAGAATATC	0.988073	1.07385	1.01834	1.06587	1.03653	-0.304034	0.380551	243	1.23405
SUI1	YNL244C	CGCTGTCATAGAACTAA	1.04923	1.10256	1.01415	1.03557	1.05038	-0.302439	0.381159	242	1.24113
UTP15	YMR093W	TATACGTTAGCCACGCT	1.03665	1.10465	1.05229	1.03495	1.05713	-0.300817	0.381777	241	1.2483
SNU13	YEL026W	TCCCGCATTCCAGATGA	1.03789	1.13008	1.05803	1.06982	1.07396	0.300167	0.382025	240	1.25431
CDC15	YAR019C	GCGCTTATCACATTTGA	1.0687	1.11216	1.0523	1.05206	1.0713	0.297921	0.382882	239	1.26239
BOS1	YLR078C	TGATAGGGCACAACCGA	1.05143	1.14612	1.0265	1.07695	1.07525	0.29662	0.383378	238	1.26934
YRA1	YDR381W	ATAGGCGTGTAACGTCC	1.03059	1.11037	1.02943	1.06097	1.05784	-0.295631	0.383756	237	1.27595
RRP5	YMR229C	CTATACCGTGCCAGTGA	1.04526	1.12916	1.05598	1.06285	1.07331	0.294191	0.384306	236	1.28319
CDC21	YOR074C	TTATCCATCACAGCGGG	1.05397	1.13562	1.05993	1.06289	1.0781	0.293432	0.384596	235	1.28962
UTP7	YER082C	CGCATATACTACGATAG	1.03704	1.13053	1.06281	1.06257	1.07324	0.292662	0.38489	234	1.29613
DPM1	YPR183W	CTGGAGTAATACCGACT	1.03142	1.16604	1.04632	1.03522	1.06975	-0.290236	0.385818	233	1.30483
SMC6	YLR383W	ACGGTCTAAGGACTCTT	1.05264	1.15219	1.05722	1.06105	1.08077	0.289557	0.386078	232	1.31133
ENP2	YGR145W	TGCCCATGCCAAGAACA	1.05898	1.12253	1.0405	1.06313	1.07129	0.288154	0.386614	231	1.31884
SPC29	YPL124W	CCTCACAGCGAACAGAT	1.05584	1.13169	1.06259	1.06405	1.07854	0.285994	0.387441	230	1.32741
CDC19	YAL038W	ATTGAGAGTCAGTGCCA	1.04912	1.12763	1.07467	1.05102	1.07561	0.285477	0.387639	229	1.33389
ARP2	YDL029W	CCCGAGTTAATAATCTC	1.07782	1.14309	1.04975	1.02151	1.07304	0.284737	0.387923	228	1.34072
PWP2	YCR057C	CTCTCATCGAGGGCAGG	1.0267	1.2025	1.02423	1.12008	1.09338	0.284722	0.387929	227	1.34664
SCL1	YGL011C	CCAGTTCTATCAAGGTA	1.06462	1.12343	1.00982	1.0122	1.05251	-0.284437	0.388038	226	1.35298
PSA1	YDL055C	CAGGCGCTTGAAGTTTA	1.06708	1.10981	0.989606	1.04606	1.05314	-0.284109	0.388163	225	1.35943
""	YBR124W	ACTTAGCGAGGATCGTA	1.00588	1.57797	1.04323	1.05733	1.1711	-0.283065	0.388564	224	1.36691
ENP1	YBR247C	AAGCTGACCTTCTTGCA	0.999245	1.0877	1.03441	1.05297	1.04358	-0.282366	0.388831	223	1.37399
NOG1	YPL093W	CACCTGTGACTACATGC	1.02921	1.12154	1.04937	1.04451	1.06116	-0.279945	0.38976	222	1.38347
HSP60	YLR259C	GGAGCACCATCATTTCA	1.05189	1.14852	1.0069	1.02751	1.0587	-0.275931	0.3913	221	1.39523
RPS15	YOL040C	GCATGGTGTAAATCTCC	1.02626	1.07408	1.06426	0.991606	1.03905	-0.273589	0.3922	220	1.40479
AAR2	YBL074C	AACGACTTGGAACTGCG	1.06497	1.11161	1.03845	1.07193	1.07174	0.273454	0.392252	219	1.41139
RPT1	YKL145W	GGTGGCATAATCAGACA	1.02451	1.13151	1.0225	1.05581	1.05858	-0.271928	0.392839	218	1.41999
RPO26	YPR187W	ATAGTTACCACCGGCCT	1.04014	1.13743	1.01509	1.07064	1.06583	0.271677	0.392935	217	1.42688
DUO1	YGL061C	CATTCGGGCTAAGTTTG	1.01695	1.1156	1.06237	1.02296	1.05447	-0.270829	0.393261	216	1.43467
SUP45	YBR143C	AAATACGCGGTCGCAGT	1.05322	1.19473	1.02664	1.00241	1.06925	-0.27023	0.393492	215	1.44219
RSC9	YML127W	TACTGAGGCCCATGCTT	1.06273	1.11547	1.01313	1.05855	1.06247	0.269318	0.393843	214	1.45022
LUC7	YDL087C	CACGTAGAGTTAATCAG	1.06794	1.12974	1.00809	1.0443	1.06252	0.268594	0.394121	213	1.45806
RPL17A	YKL180W	GCCCATTACTTAGAACG	1.05194	1.14576	1.03847	1.05423	1.0726	-0.266213	0.395038	212	1.46835
SSS1	YDR086C	GCGGTTAATAGACATTT	1.03424	1.13966	1.01259	1.05942	1.06148	-0.262745	0.396373	211	1.4803
ERG8	YMR220W	CATATAGTGTAATGGAG	1.02752	1.12816	1.04185	1.04687	1.0611	-0.260505	0.397237	210	1.49058
""	YOR282W	GAACGACGGCGAATATC	1.07155	1.14729	1.0559	1.02395	1.07467	0.260399	0.397278	209	1.49787
GPI13	YLL031C	TGACACAGCGCCAAGCA	1.01681	1.0839	0.995818	1.07152	1.04201	-0.259227	0.39773	208	1.50679
SEC15	YGL233W	TACCTTTAGCGCGGGAG	1.00743	1.07066	1.08172	1.03415	1.04849	0.256503	0.398781	207	1.51807
AVO1	YOL078W	CGCTGGGTTAGCATATC	1.04519	1.16429	1.05089	1.07603	1.0841	0.255666	0.399104	206	1.52667
APC11	YDL008W	CCATACGTCCGAATTAT	1.07219	1.11224	1.03248	1.05063	1.06689	0.254527	0.399544	205	1.53581
""	YPL251W	CGATAGCTTGTGACATT	1.05875	1.14389	1.05959	1.05121	1.07836	0.253828	0.399814	204	1.54438
SRP54	YPR088C	ACCGGGACCAGAGATAC	1.06206	1.12014	1.04903	1.06634	1.07439	0.253098	0.400096	203	1.55308
HEM13	YDR044W	GCCATAACCCAATGTTT	1.04836	1.16443	1.03853	1.07105	1.08059	0.25239	0.40037	202	1.56184
ILV5	YLR355C	GACGCATACACCTTAAT	1.06587	1.16261	1.04463	1.05888	1.083	0.251426	0.400742	201	1.57107
PAN1	YIR006C	AATAATGCGCTGCAAGG	1.03199	1.16181	1.05673	1.06877	1.07982	0.250372	0.40115	200	1.58053
CCL1	YPR025C	GAGCAGACTACAGTTAT	1.06522	1.17411	1.02232	0.989938	1.0629	-0.250292	0.401181	199	1.5886
UTP20	YBL004W	AATGACGAGGAAGTTGC	1.03671	1.13208	1.03646	1.05147	1.06418	-0.249373	0.401536	198	1.59803
SUI3	YPL237W	CCGTACAGGCAACATGA	1.08055	1.13787	1.04972	1.01931	1.07186	0.248085	0.402034	197	1.60814
TAF6	YGL112C	GGGTTTACCACAATCCA	1.02391	1.13323	1.06143	1.01749	1.05901	-0.24772	0.402176	196	1.61691
RPS5	YJR123W	GCTCCGATAGGATATTA	1.01807	1.14866	1.04973	1.05475	1.0678	0.246878	0.402501	195	1.62652
SUB2	YDL084W	CGATACAAGTAAGTTGC	1.05892	1.23275	1.04164	1.02174	1.08876	0.246564	0.402623	194	1.6354
IPI3	YNL182C	TACACTCGGGAATGATG	1.04482	1.12445	1.02198	1.05818	1.06236	0.245572	0.403007	193	1.64544
UFE1	YOR075W	TACTATGGAGCATGTCT	1.05614	1.22044	1.04025	1.03969	1.08913	-0.245489	0.403039	192	1.65414
SPC25	YER018C	ACATGAAGTGAACTCCA	1.0453	1.17007	1.05927	1.06479	1.08486	0.245097	0.403191	191	1.66343
NSE1	YLR007W	TGGAGCGCCACAACTGA	1.03996	1.12432	1.0397	1.04679	1.06269	-0.244285	0.403505	190	1.67348
FMN1	YDR236C	TCGCCCGAGACCAAAGT	1.0472	1.15218	1.05151	1.06713	1.07951	0.244082	0.403584	189	1.68267
DED1	YOR204W	GCTACAGACGAAGGCAC	1.03384	1.16177	1.0229	1.06308	1.0704	-0.243391	0.403851	188	1.69274
ERG26	YGL001C	CCTTTGGGAGAAGTGAA	1.0324	1.14032	1.05314	1.04873	1.06865	-0.243179	0.403933	187	1.70214
TIM22	YDL217C	GCCGCCGCTCAATAAAT	1.03184	1.14395	1.05202	1.04859	1.0691	-0.243093	0.403967	186	1.71143
BRN1	YBL097W	AGCATGGCGTAACTTTC	1.05666	1.17137	1.05466	1.07194	1.08866	0.242493	0.404199	185	1.72167
THI80	YOR143C	GCACTGCACCAAGAGTC	1.01984	1.13477	1.0619	1.06288	1.06985	0.239323	0.405427	184	1.73629
SAS10	YDL153C	CAACAAAGTAGAGGGCT	1.05843	1.07402	0.999339	1.06344	1.04881	0.238413	0.40578	183	1.7473
POL30	YBR088C	ATTGCAGCCGAGATCGT	1.04517	1.14001	1.02191	1.03418	1.06031	-0.236791	0.406409	182	1.75962
WRS1	YOL097C	AAACTGAGCTGACCTAA			1.06849	1.05321	1.06085	0.234144	0.407437	181	1.77381
UBC1	YDR177W	GTAATGACTCCTCAGCC	1.05723	1.10438	1.03674	1.02808	1.05661	-0.234011	0.407488	180	1.78389
SEC62	YPL094C	ATCCAGGCACCATTGGC	1.01567	1.1711	1.04754	1.02227	1.06414	-0.233823	0.407561	179	1.79418
RAD53	YPL153C	CAGAGATTGTAAGCAGC	1.0364	1.11257	1.0645	1.05221	1.06642	0.233478	0.407695	178	1.80485
GCD6	YDR211W	GAAATTCGCGTTCATGC	1.07314	1.24828	1.02585	1.03964	1.09673	-0.233453	0.407705	177	1.81509
PSF1	YDR013W	GGCCGAACTATAAATCC	1.03942	1.11687	1.05575	1.06614	1.06954	0.231944	0.408291	176	1.82803
ULP1	YPL020C	TAACTAGCACGATCCAC	1.04309	1.11262	1.04062	1.04284	1.05979	-0.231244	0.408563	175	1.8397
CWC22	YGR278W	AAGTACAGGTAATGCCT	1.03492	1.16068	1.05281	1.06373	1.07804	0.229745	0.409145	174	1.85291
CAB2	YIL083C	CATGACCATCTAGTACA	1.05009	1.12145	1.04138	1.01231	1.05631	-0.228277	0.409715	173	1.86622
RPR2	YIR015W	AGTAGCTCTATAACCTG	1.07525	1.10279	1.04094	1.01407	1.05826	0.2276	0.409979	172	1.87827
THS1	YIL078W	ATACACGCTCGGAAGAC	1.03802	1.16023	1.06908	1.06462	1.08299	0.227379	0.410064	171	1.88965
PSF2	YJL072C	GACATCGCGCAATTCAT	1.06601	1.12414	1.05632	1.0459	1.07309	0.226199	0.410523	170	1.9029
NOB1	YOR056C	CGAGTTACAACAGTCTC	1.05034	1.14	1.0663	1.0532	1.07746	0.222187	0.412084	169	1.92143
RIB2	YOL066C	CAGCAAACCAGATGTTG	1.04069	1.12445	1.04038	1.05676	1.06557	-0.222121	0.41211	168	1.93299
SDH3	YKL141W	GCGGTACATACAGTCAA	1.06177	1.16577	1.05567	1.03803	1.08031	0.217588	0.413875	167	1.9529
SWC4	YGR002C	AAGATTACGGAACCCGA	1.05919	1.15862	1.03701	1.03027	1.07127	-0.216018	0.414487	166	1.96756
PBN1	YCL052C	CCATCTGGAAGAATTAG	1.03658	1.10226	1.03624	1.04935	1.05611	-0.214721	0.414992	165	1.9819
YML6	YML025C	GCATCGCTCATAAGTCA	1.04603	1.12977	1.04872	1.0531	1.0694	-0.214662	0.415015	164	1.9941
PWP1	YLR196W	AAAGACCCTCCAATGGG	1.0463	1.17844	1.04032	1.0647	1.08244	0.214503	0.415078	163	2.00663
SRB4	YER022W	CATACAGTTGAAGCCAG	1.03563	1.15003	1.02882	1.04283	1.06433	-0.212665	0.415794	162	2.02251
RPT3	YDR394W	ATTACCTACGTGGCACC	1.05576	1.1475	0.984967	1.05576	1.061	0.204361	0.419036	161	2.05093
POP5	YAL033W	CTGACTTAGTGCATACT	1.02178	1.25185	1.07233	1.03731	1.09582	0.204241	0.419083	160	2.06398
HRP1	YOL123W	CTCCAGATTATACGATA	1.02431	1.12544	1.00728	1.07049	1.05688	-0.193982	0.423095	159	2.09685
MRD1	YPR112C	AGAACTACATTCCGCGC	1.03946	1.13789	1.00773	1.05558	1.06016	-0.193783	0.423173	158	2.11051
ARC35	YNR035C	GCCGTATCTTAACCTCT	1.02826	1.1753	1.0636	1.03869	1.07646	-0.193359	0.423339	157	2.12478
CDC31	YOR257W	GAGTCCTAACCATAATC	1.02883	1.16657	1.05622	1.06759	1.0798	0.189608	0.424808	156	2.14583
SAH1	YER043C	ATCCTGAGCGGACGTTG	1.0629	1.1433	1.03133	1.02138	1.06473	-0.186735	0.425934	155	2.16539
AME1	YBR211C	ACTTCTGGAGTATCGGA	1.04671	1.12097	1.03822	1.04296	1.06222	-0.1847	0.426732	154	2.18354
NAM9	YNL137C	TATTGACGCGGCCTCGA	1.0513	1.10418	0.995978	1.01919	1.04266	-0.182199	0.427713	153	2.20286
SME1	YOR159C	CCAAGAGTGCGGAATAT	1.0621	1.12674	1.03325	1.05033	1.06811	0.180472	0.428391	152	2.22087
TBF1	YPL128C	GGCATACCGACAACGAT	1.04363	1.09681	1.05349	1.03895	1.05822	-0.178522	0.429157	151	2.23957
RAT1	YOR048C	GCAGCGCAGAAAGTCTC	1.04882	1.14031	1.04921	1.01086	1.0623	-0.175893	0.430189	150	2.25993
RRP15	YPR143W	ACGAGCGCATACCATCG	1.03233	1.13263	1.02094	1.05854	1.06111	-0.174555	0.430714	149	2.27787
FAD1	YDL045C	CGGGCTACTACATACTT	1.03696	1.09897	1.07333	0.980595	1.04747	-0.174201	0.430854	148	2.294
NUP82	YJL061W	ACTATGAGTGAAGGCTA	1.05552	1.14502	1.04623	1.06952	1.07907	0.173945	0.430954	147	2.31015
ERG13	YML126C	ACGGATTCAGCAGTCCT	1.0258	1.17339	1.02854	1.06532	1.07326	-0.173829	0.431	146	2.32622
ALA1	YOR335C	GCAGTCCTACCAATCTA	1.03313	1.11599	1.04227	1.06827	1.06491	0.170245	0.432409	145	2.34992
SMP3	YOR149C	CAGGCTCAGCAATTAGC	1.04093	1.12654	1.04809	1.06405	1.0699	0.169428	0.43273	144	2.36799
FCP1	YMR277W	ATGATCTGCCAATCCAG	1.05772	1.15702	1.05729	1.05137	1.08085	0.169361	0.432756	143	2.3847
PRP4	YPR178W	CGACCTGCATTCTAACT	1.04323	1.17971	0.990583	1.07232	1.07146	0.169017	0.432892	142	2.40224
HSH155	YMR288W	ACTCATAGTGAAGGAGA	1.03131	1.12179	1.04656	1.05068	1.06258	-0.166456	0.433899	141	2.42491
YTM1	YOR272W	GGTTATATCACATCCTT	1.064	1.14589	1.02173	1.06643	1.07451	0.166314	0.433955	140	2.44255
""	YLR101C	TGTTACACCACAACGCG	1.03909	1.11895	1.01027	1.04914	1.05436	-0.166202	0.433999	139	2.46037
PTI1	YGR156W	GATCATCCAAGACACTC	1.08199	1.14592	1.04319	1.02814	1.07481	0.16491	0.434508	138	2.4811
SED5	YLR026C	ACCAGCCATATAACTTG	1.02402	1.1617	1.03802	1.05415	1.06947	-0.164817	0.434544	137	2.49942
ARB1	YER036C	CACGCCCTTACATGATA	1.04913	1.12483	1.04231	1.04171	1.0645	-0.164757	0.434568	136	2.51794
RCL1	YOL010W	CGACAGACTACATTAAG	1.02376	1.10812	1.04078	1.06524	1.05948	0.164439	0.434693	135	2.53732
NDD1	YOR372C	CACTGACCTTCATGTCT	1.0398	1.0753	1.00429	1.0349	1.03857	-0.162609	0.435413	134	2.56049
TRE2	YOR256C	GTGACCCATATAATACC	1.05158	1.1461	1.03819	1.04501	1.07022	-0.161981	0.43566	133	2.58121
SLD2	YKL108W	CTCCGATAAGCGAAGAG	0.961806	1.20575	0.972792	1.10179	1.06053	-0.161877	0.435702	132	2.60101
DCP2	YNL118C	TGCGGCGATCTCCGTAC	1.04168	1.12516	1.02961	1.05626	1.06318	-0.160399	0.436283	131	2.62436
SSY1	YDR160W	GTGAAAGGTCCCTGCAC	1.01834	1.14787	1.03279	1.02903	1.05701	-0.160041	0.436424	130	2.6454
RNT1	YMR239C	AGGCTCTTAACATCTCA	1.05506	1.16708	1.04785	1.06103	1.08276	0.159646	0.43658	129	2.66686
SPP381	YBR152W	AGCGTTGCTACACGGTA	1.05089	1.13905	1.05185	1.05574	1.07438	0.159577	0.436607	128	2.68786
PFY1	YOR122C	ACATAGTCTACAGGATC	1.03862	1.10649	1.05211	1.04479	1.06051	-0.158526	0.437021	127	2.7116
""	YKL153W	GCAGCCCTATAACATGA	1.01999	1.1037	1.05132	1.04037	1.05385	-0.158366	0.437084	126	2.73351
CSL4	YNL232W	GCATAGAGTCTGACACA	1.08418	1.15371	1.00713	1.00713	1.06304	-0.156695	0.437743	125	2.75953
MCM3	YEL032W	TCATCGGACTCACGGTG	1.04944	1.11987	1.04748	1.05346	1.06756	0.156274	0.437909	124	2.78284
	YFL035C	CCCGTAGTGATAATACT	1.03369	1.11533	1.05176	1.00515	1.05148	-0.155601	0.438174	123	2.80716
RSC8	YFR037C	GGGTCCTAACTCACTAT	1.04505	1.18698	1.03228	1.06352	1.08196	-0.154919	0.438443	122	2.83191
SPT16	YGL207W	TCTACGTTGGGCAGTAC	1.09451	1.20189	0.997696	1.01044	1.07613	-0.151206	0.439907	121	2.86485
NUP192	YJL039C	TTTGCATCGCGCACGCT	1.05149	1.11435	1.04396	1.06627	1.06902	0.149718	0.440494	120	2.89258
""	YOL134C	ATTTCCAGACGATGCAC	1.03714	1.15606	1.04223	1.07332	1.07719	0.148517	0.440967	119	2.92002
EBP2	YKL172W	GTCACATCACAGGAATC	1.04869	1.12812	1.03121		1.06934	-0.148385	0.441019	118	2.94511
MYO2	YOR326W	GCTTCTAGGAAACCAGC	1.03971	1.13226	1.03699	1.07025	1.0698	-0.146199	0.441882	117	2.9761
MAS1	YLR163C	TACTCTTGCGTCGAGCG	1.04903	1.12623	1.05236	1.04599	1.0684	-0.142073	0.443511	116	3.01282
CDC34	YDR054C	GAAGCGTGACGAATCTT	1.06083	1.2317	0.747815	0.982931	1.00582	-0.141429	0.443765	115	3.04076
CDC27	YBL084C	AATATGGGCTAACCCTC	1.06783	1.13554	1.03061	1.04414	1.06953	0.140659	0.44407	114	3.06954
TOM20	YGR082W	CACCCGGATTTCGCTAA	1.12886	1.18924	0.934564	0.985081	1.05944	0.140077	0.4443	113	3.0983
ERG12	YMR208W	AGACTCACGTAACGCAT	1.04498	1.11736	1.04534	1.0457	1.06334	-0.140015	0.444324	112	3.12614
TYS1	YGR185C	ACTTGGCTACAATTCGC	1.04031	1.13865	1.03842	1.07481	1.07305	0.137729	0.445227	111	3.16071
POB3	YML069W	CCGAGATGTGCATATTT	1.05096	1.14689	1.04009	1.02271	1.06516	-0.13565	0.446049	110	3.19533
RSC58	YLR033W	GCGTATATGGGATCTGA	1.07153	1.1144	1.00979	1.04009	1.05895	0.135184	0.446233	109	3.22598
PSF3	YOL146W	AGGAATCCATCTCAACT	1.05835	1.1458	0.898898	1.04196	1.03625	0.132769	0.447188	108	3.26282
RRP43	YCR035C	TCACTGAGAGCAGATGA	1.04622	1.14962	1.02548	1.05347	1.0687	-0.13243	0.447322	107	3.2943
CEF1	YMR213W	CATCATGGCGGGAATAC	1.00836	1.15109	1.04444	1.06501	1.06722	0.132129	0.447441	106	3.32626
MYO1	YHR023W	CACTGCTCTGAAGTTGG	1.05781	1.13298	1.02988	1.05268	1.06834	0.130993	0.44789	105	3.36131
MPE1	YKL059C	CCGCACACCAGAATGAT	1.04648	1.09337	1.02884	1.04444	1.05328	-0.128054	0.449053	104	3.40244
RPS31	YLR167W	TCGGACTCGTGACGCTA	1.09717	1.18961	0.978737	1.00561	1.06778	0.127757	0.449171	103	3.43637
NNF1	YJR112W	GTCAGTACGCCATATAC	1.04062	1.13498	1.03249	1.04304	1.06278	-0.126857	0.449527	102	3.47282
""	YJL009W	CAGTAGTAGCGATGATG	1.04474	1.12898	1.05292	1.029	1.06391	-0.124957	0.450279	101	3.51307
NUF2	YOL069W	CTTCTGAGAGGAGACTT	1.03104	1.14443	1.03833	1.0628	1.06915	-0.124525	0.45045	100	3.54954
""	YBL077W	AACGCAGGTGAACTCCT	1.05197	1.1144	1.03974	1.06441	1.06763	0.117958	0.453051	99	3.6061
TIF11	YMR260C	ATTCAGCGATGAGACCG	1.06574	1.14541	1.03976	1.03153	1.07061	0.117473	0.453243	98	3.64444
NOP19	YGR251W	GGAAACAATACATGCTC	1.05374	1.11931	1.04694	1.0409	1.06522	-0.117372	0.453283	97	3.68234
RPC10	YHR143WA	TACTTATCGAGATCGGG	1.02201	1.19744	1.03038	1.06231	1.07804	-0.115425	0.454054	96	3.72703
RPC31	YNL151C	AATATGACTTGCCATGC	1.02745	1.18582	1.01588	1.05631	1.07136	0.115257	0.454121	95	3.76681
TFC6	YDR362C	ATAGGCGACCCAGTATT	1.06632	1.15012	1.01547	1.04529	1.0693	0.1152	0.454143	94	3.80707
YJU2	YKL095W	GTTTCCGATACAGAACC	1.0372	1.13927	1.02624	1.06909	1.06795	0.112895	0.455057	93	3.85575
MTR4	YJL050W	AATATGACTGAGCATGT	1.03698	1.14794	1.05103	1.03822	1.06854	-0.112878	0.455064	92	3.89772
	YFL035CA	CTTGAAGCAGGCGTACT	1.0447	1.14216	1.06072	1.027	1.06864	0.11262	0.455166	91	3.94144
EPL1	YFL024C	AAGTCTCAGTAAGGTTG	1.02989	1.15178	1.05972	1.0353	1.06917	-0.110673	0.455938	90	3.99199
HEM1	YDR232W	TCCCGCCGCGAAATGAA	1.03384	1.14129	1.023	1.06281	1.06524	-0.110355	0.456064	89	4.03796
""	YLR317W	GGAGTCACACCATCGTT	1.0551	1.17641	1.04431	1.00638	1.07055	-0.109525	0.456393	88	4.08679
PUP1	YOR157C	GCGACCTAGACATTATC	1.05549	1.14874	1.04038	1.05197	1.07414	0.109506	0.456401	87	4.13384
SEC17	YBL050W	ACGTATAGCATAAGGTA	1.03007	1.13028	1.04024	1.0566	1.0643	-0.108478	0.456808	86	4.18564
RPT2	YDL007W	CGACCCATTAACTGAAT	1.06032	1.19945	1.02279	1.06032	1.08572	0.107248	0.457296	85	4.2394
CFT2	YLR115W	TCTGCGAGCCCAAGAAA	1.02066	1.16626	1.07572	1.05596	1.07965	0.104631	0.458334	84	4.29961
CAB3	YKL088W	GGCTGCCTACTAAGAAC	1.06241	1.15548	1.04616	1.04821	1.07806	0.103849	0.458645	83	4.35436
GPI16	YHR188C	TAAGCCACGGGCATCAC				1.05674	1.05674	0.102456	0.459197	82	4.41277
TLG1	YDR468C	ATTTGAACGGCGCGGCC	1.03909	1.1226	1.00409	1.07611	1.06047	0.100232	0.46008	81	4.47584
DBP6	YNR038W	GCGGCTATCAGATTAGT	1.05027	1.14452	1.02781	1.0497	1.06808	-0.0995643	0.460345	80	4.5344
CUS1	YMR240C	CATTAGATGGAAGGTCA	1.0363	1.13812	1.04911	1.05404	1.06939	0.0980308	0.460954	79	4.59787
YHC1	YLR298C	ACATTCACTCGAAGTTG	1.03262	1.13678	1.06322	1.03884	1.06786	0.0976382	0.46111	78	4.65839
SHQ1	YIL104C	TGAGCGCCTTCACTCTG	1.06529	1.10808	1.0556	1.01697	1.06149	0.0967465	0.461464	77	4.72251
DSL1	YNL258C	GCGTACCATAAATCATC	1.05382	1.13855	1.04745	1.04403	1.07096	-0.0955191	0.461951	76	4.78971
CDC6	YJL194W	TGCCACAGCAAAGTGCC	1.05287	1.11903	1.03816	1.06354	1.0684	0.0950043	0.462156	75	4.85572
ACS2	YLR153C	CAATCGCACGCAAGGCT	1.05521	1.14273	1.06295	1.04523	1.07653	0.0941435	0.462498	74	4.92497
""	YLR458W	TACACGATTGTTGAAGT	1.0688	1.13101	1.02602	1.0356	1.06536	-0.0881782	0.464868	73	5.01802
PLP2	YOR281C	GATGAGGACTAACTCCC	1.04833	1.15837	1.03907	1.05526	1.07526	-0.0878186	0.46501	72	5.08928
PAP1	YKR002W	CACTATATCGGAAGAAT	1.08698	1.09063	1.0299	0.993195	1.05018	0.0876438	0.46508	71	5.16173
""	YNL150W	AAGGTCATCTCATGTGC	1.03472	1.12882	1.04935	1.06039	1.06832	0.0856442	0.465875	70	5.24442
RLP24	YLR009W	GGTGCCAAGACAGCTTA	1.05704	1.20447	1.01247	1.03727	1.07781	-0.0852113	0.466047	69	5.32239
ZIM17	YNL310C	GAAGAGGCTCCAAGCAC	1.04145	1.12757	1.03342	1.06448	1.06673	0.0840253	0.466518	68	5.40612
MCM10	YIL150C	TACTGCACCGCATCTAT	1.03796	1.12329	1.03752	1.05705	1.06396	-0.0831035	0.466885	67	5.49112
SWI1	YPL016W	TCGATGTAACGACTATG	1.03715	1.11948	1.04212	1.06079	1.06489	-0.082623	0.467076	66	5.5766
TFB3	YDR460W	ACCGCTGGACGATTTGT	1.05467	1.18999	1.03938	1.05003	1.08352	-0.0805182	0.467913	65	5.67254
""	YGR073C	CAACCCGTAGGTGTAAG	1.04443	1.15908	1.05442	1.07144	1.08234	0.0803873	0.467965	64	5.76181
TSR1	YDL060W	CCCTGATGACTAAGTTG	1.05994	1.14304	1.05434	1.02758	1.07123	0.0791317	0.468464	63	5.85952
DNA2	YHR164C	TGAGTTCCGCCACTTAG	1.02273	1.11473	1.0747	1.01731	1.05737	-0.0754134	0.469943	62	5.97282
LCB1	YMR296C	ATACTCCACGGATCTGC	1.05579	1.1887	1.05841	1.05783	1.09018	0.0741453	0.470447	61	6.07725
RPN12	YFR052W	AGGTGAATCTCGCTCAA	1.04508	1.12178	1.02594	1.06494	1.06443	0.0737086	0.470621	60	6.18082
LTO1	YNL260C	CCGTCAGTCAAATGTGA	1.05157	1.12172	1.01065	1.03379	1.05443	0.073342	0.470767	59	6.28753
PRO3	YER023W	GCGAGAGACGTAATCAG	1.04665	1.17959	1.05961	1.01142	1.07432	0.0718692	0.471353	58	6.4039
GWT1	YJL091C	GATGCTCACCTAGACCT	1.04782	1.1709	1.04814	1.05276	1.07991	-0.0717038	0.471419	57	6.51716
ALG2	YGL065C	CCGGCTCTGTAACTATT	1.05928	1.10843	1.02634	1.05378	1.06196	0.0710253	0.471689	56	6.63734
TUB4	YLR212C	AGACAGCCGGAACCAGT	1.01494	1.08039	1.03004	1.12856	1.06348	-0.0683569	0.472751	55	6.77323
CSE1	YGL238W	TATTGTCGCGGGACCGT	1.04711	1.12182	1.03933	1.05191	1.06504	-0.0681464	0.472835	54	6.89988
BRL1	YHR036W	TCAGCTCAGAGGGCTTA	1.04083	1.12436	1.03639	1.06533	1.06673	0.0666308	0.473438	53	7.03904
SCC2	YDR180W	GAATGACCTTTCTCACC	1.02248	1.08206	1.01679	1.0627	1.04601	-0.0664275	0.473519	52	7.17563
ZPR1	YGR211W	AGACCCGAGAAAGCCCT	1.03889	1.18321	1.03988	1.06306	1.08126	-0.064769	0.474179	51	7.32653
RSC3	YDR303C	TTCACGGTACGCACGGT	1.06549	1.1669	1.06177	1.06362	1.08944	0.0645409	0.47427	50	7.47449
LSM3	YLR438CA	ACTCAAACATAACTCTG	1.0508	1.16463	1.05423	1.06183	1.08287	0.0605315	0.475866	49	7.6527
YPI1	YFR003C	ATCGAACCAGCATTGCA	1.05008	1.11924	1.04581	1.03474	1.06247	-0.0596655	0.476211	48	7.8178
RPB11	YOL005C	AATACTGAAGCATGGGT	1.05315	1.14732	1.04211	1.0665	1.07727	0.0587335	0.476582	47	7.99036
SNU71	YGR013W	AATTCGTAAGCACGGGT	1.0443	1.10565	1.02667	1.01827	1.04872	-0.0585577	0.476652	46	8.16526
ERG10	YPL028W	TAGACGTGTATAACGCG	1.04984	1.14743	1.02853	1.04762	1.06835	-0.0578356	0.47694	45	8.35175
ESA1	YOR244W	GAAGCGTTGAGAATGCC	1.04528	1.12746	1.0408	1.05944	1.06824	-0.0575062	0.477071	44	8.54391
MCD1	YDL003W	CCACAGCTACGGAATTA	1.05925	1.15465	1.01357	1.04245	1.06748	0.0562784	0.47756	43	8.75156
ASK1	YKL052C	CCCGATTATGGCAATGG	1.03578	1.19345	1.05985	1.05169	1.08519	-0.0547486	0.478169	42	8.97137
SEC2	YNL272C	TGTGGCACTCTACCCAT	1.05719	1.1259	1.05302	1.03408	1.06755	-0.0537645	0.478561	41	9.19772
RPL32	YBL092W	ACAGGCGACTAATACTA	1.04471	1.18855	1.05901	1.0434	1.08392	-0.0494573	0.480277	40	9.46147
MAK16	YAL025C	TGCCGCATCAAAGAGGC	1.02882	1.11711	1.01865	1.08486	1.06236	0.0472135	0.481172	39	9.72213
	YAL034Wa	GGACCTCTGCTCATTAT	1.07541	1.17271	0.966894	1.04557	1.06515	-0.044809	0.48213	38	9.99785
NTF2	YER009W	GCCGCGTCGAGAATAAG	1.04823	1.14719	1.05709	1.05027	1.07569	-0.0431119	0.482806	37	10.2825
UGP1	YKL035W	GGCAATGTTACGCAACC	1.03395	1.15447	0.988251	1.07893	1.0639	0.0403002	0.483927	36	10.5926
RPS13	YDR064W	GACAGAGGTTCAACATT	1.06486	1.1911	1.00534	1.01089	1.06805	0.0396949	0.484168	35	10.9007
FRS2	YFL022C	CGCAGAGTAGTTAATTG	1.04851	1.14405	1.04221	1.06445	1.0748	0.0378693	0.484896	34	11.2382
DAD2	YKR083C	AACTGTGTGGAATTAGC	1.05721	1.12907	1.054	1.04703	1.07183	-0.0376248	0.484993	33	11.5811
YIP1	YGR172C	CCACCAGCAAGCATATT	1.06009	1.1673	1.03722	1.04307	1.07692	0.037298	0.485124	32	11.9462
PRP42	YDR235W	TGTGATCCAACAACCCG	1.0314	1.14969	1.02339	1.07386	1.06958	-0.0372055	0.485161	31	12.3325
SDO1	YLR022C	GCTTCGATAACAGCACA	1.02381	1.11938	1.02676	1.06457	1.05863	-0.0369707	0.485254	30	12.746
ACP1	YKL192C	GACAGCCATGTAAGGAA	1.04727	1.177	1.06156	1.03736	1.0808	0.0362301	0.485549	29	13.1936
TFA2	YKR062W	CTGAATCCCAAATAATG	1.03408	1.11866	1.04371	1.06703	1.06587	0.0356379	0.485786	28	13.6714
CDC36	YDL165W	CTCAGTCGGGCATGGTT	1.03342	1.23402	1.01842	1.0583	1.08604	0.0341664	0.486372	27	14.1949
TRS20	YBR254C	ATGTTGCGACTACGCGC	1.05643	1.15766	1.05006	1.0291	1.07331	-0.0340786	0.486407	26	14.7419
CDC12	YHR107C	CCGTGATGGAAATATGG	1.02111	1.1564	1.03232	1.0761	1.07148	0.0336708	0.48657	25	15.3367
""	YMR290WA	TACGAGTCTACAGCAGG	1.05393	1.15871	1.01652	1.04926	1.06961	-0.0326019	0.486996	24	15.9897
TUB1	YML085C	ACATAGAGATGACGGAC	1.0121	1.30396	1.0416	1.02105	1.09468	-0.030501	0.487834	23	16.7136
ORC5	YNL261W	GCGCATCGCAAATCCGA	1.05037	1.15776	1.05322	1.05592	1.07932	0.0299135	0.488068	22	17.4817
FOL2	YGR267C	AATACACGGTACTCGAT	1.04245	1.13927	1.06448	1.04822	1.07361	-0.027729	0.488939	21	18.3469
NOC4	YPR144C	TGAGACGCTACCACAGG	1.04707	1.12364	1.02085	1.05337	1.06123	-0.0272007	0.48915	20	19.2725
RFA1	YAR007C	GCAGTGCGTGAACCTCT	1.05583	1.13254	1.02637	1.0506	1.06634	-0.0268398	0.489294	19	20.2928
TRZ1	YKR079C	ATAGCATACCGAGTGAC	1.0395	1.12871	1.0532	1.04983	1.06781	0.0264965	0.489431	18	21.4262
UBC9	YDL064W	CAAATTCAATGCGTGGG	1.04604	1.14241	1.05619	1.05295	1.0744	0.0239195	0.490458	17	22.7342
SNP1	YIL061C	CCAGAACCCAGAATTGT	1.05559	1.11244	1.01937	1.04579	1.0583	0.0238987	0.490467	16	24.1555
GPI11	YDR302W	TTAGGCTACCTCACCGG	1.05653	1.23205	1.03822	1.06391	1.09768	-0.018228	0.492729	15	25.8847
BFR2	YDR299W	TAGTCGTCTACAGGTCT	1.03429	1.16554	1.03137	1.0649	1.07403	0.0166294	0.493366	14	27.7695
	YCL003W	CGTTAGTACAAAGCACC	1.04618	1.12662	1.04632	1.05674	1.06897	-0.0161536	0.493556	13	29.9171
POL1	YNL102W	TAGTGCGCTCGATCCTC	1.04797	1.12328	1.00173	1.07544	1.06211	0.0154654	0.49383	12	32.4282
EXO70	YJL085W	GGATGCTCTCTCACGAG	1.04275	1.14675	1.06797	1.0439	1.07534	0.0152071	0.493933	11	35.3836
RPL28	YGL103W	GCCGGTTACACAACGTA	1.04135	1.1734	1.06627	1.02714	1.07704	-0.013645	0.494557	10	38.9711
RPC11	YDR045C	GGCCTAACTCAACAGAC	1.04913	1.15345	1.034	1.06488	1.07537	0.0119171	0.495246	9	43.3615
BCP1	YDR361C	ATATAGGCCCGTAAGCT	1.05123	1.14203	1.05667	1.02151	1.06786	-0.0103034	0.49589	8	48.8451
SIS1	YNL007C	ATGTAGCCCACACCTTA	1.03705	1.17561	1.0537	1.03888	1.07631	-0.0102241	0.495921	7	55.8266
NTR2	YKR022C	TAGACCATTCCGAAGGA	1.05512	1.13316	1.03766	1.05396	1.06998	0.00901113	0.496405	6	65.1945
CDC11	YJR076C	GATCAGTCTACATTCGT	1.0564	1.11289	1.03899	1.05184	1.06503	0.00857825	0.496578	5	78.2607
UTP9	YHR196W	TATGGCTCGACACCTCG	1.05904	1.08574	1.0089	1.05134	1.05125	0.00820394	0.496727	4	97.8552
RRP3	YHR065C	CACCGATGGCAAGAACG	1.06138	1.12636	1.03952	1.03889	1.06654	-0.00686907	0.49726	3	130.614
PUP2	YGR253C	TAGACTTCACCCAGTGG	1.03655	1.13935	1.03458	1.07015	1.07016	-0.00472324	0.498116	2	196.258
KEG1	YFR042W	CAGAGGACTATAACGGT	1.05388	1.17187	1.05068	1.04269	1.07978	0.00126704	0.499495	1	393.602
						AVG	1.06359
						STDVE	0.0309332

## Sheet: MMS_Enrichment_Analysis_
Biological Process
#term ID	term description	observed gene count	P value	associated genes found
GO:0090304	nucleic acid metabolic process	38	1.44e-06	ABF1,CDC13,CDC28,CDC5,CEG1,FAL1,GLC7,HTB1,IPI1,KRE33,MCM2,MED6,NCB2,NOP14,POL5,POP1,PRP38,RDS3,RET1,RFC1,RFC4,RPA135,RPC17,RPT6,RRN9,RRP1,RRP14,SEN15,SLD5,SMC1,SPT5,TAF5,TAF9,TFB4,TPT1,UTP4,YDR341C,YHR020W
GO:0016070	RNA metabolic process	32	1.81e-05	ABF1,CDC28,CEG1,FAL1,GLC7,IPI1,KRE33,MED6,NCB2,NOP14,POL5,POP1,PRP38,RDS3,RET1,RFC1,RFC4,RPA135,RPC17,RPT6,RRN9,RRP1,RRP14,SEN15,SPT5,TAF5,TAF9,TFB4,TPT1,UTP4,YDR341C,YHR020W
GO:0051276	chromosome organization	16	0.0062	ABF1,CDC13,CDC28,CDC5,GLC7,HTB1,MCM2,MPS3,NSL1,RFC4,RPT6,RSP5,SLD5,SMC1,TAF5,TAF9
GO:0006974	cellular response to DNA damage stimulus	11	0.0148	ABF1,CDC28,GLC7,HTB1,MCM2,RFC1,RFC4,RPT6,SLD5,SMC1,TFB4
GO:0042254	ribosome biogenesis	12	0.015	FAL1,GLC7,IPI1,KRE33,NOP14,POP1,RPA135,RPL5,RRP1,RRP14,SQT1,UTP4
GO:0006281	DNA repair	10	0.0162	ABF1,CDC28,HTB1,MCM2,RFC1,RFC4,RPT6,SLD5,SMC1,TFB4
