# Supplementary material for: Chemogenomic profiling to understand the antifungal action of a bioactive aurone compound
Source: PLoS One. 2019 Dec 11;14(12):e0226068. doi: 10.1371/journal.pone.0226068 (PMC6905557; doi:10.1371/journal.pone.0226068)
Supplement: S3 Table — (XLSX) [file pone.0226068.s003.xlsx]

## Sheet: Raw_Data
Systematic_Names	Gene_Names	DNA_Barcodes	N_SH1009_1	N_SH1009_2	N_SH1009_3	N_SH1009_4	N_MMS_1	N_MMS_2	N_MMS_3	N_MMS_4	N_DMSO_1	N_DMSO_2	N_DMSO_3	N_DMSO_4
YDR417C	""	AAACAACTGTACGGCCTA	127	123	57	153	213	173	111	115	154	96	118	122
YJL189W	RPL39	AAACCGAGGTCCATTTCC	2	2	1	0	0	1	0	0	3	0	1	4
YGR019W	UGA1	AAACCGTGTGGAAGACCT	120	154	109	131	123	123	93	112	161	119	150	160
YPR115W	RGC1	AAACCTACAGTGTGGGCA	118	117	100	97	125	93	108	110	166	134	127	143
YDR494W	RSM28	AAACCTGAGTTCGCACAG	20	39	18	44	13	7	15	33	31	23	21	19
YDR405W	MRP20	AAACCTGATCGCCAGTAG	22	11	14	15	11	9	6	13	8	14	7	27
YKL041W	VPS24	AAACGATGGGCAAGTGCT	0	0	0	0	0	0	0	0	0	0	0	0
YLR435W	TSR2	AAACTACGTGGCTAATGG	157	212	152	164	154	153	68	114	171	147	158	130
YAL048C	GEM1	AAAGCAGACTCATCATGC	113	91	66	130	112	72	80	110	169	93	130	152
YDR459C	PFA5	AAAGCCACCTTCCAGATT	0	0	0	0	0	0	0	0	0	0	0	0
YDR003WA	""	AAAGCGACGTTACGGCCT	0	0	0	0	0	0	0	0	0	0	0	0
YHL029C	OCA5	AAAGCGCAGTGCTCATAA	0	0	0	0	0	0	0	0	0	0	0	0
YNL299W	TRF5	AAAGGAGCCTCTCAACAT	246	252	214	237	110	78	64	99	241	241	206	229
YGR233C	PHO81	AAAGGCAGTGGAATGTAC	95	77	62	71	82	56	58	48	87	66	75	53
YBL090W	MRP21	AAAGGTCTCTGAACTCAC	71	48	40	54	64	49	46	53	92	58	98	78
YKR044W	UIP5	AAAGGTGAAGCACACTCG	205	225	138	182	220	169	159	192	260	181	217	226
YMR175W	SIP18	AAAGTCACCTGCACGTTG	0	0	0	0	0	0	0	0	0	0	0	0
YNR073C	MAN2	AAATAACCCGCAGTAGTC	0	0	0	0	0	0	0	0	0	0	0	0
YLR203C	MSS51	AAATACGCCTCAACTGGG	50	64	47	105	62	49	35	59	90	64	42	86
YDR391C	""	AAATAGCAGGTTCCGCAA	155	150	117	150	162	100	82	151	155	109	136	138
YJL095W	BCK1	AAATCATCGGGAGCATTG	158	144	80	124	105	74	76	84	119	92	129	116
YGL119W	COQ8	AAATCCGCAGTGCCTGGA	0	0	0	0	0	0	0	0	0	0	0	0
YBR099C	""	AAATCCTCAGGTGCGCGA	0	0	0	0	0	0	0	0	0	0	0	0
YBL085W	BOI1	AAATCGAAGGCACGTTCA	86	89	74	105	93	109	72	70	100	101	97	111
YDR504C	SPG3	AAATGATCGTTCAGCGGG	0	0	0	0	0	0	0	0	0	0	0	0
YCR087CA	""	AAATGATGCTCAAGACTC	44	37	37	60	47	30	38	45	47	38	59	67
YBL052C	SAS3	AAATGCTCTTCAACTACG	0	0	0	0	0	0	0	0	0	0	0	0
YBL006C	LDB7	AAATGGGCTTCAAGATGT	220	171	120	164	106	78	60	95	180	162	182	185
YMR074C	SDD2	AAATGTCGATTAAGCTGC	117	77	50	87	79	80	56	81	118	61	88	45
YLR220W	CCC1	AAATGTGTACGAAGCTAC	77	73	48	77	101	123	58	79	101	71	93	113
YBR031W	RPL4A	AAATTATGCGGCACCACG	104	79	36	58	74	57	38	46	54	38	55	34
YDR401W	""	AAATTATTCTCACGCACC	0	0	0	0	0	0	0	0	0	0	0	0
YDR443C	SSN2	AAATTCCGCTGCGTCAGG	0	0	0	0	0	0	0	0	0	0	0	0
YDR385W	EFT2	AAATTGGTCGTAATGCGT	38	62	32	66	74	66	54	46	68	59	64	73
YMR001CA	""	AACAACGCATTCGGCCTA	0	0	0	0	0	0	0	0	0	0	0	0
YAL037CA	""	AACACACTACCACTGGAT	0	0	0	0	0	0	0	0	0	0	0	0
YLR199C	PBA1	AACACGGAGGCAACCTGG	120	89	80	81	123	82	70	112	149	77	111	99
YKR048C	NAP1	AACACTAGAGGAACTTCG	81	89	48	99	66	77	62	84	99	70	75	54
YLR180W	SAM1	AACACTGGTAAACGGTGC	102	86	52	82	69	36	34	58	87	61	71	77
YKR040C	""	AACACTTAGCGAAGAGCG	44	31	18	35	12	22	15	25	26	10	23	25
YBR298C	MAL31	AACAGAAGCCCATGTGGT	92	58	25	80	51	48	31	48	91	57	56	50
YLR390WA	CCW14	AACAGACTTTGTAACAGG	0	0	0	0	105	0	0	0	0	0	0	0
YPR008W	HAA1	AACAGATAGTTGAACGGG	0	0	0	0	0	0	0	0	0	0	0	0
YKL067W	YNK1	AACAGCCCTGCAATGGTT	104	148	85	101	119	121	90	137	128	114	130	117
YLR224W	UCC1	AACAGTTTAGCAACGTGC	120	116	113	151	111	159	90	118	203	135	125	129
YLR396C	VPS33	AACAGTTTCGGAACCTAT	0	0	0	0	0	0	0	0	0	0	0	0
YBR095C	RXT2	AACATACGAGGCGGTGCA	132	89	89	110	104	72	67	96	141	109	126	104
YLL018CA	COX19	AACATATACTCAGCTTCG	84	67	60	70	63	57	27	72	81	56	78	80
YPR038W	IRC16	AACATCCCGTGAATGGTG	168	139	72	132	61	49	34	61	127	91	108	69
YBR131W	CCZ1	AACATCCGTCGCATTTCG	67	46	38	54	51	61	43	41	57	59	52	87
YGL184C	STR3	AACATGCAACGGCCCTGA	0	0	0	0	0	0	0	0	0	0	0	0
YER066CA	""	AACATGCTCGAATCGCAG	0	1	0	0	0	0	1	0	2	2	0	1
YIL012W	""	AACATGGTGACAACGCTG	14	21	13	11	17	11	4	3	25	22	24	19
YLR179C	""	AACATTCGTAAAGGTGGC	144	76	94	112	118	94	62	93	108	76	117	83
YMR017W	SPO20	AACATTGCAGAACTTGCC	98	117	103	123	119	93	85	71	128	103	144	123
YNL093W	YPT53	AACATTGGGAAAGCCGCG	191	159	119	182	176	137	103	138	197	136	155	148
YNR014W	""	AACCACCCTCGATATTGT	0	0	0	0	0	0	0	0	0	0	0	0
YFL048C	EMP47	AACCACCGAGTACAGTTC	0	0	0	0	0	0	0	0	0	0	0	0
YKR095W	MLP1	AACCAGAGTTTCTAACCG	83	85	86	105	114	98	48	97	119	86	101	120
YDR436W	PPZ2	AACCATCTAGGGTGAGGA	83	70	73	94	81	75	58	73	125	89	95	92
YLR363C	NMD4	AACCATTAAGCAGACGTG	0	0	0	0	0	0	0	0	0	0	0	0
YBR018C	GAL7	AACCGACTAGCAGATAGC	88	87	84	124	128	87	70	80	124	89	125	107
YDR423C	CAD1	AACCTACGGGCATGTTCG	0	0	0	0	0	0	0	0	0	1	0	0
YNR074C	AIF1	AACCTATGTGGACACGTC	126	145	88	100	77	80	78	84	119	104	142	125
YFL013C	IES1	AACCTCTAAGCATACGGC	7	35	25	28	39	42	30	24	58	41	62	31
YGL255W	ZRT1	AACCTCTGTAAACTTCGG	49	56	50	62	60	47	37	57	70	74	54	77
YKL202W	""	AACCTTAATCGAATGGAC	72	98	55	96	56	69	74	64	106	67	84	60
YLR445W	GMC2	AACGACCTGTGACACGAT	0	148	121	178	0	98	0	118	0	0	0	0
YDR451C	YHP1	AACGAGTTGTGACACTTG	0	0	0	0	0	0	0	0	0	0	0	0
YEL030W	ECM10	AACGATGTAGCATGGCTC	123	197	163	107	156	149	151	164	247	157	163	161
YIR028W	DAL4	AACGCAGACGTAGGTAAC	122	78	86	147	82	111	59	92	141	111	128	126
YNL063W	MTQ1	AACGCAGGCCAATGGTTA	90	45	93	160	136	160	81	106	78	95	109	19
YBR072W	HSP26	AACGCATACTCAGTCGGA	122	116	87	112	129	85	89	106	114	94	123	82
YLR211C	ATG38	AACGCCACGTCGAGATTC	0	0	138	167	0	125	0	136	163	126	0	0
YBR244W	GPX2	AACGCCTGGTCACTGCTA	107	145	100	140	133	96	99	127	188	126	163	154
YOR366W	""	AACGCTACTGCACTATCT	88	101	81	123	67	63	80	86	115	95	131	106
YDR169CA	""	AACGCTAGAGGCTCAGCT	0	0	0	0	0	0	0	0	0	0	0	0
YER076C	""	AACGCTTAGGAGATGTGA	0	0	0	0	0	0	0	0	0	0	0	0
YNL020C	ARK1	AACGGACGAGCAGTACCT	23	13	87	169	163	120	105	134	183	47	133	105
YBL049W	MOH1	AACGTATCGGAAGCATAG	311	267	203	248	217	192	149	214	251	202	244	208
YLR353W	BUD8	AACTAATGGCGGTCAATG	67	65	50	26	32	32	15	28	45	42	46	29
YER085C	""	AACTACGATGCAGAGACT	156	90	65	138	85	104	69	86	89	82	99	105
YBL017C	PEP1	AACTACTATGAAGCGGGA	103	125	78	98	132	76	68	78	115	72	91	84
YLR182W	SWI6	AACTACTGTAAAGCGGCG	0	0	0	0	1	0	0	0	0	0	0	0
YBR063C	""	AACTAGCACTGTTGTGAA	0	0	0	0	0	0	0	0	0	0	0	0
YBL078C	ATG8	AACTAGCGGGAAGCTCTT	96	103	79	123	97	66	81	94	121	66	66	95
YDR470C	UGO1	AACTAGGAGGTCGTCGCA	0	0	0	0	0	0	0	0	0	0	0	0
YOR295W	UAF30	AACTCAGCGGAATGGATA	17	36	24	26	30	23	13	22	22	18	13	18
YMR204C	INP1	AACTCATGTGAATGCAGG	152	135	93	126	137	145	99	123	165	92	117	137
YBR216C	YBP1	AACTCGCGGTCACTGTCT	109	125	105	98	101	85	55	74	128	125	115	92
YBR045C	GIP1	AACTCTGTGTAACGTGTG	125	146	60	104	113	94	94	90	153	92	139	132
YLR183C	TOS4	AACTCTTCTAAACTGGCG	145	157	113	146	9	135	93	135	181	102	171	111
YLR205C	HMX1	AACTGAACATACCCGGTG	107	126	77	81	67	97	65	97	84	72	103	76
YBL001C	ECM15	AACTGACAGGAAGGCGAT	100	105	67	93	106	97	48	63	88	73	73	85
YDR486C	VPS60	AACTGAGTCGTACCGAGC	95	133	90	185	123	120	82	99	134	113	148	145
YDR509W	""	AACTGCTTCGGAGTAGTG	0	0	0	0	0	0	0	0	0	0	0	0
YBR188C	NTC20	AACTGGTTCGCATGTATC	0	0	0	0	0	0	0	0	0	0	0	0
YER115C	SPR6	AACTGTGTGCAATGGCTG	113	139	87	138	110	91	73	112	158	89	99	131
YDR378C	LSM6	AACTTAGGCTTAATGGTG	27	20	36	13	19	15	6	13	38	25	13	10
YNL079C	TPM1	AACTTGCGGACAATGCCG	0	0	0	0	0	0	0	0	0	0	0	0
YBR203W	COS111	AACTTGCTATGAGGTCTG	0	0	0	0	0	0	0	0	0	0	0	0
YGL260W	""	AACTTGTGAGAACCGTTA	171	124	116	157	157	129	113	114	133	101	141	130
YBR144C	""	AACTTTGCGGCAGTAGTG	172	146	144	199	182	150	119	153	199	173	166	183
YMR072W	ABF2	AAGACATCAGGATCATGC	45	32	28	37	38	32	23	30	56	39	55	39
YGR201C	""	AAGACCTTACCAATCGGT	125	111	72	110	90	115	70	98	157	103	127	125
YBL068W	PRS4	AAGACGACGTAAGCCCAT	46	54	29	38	40	21	28	32	53	28	43	31
YPL108W	""	AAGACGCACTAAGCATTT	226	190	156	194	181	202	137	184	286	207	221	205
YGR003W	CUL3	AAGACGGGCGAATTTCCT	105	108	81	87	115	101	71	79	140	82	67	56
YJL181W	RBH1	AAGACGTGCCAACTATGC	146	186	136	159	136	144	104	93	203	118	142	141
YJL131C	AIM23	AAGAGAGCGCAATTCTGC	5	4	1	0	0	3	0		2	4	0	4
YGL262W	""	AAGAGAGTTCCCGAATAC	0	0	0	0	0	0	0	0	0	0	0	0
YGR288W	MAL13	AAGAGCATCCTACAGGTA	177	135	86	127	111	97	81	94	131	91	105	117
YIL010W	DOT5	AAGAGCCTCACAAGCGTG	93	127	91	133	117	104	71	97	136	123	134	148
YGL257C	MNT2	AAGAGGGACGAACCTGTT	163	130	126	148	117	84	100	117	163	153	185	147
YBL043W	ECM13	AAGAGTCATTAACACCTC	102	89	92	107	120	77	61	84	121	97	125	92
YML110C	COQ5	AAGAGTGGCACAACGCTC	37	75	40	29	28	33	22	23	51	50	64	30
YBR035C	PDX3	AAGAGTGTCTAAGTCTCG	96	113	77	118	44	55	55	51	82	97	79	97
YPR020W	ATP20	AAGATACACTGGCCCATG	84	58	52	103	78	51	39	80	138	84	112	75
YBL058W	SHP1	AAGATACCGTAACATGCG	0	0	0	0	0	0	0	0	0	0	0	0
YBL094C	""	AAGATACGTCCAGCTTAC	120	119	97	129	134	82	74	105	157	141	142	127
YBL042C	FUI1	AAGATAGTCGCCGAACTC	0	0	0	0	0	0	0	0	0	0	0	0
YJR025C	BNA1	AAGATCATGTAACACCGC	104	115	97	124	160	73	88	99	133	106	104	141
YPL236C	ENV7	AAGATGCGCTCAACTATC	0	0	0	0	0	0	0	0	0	0	0	0
YDR517W	GRH1	AAGATGGCAGGACTCCCT	0	0	0	0	0	0	0	0	0	0	0	0
YNL196C	SLZ1	AAGATGGCCCAATGTGTT	0	0	0	0	0	0	0	0	0	0	0	0
YNL058C	""	AAGATTTGCCAACGCTCC	26	77	87	20	31	33	7	19	30	83	34	16
YER184C	TOG1	AAGCACATTGTCCTCAAG	165	113	104	120	111	107	80	102	161	137	108	115
YMR247WA	""	AAGCACGAAGGTGGTCTA	0	0	0	0	0	0	0	0	0	0	0	0
YBR137W	""	AAGCAGCCTTCCCATTGG	0	0	0	0	0	0	0	0	1	0	0	1
YBL088C	TEL1	AAGCAGTGGGAAGTCTTA	0	0	0	0	0	0	0	0	0	0	0	0
YBR021W	FUR4	AAGCATCGTTAAGGCTGC	0	1	0	0	0	0	0	0	0	0	0	0
YML037C	""	AAGCATCTTCAAGTGCAT	100	114	89	168	124	97	85	84	138	100	131	112
YLR335W	NUP2	AAGCCAAACGAACTTGCG	82	75	58	87	100	59	61	73	95	58	69	73
YPR188C	MLC2	AAGCCAGCAGCATTCCTA	125	157	71	124	90	102	54	65	115	76	99	107
YIL032C	""	AAGCCGACATGCACGTTC	33	19	12	24	27	17	8	13	13	13	24	22
YGR022C	""	AAGCCGGTCGTAACTTGT	491	561	315	407	423	447	315	333	514	282	422	442
YBR274W	CHK1	AAGCCGTTCGCATTCAGA	0	0	0	0	0	0	0	0	0	0	0	0
YOR323C	PRO2	AAGCCTCTCTCAGTGCTA	61	37	23	33	25	36	28	27	48	39	40	63
YHR026W	VMA16	AAGCGACGAGCATTGACC	7	2	2	8	7	2	4	5	19	15	13	7
YOR009W	TIR4	AAGCGACGGCAATCCATG	120	133	74	174	118	100	85	117	141	140	162	167
YBL072C	RPS8A	AAGCGGACTGAACTTTCT	75	92	53	98	103	84	72	78	117	71	98	98
YBR255W	MTC4	AAGCGTCTGTCATTCGCC	144	148	98	141	165	125	105	121	132	106	160	136
YGR194C	XKS1	AAGCGTTGACAAGCTAGT	178	167	121	165	125	120	110	142	166	140	128	160
YIL133C	RPL16A	AAGCTACCTGAATGAGCA	74	58	58	68	93	79	62	96	70	52	111	85
YBR214W	SDS24	AAGCTAGGGTCATTTGCT	42	77	55	31	19	16	15	17	8	61	14	12
YNR069C	BSC5	AAGCTCCAGTCAGATCAT	209	113	96	155	131	89	65	108	173	101	92	152
YBR028C	YPK3	AAGCTCCTGTAACTCTAG	36	52	38	22	27	20	17	8	25	64	18	16
YBL066C	SEF1	AAGCTCGTCGAATAGTTG	3	0	0	0	0	0	0	0	0	0	0	0
YJL154C	VPS35	AAGCTCTCATCAGGAGTG	54	83	71	112	86	76	50	87	109	101	100	101
YNL268W	LYP1	AAGCTCTTAGCATCTCGG	0	0	0	0	0	0	0	0	0	0	0	0
YBR043C	QDR3	AAGCTCTTCTAACGTCTG	45	67	52	100	95	102	47	60	104	76	65	81
YBL096C	""	AAGCTGGCCTAATGGTCT	137	151	69	138	148	130	99	129	154	135	126	128
YJL217W	REE1	AAGCTGTGATAACTGTGC	147	119	100	119	147	110	91	143	149	106	185	136
YGR018C	""	AAGGACACTTCCCTAACT	409	354	275	353	351	357	291	327	459	320	400	382
YKR028W	SAP190	AAGGACCGTCTCAAGTAG	63	96	72	130	111	128	116	79	113	77	100	118
YBR266C	SLM6	AAGGACTGTGTCACTCTC	20	14	9	14	24	27	24	23	20	14	13	17
YGR010W	NMA2	AAGGAGACCGTCCGAACT	46	68	52	69	69	57	42	47	82	92	81	68
YBR106W	PHO88	AAGGAGCACTGGTTACAC	55	58	61	81	73	60	42	51	83	79	97	71
YBR204C	LDH1	AAGGATCGTGTCATTCTG	0	0	0	0	0	0	0	0	0	0	0	0
YBL002W	HTB2	AAGGATCTTTCAACAGCT	136	97	90	88	93	114	76	111	119	91	123	103
YBL005W	PDR3	AAGGATGTCTAACACTCT	106	77	64	92	36	69	77	66	81	73	93	81
YBR261C	TAE1	AAGGATTGGTCAGATCGC	30	64	33	10	24	15	16	21	22	39	22	15
YBR022W	POA1	AAGGCAGACTACTCGATC	80	41	68	60	105	105	62	77	135	93	105	69
YNL065W	AQR1	AAGGGCATCCAAGTTGTT	190	116	137	173	139	102	107	33	150	135	147	166
YCR091W	KIN82	AAGGTACAGTAAGGTCCA	119	138	76	124	108	92	68	85	152	133	101	153
YBL070C	""	AAGGTACTGGAAGCTACT	40	67	36	82	48	58	31	37	51	39	54	48
YDR400W	URH1	AAGGTATCATCCGACACC	0	0	0	0	0	0	0	0	0	0	0	0
YGL258W	VEL1	AAGGTCACCGAAGGTTCA	0	0	0	0	0	0	0	0	0	0	0	0
YGR226C	""	AAGGTCTCGGAATATGAC	47	31	45	66	33	52	35	38	81	52	56	69
YKL070W	""	AAGGTGTTCCAATCCCAA	129	78	91	119	129	101	116	83	154	110	126	88
YKR032W	""	AAGTAAGCTGCACGAACG	155	105	103	129	143	101	87	113	161	92	133	135
YOL103W	ITR2	AAGTACAGTTTAGACCAG	99	91	86	119	118	101	88	97	110	81	99	75
YDR431W	""	AAGTACGCCGCACGTCTT	23	65	53	18	23	12	18	19	13	53	21	22
YDR369C	XRS2	AAGTACGTGTAATCCTCG	73	40	48	68	18	21	21	24	48	42	70	48
YBL038W	MRPL16	AAGTAGACTGAACTCCGC	13	14	10	10	10	5	2	0	17	11	9	9
YLR217W	""	AAGTATCCCGAACTATGA	24	22	24	20	9	14	8	11	15	15	18	18
YMR251WA	HOR7	AAGTATCTCGCACCGGCA	76	92	83	72	98	106	81	83	105	94	91	99
YER007W	PAC2	AAGTCAACAGCGGTGCGA	0	0	0	0	99	0	99	96	136	92	95	123
YER183C	FAU1	AAGTCACTGGAATGCCGA	0	0	0	0	0	0	0	0	0	0	0	0
YJL012CA		AAGTCACTGTCACGTTGT	0	0	0	0	0	0	0	0	0	0	0	0
YNL085W	MKT1	AAGTCATCTAAAGCGTCC	104	111	73	65	98	95	71	89	128	92	113	112
YIR029W	DAL2	AAGTCCCATTCATGTAAC	123	160	121	192	163	160	140	171	179	165	176	173
YDR375C	BCS1	AAGTCCGCTTAACCTATG	0	0	0	0	0	0	0	0	0	0	0	0
YBR187W	GDT1	AAGTCCTCGTCACTGTGC	1	9	8	0	0	1	0	0	0	7	0	0
YBR263W	SHM1	AAGTCGTGGTCATCTCGC	148	151	89	138	125	102	95	105	131	144	137	122
YNL092W	""	AAGTCTGTCAAACCTTCG	252	201	146	225	173	139	109	158	213	175	165	170
YIL158W	AIM20	AAGTCTTTAGCATGGCGC	309	253	220	298	137	86	94	98	264	267	239	243
YLR207W	HRD3	AAGTGAGACGAACCGCCT	112	100	106	122	129	71	77	80	155	119	111	131
YBL099W	ATP1	AAGTGCGCCTAATCGCGT	20	17	17	18	18	20	7	12	13	20	32	21
YDR349C	YPS7	AAGTTAATGGCACCGCAC	0	0	0	0	0	0	0	0	1	0	0	0
YMR021C	MAC1	AATAACCGAGCATGTCAT	0	0	1	0	0	0	0	0	0	0	0	0
YOR302W	""	AATACCGACGACACTGGG	56	49	34	51	57	48	51	71	57	27	38	54
YGR016W	""	AATACCGGCTAACCGTAG	111	85	71	117	119	88	72	90	136	105	92	114
YLR173W	""	AATACCTTCAAAGTGGCC	86	84	44	59	77	63	46	67	57	58	92	61
YBL059W	""	AATACGACTGAAGGATCG	2	0	0	1	0	0	0	0	0	0	0	0
YNL276C	""	AATACGAGTTGACGAGCA	0	0	0	0	0	1	2	0	0	1	0	0
YBR047W	FMP23	AATACGATGGGACATTTG	0	0	0	0	0	0	0	0	0	0	0	0
YDR424C	DYN2	AATACTACGTCACGGAGG	92	112	76	117	91	85	71	65	136	49	150	126
YGL261C	PAU11	AATACTAGCGAACGGGAC	151	98	90	108	105	81	91	100	126	127	127	133
YDR372C	VPS74	AATACTCCTTAACTGCGG	109	163	101	164	111	80	60	96	126	96	105	130
YLR174W	IDP2	AATACTCGGAAACGTCGG	1	7	2	0	0	0	0	1	0	0	0	0
YBL039C	URA7	AATACTCTGGGAACAGGC	0	0	0	0	0	0	0	0	0	0	0	0
YCR063W	BUD31	AATACTGAGTGCGATCTG	18	20	10	23	11	16	17	27	22	24	18	28
YPL162C	""	AATAGAGCGGCAGACACC	115	93	74	104	85	64	69	79	137	69	98	85
YLR221C	RSA3	AATAGAGGTCAACCGAGC	63	86	58	69	61	84	43	45	72	113	91	72
YNL091W	NST1	AATAGCGTGAAACCGTGG	70	53	56	70	67	53	60	55	81	66	75	88
YMR284W	YKU70	AATAGCTCTTCAAGGCCA	0	0	0	0	0	0	0	0	0	0	0	0
YDR383C	NKP1	AATAGCTGGTTAAGCCGT	81	107	80	81	70	57	57	69	92	61	65	90
YGR014W	MSB2	AATAGGACTTAACCCGCC	107	94	47	86	98	65	49	135	130	96	131	91
YLR225C	""	AATAGGCCGTCAAGTTGC	106	96	51	110	96	65	62	83	122	74	130	106
YCR037C	PHO87	AATAGGCGCTAAGCTGAT	2180	0	0	0	0	0	0	0	0	0	0	0
YNL056W	OCA2	AATAGTCGCCAAGCGTCC	106	106	57	109	73	53	61	36	85	63	83	72
YCR024C	SLM5	AATAGTGTGCAACTCTGC	59	58	34	50	51	45	41	48	66	44	50	39
YBR052C	RFS1	AATATACGATTACGCGCT	87	89	79	72	81	90	46	103	71	65	74	65
YBL065W	""	AATATACTTGAAGGCGTG	76	71	47	66	93	94	58	81	105	60	96	89
YMR286W	MRPL33	AATATAGCTGGCGAAGAT	8	41	31	4	1	4	3	1	9	40	15	3
YIR009W	MSL1	AATATCATGGAAGGGCTC	25	18	22	32	23	21	17	15	20	29	28	40
YLR209C	PNP1	AATATCGACGAAGGGCGT	0	0	0	0	0	0	0	0	0	0	0	0
YOR376WA	""	AATATGAGCTGGGCGAAC	0	0	0	0	0	0	0	0	0	0	0	0
YER114C	BOI2	AATATGATGCACGCGCTG	52	36	23	48	30	21	12	31	46	19	25	28
YLR176C	RFX1	AATATGCGGAAACCGGGT	0	0	0	0	0	0	0	0	0	0	0	0
YGR230W	BNS1	AATATGGCATCCACGTAC	12	59	31	3	9	13	3	5	18	57	12	9
YMR282C	AEP2	AATATGTAGCACACGCCA	48	73	64	73	57	43	39	44	51	35	58	41
YCR048W	ARE1	AATATGTCATGGACGGCC	0	0	0	0	0	0	0	0	0	0	0	0
YNL067W	RPL9B	AATCACGCCCAATACGTT	0	0	0	0	0	0	0	0	0	0	0	0
YBR039W	ATP3	AATCACTACTCAGGAGGG	0	0	0	0	0	0	0	0	0	0	0	0
YIR014W	""	AATCAGCCAGGGAAGGCA	209	169	142	193	150	157	109	165	221	164	163	222
YPL193W	RSA1	AATCAGTTCGCACGCTTG	7	1	5	8	13	8	6	1	9	7	10	9
YPR007C	REC8	AATCATCAGTAAGGAGGG	14	51	26	3	2	4	3	10	9	46	17	6
YOR315W	SFG1	AATCATCCGGCAGGTGCT	0	0	0	0	0	0	0	0	0	0	0	0
YHR043C	DOG2	AATCATCGCGGACGTGAG	0	0	0	0	0	0	0	0	0	0	0	0
YMR305C	SCW10	AATCATGGCTCAGTAGGG	101	16	62	97	72	42	46	58	71	74	87	51
YBL032W	HEK2	AATCATTCGGAAGGAGCC	9	15	5	7	14	22	6	9	18	28	17	6
YPR133WA	TOM5	AATCCAGAGTTCCGAATG	0	0	0	4	0	0	0	0	0	0	0	0
YDR511W	SDH7	AATCCCGTATGAGTGGTG	27	53	19	28	23	11	17	23	42	31	54	37
YNL052W	COX5A	AATCCGCGTCCAAGTGGC	100	95	69	82	105	60	78	68	80	86	112	121
YMR250W	GAD1	AATCCTATCGCAGAGAGG	158	129	135	132	154	120	68	122	128	117	86	93
YDR370C	DXO1	AATCCTTGGTAAGAGTCG	133	130	76	119	81	99	85	100	103	107	101	88
YGR004W	PEX31	AATCGACCGGAACCGTAA	81	131	77	121	123	90	76	91	141	106	104	119
YBR034C	HMT1	AATCGACTGTAAGTATCG	53	48	35	50	41	43	24	36	49	50	30	41
YHR064C	SSZ1	AATCGCAGCCAAGTGAGT	85	69	39	63	43	25	24	41	40	45	59	49
YJL133W	MRS3	AATCGCTGACAATTCTGG	210	238	159	258	153	103	87	101	228	246	241	194
YLL052C	AQY2	AATCGCTGCTAAGAGCCG	86	87	68	88	96	90	75	76	132	32	113	141
YMR153W	NUP53	AATCGCTGTGAAGGATAG	47	55	54	78	73	85	53	67	78	66	64	92
YBR186W	PCH2	AATCGGACCTGATATGGC	0	0	0	0	0	0	0	0	0	0	0	0
YBR159W	IFA38	AATCGGACTGGCAGCCGT	17	33	15	2	6	13	3	5	12	20	8	6
YGR011W	""	AATCGGTACTAAGTCGGT	331	407	298	235	344	273	197	203	325	347	296	258
YEL011W	GLC3	AATCGTCACCAACGTGCA	143	125	89	107	101	88	50	84	164	107	133	142
YOL053CA		AATCGTCAGGAATGTGTA	137	158	106	157	136	125	112	120	132	129	119	129
YBR074W	PFF1	AATCTACCGGCACGATGA	142	112	97	0	133	0	0	121	0	0	131	160
YPR149W	NCE102	AATCTCGAAGACGCCGGA	112	148	105	112	122	79	44	73	149	120	127	129
YJL164C	TPK1	AATCTCGTGTAAGTGATG	0	0	0	0	0	0	0	0	0	0	0	0
YPL260W	CUB1	AATCTCTATGCAGTGAGG	0	0	0	0	0	0	0	0	0	0	0	0
YLR213C	CRR1	AATCTCTTAGAACGGGCA	0	0	0	0	0	0	0	0	0	0	0	0
YLR027C	AAT2	AATCTGCATGAAGGTTGA	48	73	39	41	53	50	48	44	60	66	55	80
YPL099C	INA17	AATCTGGGTGAAGCATTG	0	0	0	0	0	0	0	0	0	0	0	0
YBL071C	""	AATCTTACGGAATCGTCT	18	4	11	27	35	18	13	22	31	17	19	13
YKL129C	MYO3	AATGAACGAGACCGCGTG	0	0	0	0	0	0	0	0	0	0	0	0
YDR426C	""	AATGACCCTTACGGCCTG	0	0	0	0	0	0	0	0	0	0	0	0
YOL043C	NTG2	AATGACGTACAATCCGCT	130	117	90	115	119	102	65	109	133	112	140	118
YOR338W	""	AATGAGCCGCAAGCCACG	140	129	82	148	124	66	67	107	113	80	114	92
YKL123W	""	AATGAGCGCGAACACCTG	0	0	0	0	0	0	0	0	0	0	0	0
YOR348C	PUT4	AATGAGCTGGAAGCCTCT	94	129	72	113	110	107	67	63	97	84	75	84
YLR250W	SSP120	AATGAGGACTCTCGCCAA	131	171	136	181	170	119	95	103	188	156	175	133
YPL215W	CBP3	AATGAGGGATAATCTGCC	100	105	68	102	85	88	50	66	147	108	91	115
YDR350C	ATP22	AATGATAGGTAATCGGAC	0	0	0	0	0	0	0	0	0	0	0	0
YMR101C	SRT1	AATGATGTTGAATGTGCC	0	13	6	1	0	2	0	0	2	6	0	4
YBR169C	SSE2	AATGCAACTCGCGGGACA	81	86	30	72	81	46	47	71	103	53	73	52
YBR162WA	YSY6	AATGCACGGGCACCCTGT	158	154	81	144	86	92	70	115	136	112	148	125
YOR015W	""	AATGCAGATGAACCGCAC	30	59	38	86	74	54	56	77	67	45	45	42
YNL066W	SUN4	AATGCCAAGCACCCGGTT	0	0	0	0	0	0	0	0	0	0	0	0
YCR031C	RPS14A	AATGCCCTGGAAGTGATT	110	82	56	126	99	78	45	67	93	85	77	75
YHR113W	APE4	AATGCGTGACAATGACGT	148	103	91	101	135	96	107	158	149	117	169	121
YPL095C	EEB1	AATGCGTGCTAAGTCGCT	229	205	150	258	187	169	121	179	243	175	198	184
YER118C	SHO1	AATGCTAACGCACCAGAG	0	0	0	0	0	0	0	0	0	0	0	0
YKL062W	MSN4	AATGCTCGGCAACCGCTT	180	195	134	236	161	106	132	120	121	173	169	216
YBL093C	ROX3	AATGCTCGGGAAGGCTAC	0	0	0	0	0	0	0	0	0	0	0	0
YBR051W	""	AATGCTCGGTAAGCTCCT	139	102	90	126	131	96	73	116	99	88	115	104
YNR071C	""	AATGGAATGCCCACTCTC	110	110	70	123	98	60	57	73	98	68	100	102
YDR519W	FPR2	AATGGACAGGGATAGCCT	0	0	0	0	0	0	0	0	0	0	0	0
YBR113W	""	AATGGACGGTCACCCAGC	6	3	5	1	3	2	2	2	0	0	0	0
YOR308C	SNU66	AATGGTGACGCACGCCTA	0	0	0	0	0	0	0	0	0	0	0	0
YNL162W	RPL42A	AATGGTTCCTCATACTGC	0	0	0	0	0	0	0	0	0	0	0	0
YDR377W	ATP17	AATGGTTCGTAAGCCCTG	3	22	5	1	0	1	1	4	0	8	1	1
YPL212C	PUS1	AATGTAACGTCATGTGAG	72	96	55	82	75	56	52	72	131	65	93	112
YDR371W	CTS2	AATGTACTGTAAGTCCGG	138	117	74	93	118	119	72	98	117	102	124	126
YBR032W	""	AATGTATCCTAATGGCCG	114	126	54	106	111	129	63	109	76	117	108	94
YBL102W	SFT2	AATGTCGCGTAATGGCTT	130	120	113	166	136	127	79	131	149	144	139	112
YMR199W	CLN1	AATGTCTGTCAAGGCGCT	86	96	59	71	69	73	45	64	107	72	101	88
YBR200W	BEM1	AATGTGCCTTCAGCCTCG	2	5	3	8	7	3	3	4	2	1	10	14
YHR116W	COX23	AATGTGCTACAAGAGCGT	45	49	51	62	46	45	27	33	57	61	67	59
YBR260C	RGD1	AATGTGGCCTCGATCCGC	95	125	84	87	98	76	71	84	143	96	125	124
YIR031C	DAL7	AATGTTAGCGACGCACAC	126	129	82	171	141	140	71	94	135	114	124	99
YJL214W	HXT8	AATTACAGCGACTCGATG	169	188	117	152	137	111	103	166	189	183	144	166
YDR414C	ERD1	AATTACCCGGCAGGCATT	146	174	126	160	105	93	60	88	141	129	140	120
YOL086C	ADH1	AATTACGAGTCCCAGGTC	0	0	0	0	0	0	0	0	0	0	0	0
YDR512C	EMI1	AATTACTGTGACGCAGAG	41	36	16	45	28	5	15	20	66	28	30	10
YDR368W	YPR1	AATTACTTTGAATGGGCG	0	0	0	0	0	0	0	0	0	0	0	0
YBR299W	MAL32	AATTAGACCTCCCTACAG	0	0	0	0	0	0	0	0	0	1	0	1
YBR050C	REG2	AATTAGCACTGACGGCCT	75	61	69	72	99	78	44	72	110	65	56	54
YIR025W	MND2	AATTAGCAGCCGCAGAAC	200	149	118	195	162	127	116	163	163	139	148	159
YGL263W	COS12	AATTAGGGTCAACGACGC	162	118	84	138	91	73	55	108	153	107	127	120
YDR420W	HKR1	AATTAGGTTGCCCAGCCC	84	112	92	105	105	96	45	80	77	91	67	84
YBL033C	RIB1	AATTATGTCGAACGCGCC	0	0	0	0	0	0	0	0	0	0	0	0
YNL277W	MET2	AATTCAGCGTGAGCAGCA	4	0	0	0	0	0	0	0	0	0	0	0
YIL157C	COA1	AATTCAGTAGTGAGGCGC	84	74	73	82	77	65	48	90	95	105	99	111
YBR164C	ARL1	AATTCGATGGCAGCGGTT	116	67	116	106	87	62	61	99	103	76	93	75
YBR008C	FLR1	AATTCGCACGCAGGTTGA	96	41	60	41	62	40	34	59	82	52	53	99
YDR402C	DIT2	AATTCGCCATCAGGTTCC	74	72	71	88	91	93	50	77	124	101	88	100
YBR041W	FAT1	AATTCGCTCTAAGCTGGG	56	74	53	83	34	59	41	44	62	56	77	41
YLR194C	NCW2	AATTCGGGCCAAGGTCGC	42	0	47	0	0	0	16	0	0	61	0	14
YNR004W	SWM2	AATTCTCAGGGACCCGGT	87	39	36	59	63	51	37	51	65	59	61	65
YGR017W	""	AATTCTCCCTAAGGTCCG	508	479	300	446	485	476	269	405	557	425	430	410
YDR447C	RPS17B	AATTCTCGGTCATCGCGG	65	112	73	111	73	71	57	88	94	87	88	80
YBR037C	SCO1	AATTCTCTGTAAGCGCGG	39	36	15	23	31	21	16	29	32	25	22	22
YGR001C	EFM5	AATTGACCCGAAGGTTGC	101	91	79	78	104	66	77	72	99	46	74	87
YJL024C	APS3	AATTGACTCGCAGGCATC	76	69	41	89	58	69	49	93	50	60	63	61
YBL044W	""	AATTGATGGGAAGTCCTC	0	0	0	0	0	0	0	0	0	0	0	0
YOL104C	NDJ1	AATTGCAGCTCATCCCAG	147	121	109	135	125	106	94	104	128	94	117	128
YNL338W	""	AATTGCGACGGACTGCCA	0	0	0	0	0	0	0	0	0	0	0	0
YJL204C	RCY1	AATTGCTCCGCAGCCTGG	98	105	76	108	91	68	42	56	92	106	97	81
YJR021C	REC107	AATTGGCGCGAATGCCCA	0	0	0	0	0	0	0	0	0	0	0	0
YBR129C	OPY1	AATTGTGCCTCACCGGCG	0	0	0	0	0	0	0	0	0	0	0	0
YNR075W	COS10	AATTTCACGTACCGCGTC	69	89	65	95	87	51	46	56	103	89	110	103
YBL019W	APN2	AATTTCCGCGAAGCGTGA	59	42	25	45	38	27	30	36	57	33	33	28
YIL152W	""	AATTTCGCCGCATGGTGC	82	65	42	70	49	54	39	54	78	58	81	80
YBL003C	HTA2	AATTTGTGCGAAGCCGCT	13	59	33	4	4	10	0	7	4	46	9	6
YKR103W	NFT1	ACAACGGGTTCTAACTCG	0	0	0	0	0	0	0	0	0	0	0	0
YBR086C	IST2	ACAACGTCATGGACACTT	0	0	0	0	0	0	0	0	0	0	0	0
YFL007W	BLM10	ACAAGCGGATCTAATCGC	84	105	53	83	84	74	82	74	125	93	54	74
YMR029C	FAR8	ACAATGCTGTCGAAGGGA	133	134	80	128	93	102	67	99	172	115	133	173
YBR084CA	RPL19A	ACACACTGTATAGAGGGT	0	0	0	0	0	0	0	0	0	0	0	0
YFR043C	IRC6	ACACAGGCATGGAATGTA	95	71	64	99	67	70	43	38	71	64	69	60
YOR021C	SFM1	ACACAGGTCACATTAGGT	0	23	27	2	6	1	1	3	5	12	5	1
YOR179C	SYC1	ACACATCCGCGATTGCGA	75	74	64	86	32	31	31	42	99	61	45	72
YLR178C	TFS1	ACACATCGTAAACGGGCC	121	108	70	124	126	122	67	131	152	58	109	77
YKL217W	JEN1	ACACATGGTCAAGGATGC	134	115	110	215	116	131	112	136	181	127	164	171
YBL008W	HIR1	ACACCACATGAAGGGATT	12	65	39	12	16	15	7	6	27	42	45	22
YLR297W	""	ACACCAGATCCATATTGA	0	0	0	0	0	0	0	0	0	0	0	0
YNL083W	SAL1	ACACCAGGACAAGTTTGC	0	0	0	0	0	1	0	0	0	1	0	1
YLR177W	""	ACACCAGGGAAAGGGCTT	0	0	0	0	0	0	0	0	0	0	0	0
YNL315C	ATP11	ACACCCTTGAGAGGCTAG	0	11	5	2	2	0	0	0	7	12	7	2
YNL055C	POR1	ACACCGAGCCGATATTCG	84	102	75	135	102	87	51	77	150	122	119	115
YLR453C	RIF2	ACACCGTATTTAAGACTG	0	0	0	0	0	0	0	0	0	0	0	0
YNR021W	""	ACACCGTCACCATAGATT	0	0	0	0	0	0	0	0	0	0	0	0
YFL041W	FET5	ACACCTACACGATTAGTC	93	108	85	82	73	76	54	56	125	97	111	101
YOR293W	RPS10A	ACACCTGAGGAAGCGATA	43	55	26	53	63	41	46	30	39	35	27	37
YBR239C	ERT1	ACACCTGAGTAGGCGCGA	83	91	83	40	50	52	27	51	55	86	65	53
YLR439W	MRPL4	ACACCTGATTCACAGTGG	32	37	15	48	34	18	18	32	43	32	47	60
YBL082C	ALG3	ACACGACCAGGGATGGAA	63	44	37	70	30	18	21	39	39	25	44	69
YNL051W	COG5	ACACGACGGCAAGCCTAG	45	13	26	52	67	103	63	56	77	43	32	48
YMR055C	BUB2	ACACGATACTCAGCATGA	98	133	73	93	101	96	84	104	96	127	101	134
YNR032CA	HUB1	ACACGATGGTAAGATTTG	102	134	110	101	117	112	73	95	120	125	130	105
YHL035C	VMR1	ACACGCAGATGATTTAAG	265	199	136	202	105	89	66	112	176	159	160	220
YKL132C	RMA1	ACACGCGAATAAGTCTTG	124	105	104	163	146	138	98	130	156	101	116	137
YER074W	RPS24A	ACACGCTGTGAACTTGTC	99	77	39	54	95	76	38	64	68	74	56	46
YMR263W	SAP30	ACACGGAGGTCATGCTAT	0	0	0	0	0	0	0	0	0	0	0	0
YMR210W	MGL2	ACACGGATCACATCGTAG	142	142	75	146	172	105	108	88	155	108	133	88
YDR477W	SNF1	ACACGGTCCCGATGGCTA	0	0	0	0	0	0	0	0	0	0	0	0
YGR012W	MCY1	ACACGGTGGGAACTTGTT	22	44	22	2	7	10	6	3	8	32	7	7
YLR252W	""	ACACGTAATTCTTCGCAA	4	6	4	2	3	0	1	0	2	2	6	1
YGL259W	YPS5	ACACTAACGGAAGTTCTA	129	127	95	148	101	98	85	106	147	111	122	127
YMR080C	NAM7	ACACTAGACTCATTGATC	0	0	0	0	0	0	0	0	0	0	0	0
YHL043W	ECM34	ACACTCACGACATATAGG	241	184	135	228	171	135	101	152	210	194	178	199
YOR059C	LPL1	ACACTCATGCAAGCGATG	130	201	109	121	110	146	100	128	173	141	168	122
YPR045C	THP3	ACACTCCATAGACGTTTG	136	130	66	138	95	108	102	104	108	85	82	133
YLR446W	""	ACACTCGTACCATTGATG	124	134	124	151	132	86	88	144	180	134	150	170
YBR084W	MIS1	ACACTCTAGTCAGGTGGT	133	135	68	133	132	116	75	113	168	90	126	112
YFR020W	CSS2	ACACTGAGCTAATGCTAG	100	95	77	78	74	108	60	81	109	105	101	117
YOR344C	TYE7	ACACTGGAGGAATGCCTA	76	89	90	120	143	89	67	122	121	76	91	72
YBL061C	SKT5	ACACTTCCTGAACATTGG	65	86	77	77	103	63	83	84	149	93	94	119
YBR066C	NRG2	ACACTTCTACCATTGGCA	141	116	95	110	111	143	96	64	126	90	121	85
YBR199W	KTR4	ACACTTCTCTCAGTTGCG	168	233	150	218	208	171	157	196	209	208	190	197
YLR185W	RPL37A	ACACTTGGTAAATCTCGG	43	29	26	40	54	37	24	48	44	57	43	34
YFL034CA	RPL22B	ACAGACTACTAACGGTGA	0	0	0	0	0	0	0	0	0	0	0	0
YFL019C	""	ACAGACTCCCTAAGATGC	85	98	70	90	77	86	73	70	72	44	69	69
YNL074C	MLF3	ACAGAGCTACAAGGTTTG	0	0	0	0	0	0	0	0	0	0	0	0
YBL046W	PSY4	ACAGCAAAGGAAGTTGTC	0	7	12	0	0	1	0	0	1	27	1	0
YPL182C	""	ACAGCACGCCAAGGCATT	0	0	0	0	0	0	0	0	0	0	0	0
YOL046C	""	ACAGCACTGCAATGACGG	0	0	0	0	0	0	0	0	0	0	0	0
YFL051C	""	ACAGCAGCACGAGCTTTC	0	0	0	0	0	0	0	0	0	0	0	0
YOR010C	TIR2	ACAGCAGGGCAAGTCATG	110	144	98	156	98	135	73	117	154	109	110	109
YMR096W	SNZ1	ACAGCCAGATTGTCTAAC	143	132	99	154	142	92	64	115	146	107	121	142
YDR411C	DFM1	ACAGCCGTTTAAGTAGAT	144	104	82	96	119	100	96	100	116	112	125	113
YBL054W	TOD6	ACAGCGATGGAACTTACG	105	93	95	114	78	96	56	93	97	89	82	102
YMR209C	""	ACAGCGTCTGAACCTATA	163	103	90	137	100	85	75	109	155	96	154	116
YHR045W	""	ACAGCGTTATCACTTCTG	0	0	0	0	0	0	0	0	0	0	0	0
YOL084W	PHM7	ACAGCGTTGAAAGTAGCT	106	102	69	105	120	79	61	73	98	61	67	62
YBR085W	AAC3	ACAGCTATTAGGACGTGT	192	125	94	179	155	99	85	124	126	104	153	148
YKR106W	GEX2	ACAGCTCACCGAGTATAG	0	0	0	0	0	0	0	0	0	0	0	0
YOL014W	""	ACAGCTCTGCTAAGATGG	86	91	61	130	83	70	51	54	75	93	70	54
YLR187W	SKG3	ACAGCTCTTAAACGGTGG	67	81	78	29	38	49	25	29	48	77	72	60
YNL077W	APJ1	ACAGGAGTACAACTTCTG	38	81	53	29	34	48	34	31	62	71	61	56
YGR020C	VMA7	ACAGGTCCGTAACTTGGT	0	0	0	0	0	0	0	0	0	0	0	0
YDR488C	PAC11	ACAGGTCGGAGATTTCGC	0	0	0	0	0	0	0	0	0	0	0	0
YNL084C	END3	ACAGGTCGTAAATCGAGC	49	64	41	28	15	8	7	19	24	27	37	0
YBR016W	""	ACAGGTGAGTAATCTGCC	105	101	69	161	138	90	63	100	83	87	92	106
YKL010C	UFD4	ACAGGTTAGCAACAGTGG	140	89	96	154	132	95	103	96	141	86	133	139
YDR388W	RVS167	ACAGTAACTCCAGGTATT	39	35	40	55	29	25	16	30	52	46	62	67
YBR033W	EDS1	ACAGTATGGACAGTTCCG	164	122	83	133	71	114	101	105	136	102	124	96
YMR316CA	""	ACAGTATTCCAAGGCAGC	156	145	117	159	134	147	102	130	155	140	139	137
YBL048W	RRT1	ACAGTCATGGAAGTTAAG	0	0	0	0	0	0	0	0	0	0	0	0
YNL001W	DOM34	ACAGTCCCTCTAAGTGAT	63	55	33	66	43	50	60	48	76	80	87	75
YNL087W	TCB2	ACAGTCGCTAAAGTCCTA	85	110	57	96	93	73	76	95	144	84	96	124
YML074C	FPR3	ACAGTCTTGTAATCTGCT	126	88	63	115	100	60	29	64	134	106	88	129
YIL030C	SSM4	ACAGTGCAGTCATACGAG	37	85	49	9	20	7	11	13	31	82	25	34
YLR184W	""	ACAGTGCTTAAAGGTTCG	35	33	34	31	53	53	32	43	61	26	49	42
YLR172C	DPH5	ACAGTGGTCAAACGTGGT	0	0	0	0	0	0	0	0	0	0	0	0
YOR003W	YSP3	ACAGTGTACCAATGTGCT	157	179	125	113	135	103	123	137	141	110	120	108
YGR006W	PRP18	ACAGTTAAGGGAAGTTAC	0	0	0	0	0	0	0	0	0	0	0	0
YMR034C	RCH1	ACAGTTCAGACATGAGAG	129	101	103	142	150	86	102	139	198	126	110	137
YOL064C	MET22	ACAGTTGCAGCATCGTGT	4	21	8	14	19	28	4	25	20	13	10	15
YOL036W	""	ACAGTTGCGAAAGCTCCT	82	1081	0	0	0	0	0	0	0	0	0	0
YBL075C	SSA3	ACAGTTTAGGAAGCTCGT	120	134	56	117	84	88	62	80	129	81	86	109
YJL161W	FMP33	ACAGTTTGGTAAGGCTCC	0	0	0	0	0	0	0	0	0	0	0	0
YLR337C	VRP1	ACATAACTGGTTTCAAGG	0	0	0	0	0	0	0	0	0	0	0	0
YBL037W	APL3	ACATAACTTTCCAGAAGC	73	63	54	86	86	87	52	69	91	79	79	99
YIR026C	YVH1	ACATACGAGCTTAGGAAC	11	14	7	6	5	10	5	10	12	9	12	13
YNL076W	MKS1	ACATACGGTAAAGCTGTG	88	137	90	119	107	82	60	105	102	81	122	96
YER182W	FMP10	ACATACGTCATAAGCCGA	116	153	108	145	126	78	89	101	60	116	122	100
YOL114C	PTH4	ACATACTACTTAGGAGAG	12	51	38	4	9	11	2	3	11	45	11	6
YGR290W	""	ACATAGGTTTGAACGGTA	0	0	0	0	0	0	0	0	0	0	0	0
YJL057C	IKS1	ACATAGTGACCATCTCTC	5	2	1	0	3	3	1	3	1	3	13	3
YNL228W	""	ACATAGTGGTGAAGCTCT	37	37	27	65	53	52	57	68	22	49	42	51
YBR061C	TRM7	ACATCAGGTGTAAGTGTT	0	0	0	0	0	0	0	0	0	0	0	0
YER048C	CAJ1	ACATCAGTTGCAGTGGCG	32	139	74	112	106	97	71	93	147	125	118	149
YER120W	SCS2	ACATCATGGGAATCCGAG	115	27	136	134	100	109	79	122	199	94	56	31
YHL022C	SPO11	ACATCCTTGGCATGGGAG	126	8	67	3	141	129	5	2	149	5	9	8
YOR125C	CAT5	ACATCGCGTAGCAGTCAT	11	14	7	14	5	9	4	10	14	10	8	17
YGR286C	BIO2	ACATCGGCTCTAATAGTA	135	132	89	149	139	92	112	103	147	145	151	144
YLR181C	VTA1	ACATCGGGTAAACGCCTC	61	53	40	58	68	62	37	59	45	60	44	55
YLL041C	SDH2	ACATCGTAGGAAGTCTGA	0	0	0	0	0	0	0	0	0	0	0	0
YIL111W	COX5B	ACATCTGCGAAATGCGGC	114	106	103	167	109	100	67	148	160	83	114	134
YER073W	ALD5	ACATGAGCCATAAGTGTC	0	0	0	0	0	0	0	0	0	0	0	0
YER044C	ERG28	ACATGAGGAGCAGTTTGC	0	0	0	0	0	0	0	0	2	0	0	0
YBL063W	KIP1	ACATGATAACCCGTACTG	138	133	74	87	79	79	57	91	117	97	102	96
YOR072W	""	ACATGATTGGAACTCGGT	0	0	0	0	0	0	0	0	0	0	0	0
YJL218W	""	ACATGCCAGTAATGGTGC	174	155	122	147	117	95	79	78	148	96	127	130
YBR040W	FIG1	ACATGCCTTGAATTAGGG	13	52	36	9	6	15	3	5	8	25	10	11
YJL118W	""	ACATGCGAGGAATCGTCA	102	116	73	130	144	120	71	107	142	68	132	133
YIL011W	TIR3	ACATGCGTGAAAGTCGTG	0	0	0	0	0	0	0	0	0	0	0	0
YNL078W	NIS1	ACATGCGTTAAATCCTCG	160	113	98	140	144	120	79	94	161	83	139	142
YOL049W	GSH2	ACATGGCACGAAGCTATT	105	135	107	118	109	139	107	121	158	113	138	122
YPR197C	""	ACATGGCGATAAGCTCTA	1	0	0	0	0	0	0	0	0	0	0	0
YNL081C	SWS2	ACATGGTCTAAACGCTTC	39	32	23	33	22	16	18	26	50	16	39	19
YHR060W	VMA22	ACATGGTTGAAAGCGCGT	7	2	2	3	3	7	0	0	0	9	2	2
YMR254C	""	ACATTCAGATGGACTGCA	168	147	120	133	130	136	84	113	124	135	133	149
YAL068C	PAU8	ACATTCTGTCAAGCGTGT	154	212	145	159	175	158	129	138	209	145	223	174
YOL109W	ZEO1	ACATTGAGATCAGTTCAG	66	67	58	108	58	60	48	70	114	71	87	87
YMR205C	PFK2	ACATTGCATGGAATCAGG	0	0	0	0	0	0	0	0	0	0	0	0
YKL151C	NNR2	ACATTGGACTCAAGCGAT	111	100	95	115	137	115	92	78	151	108	90	158
YNL071W	LAT1	ACATTGGTTAAAGGCGCT	0	0	0	0	0	0	0	0	0	0	0	0
YBL013W	FMT1	ACATTTAGGGAACGCAGA	106	100	57	80	86	70	64	84	88	78	91	73
YLR374C	""	ACCAACAGGTTTGACAAT	170	138	94	138	39	63	54	51	151	92	104	110
YML086C	ALO1	ACCACGACCGTAATTGTT	120	143	109	108	111	101	83	137	189	128	128	123
YCR094W	CDC50	ACCACGATTGGAAGGGCA	72	67	52	91	21	22	19	42	81	78	86	71
YPR153W	MAY24	ACCACGGACTGCATTGGA	0	0	0	0	0	0	0	0	0	0	0	0
YBL086C	""	ACCACTCACTAAGGAGGA	134	155	105	129	79	78	77	79	140	108	107	91
YBR006W	UGA2	ACCACTTCGCTTGAATGA	100	78	48	117	87	72	51	61	107	90	95	109
YJR033C	RAV1	ACCAGATGAGCATGGATT	81	91	64	43	73	72	71	75	83	94	86	68
YER002W	NOP16	ACCAGCAGGAAACTGTGC	12	49	37	9	11	10	4	12	11	31	11	9
YFL047W	RGD2	ACCAGTATGTGGAAGTTC	122	152	93	122	113	98	91	56	139	117	119	117
YER178W	PDA1	ACCAGTGATATGAATGAG	0	0	1	0	1	0	0	0	0	1	0	0
YLR371W	ROM2	ACCATAGTGATGAAGTTG	0	0	0	0	0	0	0	0	0	0	0	0
YLR286C	CTS1	ACCATCAGCAGATAGACG	103	109	62	65	74	67	42	77	106	77	97	96
YMR071C	TVP18	ACCATCTTATGACAGGGC	153	173	107	157	125	114	88	116	148	139	163	129
YDR346C	SVF1	ACCATGATTTAACCGCTA	28	57	55	80	18	75	53	59	96	87	99	87
YGR021W	""	ACCCACCGTTCTAATTGT	0	0	0	0	0	0	0	0	0	0	0	0
YCR105W	ADH7	ACCCAGCATATAAGGTCA	158	145	100	166	125	88	103	90	117	114	133	113
YBL015W	ACH1	ACCCAGTAGTGAACAGGA	102	130	96	91	68	104	67	69	147	100	107	112
YBR207W	FTH1	ACCCATCTCGTCATTGTG	50	97	45	40	47	44	12	19	31	57	47	31
YDR507C	GIN4	ACCCGTCGTGTCACTATG	98	91	65	124	63	53	43	42	131	82	98	70
YBR268W	MRPL37	ACCCGTGATGTAGATGTC	0	0	0	0	0	0	0	0	0	0	0	0
YFL053W	DAK2	ACCCTACATGGGATGAAG	101	67	57	110	56	73	35	47	101	84	96	92
YMR255W	GFD1	ACCCTAGCGGCATTGATG	0	0	0	0	0	0	0	0	0	0	0	0
YDR432W	NPL3	ACCCTCAGACTACGTGTT	3	8	11	10	13	4	7	16	25	5	12	14
YBR056WA	""	ACCCTGAGGATAGAGTAT	0	0	0	0	0	0	0	0	0	0	0	0
YDR505C	PSP1	ACCCTGATTGTAGAGTGG	265	255	155	198	177	150	118	154	233	160	190	198
YGL256W	ADH4	ACCCTGGTTAAATTGGTG	206	121	92	187	141	110	128	119	199	138	177	153
YBR241C	""	ACCCTGTATGGAGAGTGA	0	0	0	0	0	0	0	0	0	0	0	0
YCL026CB	HBN1	ACCCTTTAGAGTGGGCGA	0	0	0	0	0	0	0	0	0	0	0	0
YDR490C	PKH1	ACCGACGGCTTAGCGATC	238	188	146	206	206	141	116	145	229	165	191	237
YNL097CA		ACCGAGCTATCCCTAGTA	0	0	0	0	0	0	0	0	0	0	0	0
YNL279W	PRM1	ACCGAGCTGTTGTAAGCA	111	121	95	115	125	87	29	96	141	110	99	109
YDR419W	RAD30	ACCGAGTGTTAAGTCGTA	0	0	0	0	0	0	0	0	0	0	0	0
YFL063W	""	ACCGATGACAGTTCACAG	106	85	66	138	77	85	35	72	117	76	80	90
YOR163W	DDP1	ACCGCATGTGGAATCTGT	78	84	65	61	76	56	65	67	96	80	109	98
YDR515W	SLF1	ACCGCTAGTCGGATGGAT	123	103	84	157	109	78	62	74	123	75	113	99
YML002W	""	ACCGCTCTGTCATGCGTA	74	113	67	92	88	120	87	70	117	80	108	137
YKL096CB	""	ACCGGACGGAGCTATATT	0	0	0	0	0	0	0	0	0	0	0	0
YFR017C	IGD1	ACCGTACAGCCATTTGAG	0	0	0	0	0	0	0	0	0	0	0	0
YNL045W	LAP2	ACCGTACCCAGAGATAGT	91	116	102	121	138	116	81	127	134	112	108	154
YBR163W	EXO5	ACCGTCCTATCATCGTGT	0	0	0	0	0	0	0	0	0	0	0	0
YDR493W	MZM1	ACCGTGGATCGAGTTGTC	87	107	85	115	75	78	70	72	137	129	119	111
YDR495C	VPS3	ACCGTTCGATCTCTGACG	20	41	17	41	34	29	20	9	34	33	45	47
YKR011C	""	ACCTAACTCGAAGTGAAG	0	0	0	0	0	0	0	0	0	0	0	0
YGL007CA	""	ACCTACGACCGATGGAGT	0	0	0	0	0	0	0	0	0	0	0	0
YNL214W	PEX17	ACCTAGATAGCTGTAGCC	0	0	0	0	0	0	0	0	0	0	1	0
YHR093W	AHT1	ACCTAGCTGAGATGAGTT	69	107	62	90	104	110	83	69	119	103	114	96
YDR502C	SAM2	ACCTATTTGATGAGGCGG	143	112	81	164	116	63	70	73	137	103	136	139
YDR462W	MRPL28	ACCTCGTGGTCAGCGTTT	0	0	0	0	0	0	0	0	0	0	0	0
YLR381W	CTF3	ACCTGAACGCGATGGAAT	107	145	91	143	103	80	79	90	99	81	106	98
YKR087C	OMA1	ACCTGAGCAGTATAGACG	28	38	29	25	20	9	5	24	63	32	41	38
YJL127CB	""	ACCTGCACGGTGGACATT	0	0	0	0	0	0	0	0	0	0	0	0
YPL265W	DIP5	ACCTGCGAGCTGAGTACA	80	100	83	94	72	87	66	56	94	41	72	62
YBR222C	PCS60	ACCTGCGTTGCACTTGGT	159	82	102	136	154	122	68	81	138	112	94	113
YBR141C	BMT2	ACCTGGTAGGCAGTCCTG	0	0	0	0	0	0	0	0	0	0	0	0
YBR145W	ADH5	ACCTGTAGACTATGGGTG	29	55	31	12	11	4	8	5	13	34	21	5
YBR227C	MCX1	ACCTGTAGCGGATGTATT	113	112	69	103	113	94	78	80	163	107	100	148
YLR188W	MDL1	ACCTGTTCTAAACCAGTG	132	143	112	130	96	107	101	97	136	118	117	103
YOL112W	MSB4	ACCTTACAGTTTACAGAG	166	197	120	142	123	112	143	115	181	140	146	147
YOL092W	YPQ1	ACCTTGACGAGATGATTC	89	126	72	120	110	119	67	96	144	122	103	106
YML104C	MDM1	ACCTTGGCACGAGGGTTC	0	0	0	101	100	96	0	0	0	0	0	0
YBR147W	RTC2	ACGAACGTGGCATGTTTG	118	117	72	111	85	76	87	120	113	97	76	136
YJR112WA	""	ACGAAGCGATGGTGACAT	0	0	0	0	0	0	0	0	0	0	0	0
YDR380W	ARO10	ACGAAGGGTCTTGAATAT	0	0	0	0	0	0	0	0	0	0	0	0
YPR079W	MRL1	ACGACACCGAGAGCTTAT	130	134	157	128	114	80	79	103	160	76	102	117
YGR270W	YTA7	ACGACACTTCTTGAACTA	0	0	0	0	0	0	0	0	0	0	0	0
YKL207W	EMC3	ACGACAGTGTTGTAAAGC	153	147	103	218	192	136	107	139	186	156	166	154
YFL021W	GAT1	ACGACCGTCTAACTATGC	187	146	122	160	148	119	78	114	169	114	147	121
YPR032W	SRO7	ACGACGATACCAGGTCTG	88	116	57	81	71	66	44	48	93	66	84	65
YMR230WA	""	ACGACGGTGTAGCATCTA	0	0	0	0	0	0	0	0	0	0	0	0
YBR196CA	""	ACGACTAGGGCATTGTAT	0	0	0	0	0	0	0	0	0	0	0	0
YPL198W	RPL7B	ACGACTATGCGATCTACG	0	0	0	0	3	0	0	0	0	0	0	0
YLR231C	BNA5	ACGAGACCATAAGTTCTT	0	0	0	0	0	0	0	0	0	0	1	0
YNR040W	""	ACGAGAGCCACGCATGTT	143	146	103	135	107	108	107	97	158	128	135	116
YGR173W	RBG2	ACGAGCGCAAGATATTTG	88	101	118	131	138	105	95	134	153	123	149	146
YOR350C	MNE1	ACGAGCTAACGAGAGTCT	110	98	72	102	54	78	48	67	116	52	77	104
YBR267W	REI1	ACGAGCTAGTTCTCAGTC	25	28	18	24	33	26	36	38	20	23	17	11
YEL067C	""	ACGAGCTATTACGATCTC	169	143	83	137	147	93	90	136	139	124	48	145
YPR014C	""	ACGAGCTTCGGAATCTGG	76	120	78	124	98	97	58	122	130	83	89	101
YIL127C	RRT14	ACGAGGGATTCATACTAC	0	0	0	0	0	0	0	0	0	0	0	0
YBR251W	MRPS5	ACGAGGTCTTGCATCTAC	12	22	12	26	14	23	16	27	13	17	17	13
YBL087C	RPL23A	ACGAGTACGATAACTGGA	46	41	47	54	75	45	57	59	72	67	60	46
YKL214C	YRA2	ACGATAATCACAGATGGC	135	148	77	142	147	114	91	116	104	114	102	124
YNR070W	PDR18	ACGATAGCGGTACATCTC	34	69	62	88	54	59	37	53	53	52	49	59
YKL066W	""	ACGATCAATCACCCGGTT	114	84	64	148	111	108	52	72	111	75	109	77
YNR034W	SOL1	ACGATCACCGTACATCTT	0	0	0	0	0	0	0	0	0	0	0	0
YLR402W	""	ACGATCAGGATACATACT	69	54	48	66	55	42	53	54	63	64	57	56
YBR093C	PHO5	ACGATGCACCTTCGCTAA	108	106	120	121	115	120	78	83	155	126	134	169
YOL141W	PPM2	ACGATGCAGGGATGCCAT	150	120	108	174	127	130	114	121	196	140	155	107
YHL047C	ARN2	ACGATGGAGACATGCGTA	183	154	126	185	129	110	72	117	160	138	139	156
YLR377C	FBP1	ACGCACACTGTTTAGAAT	88	62	79	61	85	93	45	46	103	76	72	103
YOR111W	""	ACGCACAGGTTATGAATC	95	73	94	95	85	76	51	78	85	77	94	82
YJL163C	""	ACGCACGGGTTTAAGTCC	59	94	69	67	83	81	69	72	0	49	30	62
YOL091W	SPO21	ACGCACTGACGATCATTC	91	55	68	77	72	39	25	78	55	45	78	101
YMR105WA	""	ACGCAGCGATTGCAGCTA	0	0	0	0	0	0	0	0	0	0	0	0
YOR092W	ECM3	ACGCAGCTATGCTCATGT	160	145	89	165	139	120	110	153	200	164	138	158
YOL067C	RTG1	ACGCAGTAGCGACGATTA	64	75	43	65	61	106	47	44	83	82	87	64
YPR119W	CLB2	ACGCATACCAGTTCATCA	0	0	0	0	0	0	0	0	0	0	0	0
YGR161C	RTS3	ACGCCAATTACAATGTGG	100	117	102	110	99	78	57	83	68	97	101	81
YDR387C	CIN10	ACGCCATACCTTGTAATT	0	0	0	0	0	0	0	0	0	0	0	0
YPR124W	CTR1	ACGCCGACATTGCATTCA	48	36	47	53	37	34	18	31	81	38	75	60
YLR361CA	""	ACGCCTGCATTGCGACTA	0	0	0	0	0	0	0	0	0	0	0	0
YBL047C	EDE1	ACGCGAATAGTGTTCAAG	55	73	71	72	39	2	28	27	15	53	41	82
YDR501W	PLM2	ACGCGAGTGTTCATCCGG	113	0	0	0	146	0	73	0	151	0	0	0
YPL267W	ACM1	ACGCGCACTGTCTATACA	104	116	78	103	82	76	66	90	141	114	135	90
YHR050W	SMF2	ACGCGCTATTGATATGTC	145	143	78	161	113	104	105	109	177	116	151	112
YDR524C	AGE1	ACGCTACGCTTATCGAGT	25	18	19	26	12	10	12	2	12	8	23	23
YBR134W	""	ACGCTACTGAGACTCGGG	119	96	59	143	49	58	28	49	139	121	108	116
YDR433W	""	ACGCTAGACTGTTGGGAA	4	1	0	0	8	0	0	1	0	0	10	0
YOL154W	ZPS1	ACGCTAGTCGCAGTGCAG	0	0	0	0	0	0	0	0	0	0	0	0
YNL162WA	""	ACGCTATCACGGTGGGTA	0	0	0	0	0	0	0	0	0	0	0	0
YOR096W	RPS7A	ACGCTATGAGGATTGATC	0	0	0	0	0	0	0	0	0	0	0	0
YBR165W	UBS1	ACGCTCGTATCACTGGTT	0	1	0	0	1	0	0	0	0	1	2	0
YOR037W	CYC2	ACGCTGCTTACAGTGTGT	94	112	73	114	95	82	65	86	154	102	102	121
YJL211C	""	ACGCTTAGTACAGTCTCA	113	112	93	152	106	91	73	108	162	144	110	149
YGR023W	MTL1	ACGGAAACCACAGTCCTT	0	0	0	0	0	0	0	0	0	0	0	0
YLR233C	EST1	ACGGACACGACAGTAGTT	12	6	0	0	7	1	3	0	5	1	0	2
YDR521W	""	ACGGACTTGCGATTAGCT	173	156	131	153	74	119	91	131	150	119	158	134
YDR474C		ACGGAGGCGGTCATTATA	0	0	0	0	0	0	0	0	0	0	0	0
YNR044W	AGA1	ACGGATCGGACATTGTTT	186	183	149	182	177	116	118	148	158	139	164	189
YOL076W	MDM20	ACGGATGGATCAGTTGCT	63	61	42	69	20	26	22	9	67	73	71	76
YNR062C	""	ACGGCAGATTCATTACAT	0	0	0	0	0	0	0	0	0	0	0	0
YBL039WA		ACGGCAGTCACCTACTAT	0	0	0	0	0	0	0	0	0	0	0	0
YPR121W	THI22	ACGGCATACACCGAGTCA	142	218	84	119	140	127	96	116	154	121	131	94
YPL183WA	RTC6	ACGGCGACGAGATACTCA	0	0	0	9	11	3	5	6	11	5	3	5
YPL038WA	""	ACGGGAAGGGTTTCTAAC	0	0	0	0	0	0	0	0	0	0	0	0
YPL189CA	COA2	ACGGGTATCCAGGGTCAC	0	0	0	0	0	0	0	0	0	0	0	0
YGL254W	FZF1	ACGGTATGTAAACCTACG	94	135	73	86	108	61	59	90	129	116	121	112
YGR015C	""	ACGGTTACCTAAGCGTTC	149	114	96	120	125	110	89	114	139	95	114	142
YDR483W	KRE2	ACGGTTCTATCAGTGACC	180	135	124	145	90	82	80	71	161	123	145	158
YDR506C	GMC1	ACGTACACGCGATCTCAG	159	152	119	225	116	122	109	104	174	7	185	165
YNL012W	SPO1	ACGTACAGTTAAGCGACT	165	120	106	172	150	142	73	138	158	138	164	151
YBR146W	MRPS9	ACGTACTCCTCAGTCTTG	0	0	0	0	0	0	0	0	0	0	0	0
YMR182WA	""	ACGTAGTCAGAGTGGCTA	0	0	0	0	0	0	0	0	0	0	0	0
YBR230C	OM14	ACGTCTAGGCGATGTCTT	161	177	104	150	147	110	106	153	177	113	156	121
YBR151W	APD1	ACGTCTCACGGATCGTAT	165	114	86	103	114	89	98	97	90	134	97	96
YDR480W	DIG2	ACGTGACCGGGATGATTA	0	0	0	0	0	0	0	0	0	0	0	0
YBR059C	AKL1	ACGTGACGAGCACTTTGT	148	84	109	121	112	115	104	94	154	129	125	107
YDR479C	PEX29	ACGTGTAGGTCATCGGTA	116	129	102	166	122	87	76	81	104	84	110	124
YKR021W	ALY1	ACGTGTGCAACATTCGAG	126	165	91	69	71	58	31	62	95	84	112	70
YKR067W	GPT2	ACTAAGCTGTCGGAATAC	0	0	0	0	0	0	0	0	0	0	0	0
YBR003W	COQ1	ACTAAGTAGCCATGACGA	70	35	41	61	42	62	26	38	70	57	63	70
YOL159C	CSS3	ACTAATCCAGCAGTAGCC	105	102	108	109	123	120	83	90	142	132	118	142
YBL057C	PTH2	ACTAATCTTGAATTGGCG	57	66	66	86	51	41	30	49	42	58	69	60
YNL237W	YTP1	ACTACACCACGATGTGAA	121	128	121	175	156	135	64	127	197	140	130	124
YFL018C	LPD1	ACTACACCGCTATAATGC	0	0	0	0	0	0	0	0	0	0	0	0
YFL043C		ACTACAGCCGCTAAGGTC	153	148	116	183	124	103	83	120	156	104	130	131
YOL119C	MCH4	ACTACCAGTCGATATGAG	140	136	114	140	142	122	91	114	102	120	103	115
YDR315C	IPK1	ACTACGCTACGGAGAGGA	0	0	0	0	0	0	0	0	0	0	0	0
YGR289C	MAL11	ACTACGGAGCCATAGGTA	0	0	0	0	0	0	0	0	0	0	0	0
YDR418W	RPL12B	ACTACGGTTACAGGAGTA	29	37	19	55	69	43	43	32	69	33	51	26
YJL149W	DAS1	ACTACTACGTGCGGCATG	103	86	87	118	122	120	75	105	126	118	123	127
YOL058W	ARG1	ACTACTGCATAAGGGAGT	92	133	81	130	109	100	72	103	142	122	120	105
YDR514C	""	ACTACTGCCTGAGGGTTG	80	114	99	97	91	90	67	99	136	84	141	105
YBR206W	""	ACTACTGGCTTAGATGTG	0	0	0	0	0	0	0	0	0	0	0	0
YBR205W	KTR3	ACTACTGTGGTCCATGTG	151	182	112	158	161	127	100	123	181	131	140	145
YIL085C	KTR7	ACTAGACGCATGGACCAG	102	112	93	105	104	71	52	79	96	82	78	97
YER173W	RAD24	ACTAGATACACATGCGTG	0	0	0	0	0	0	0	0	0	0	0	0
YAL035W	FUN12	ACTAGCACGGCTGAGCAG	0	0	0	0	0	0	0	0	0	0	0	0
YBR103W	SIF2	ACTAGCGCAGTGTAGGTA	49	78	44	64	57	58	32	35	72	74	72	103
YJL152W	""	ACTAGCGTCGCACTGTGG	0	0	0	0	0	1	0	0	0	0	0	0
YBR101C	FES1	ACTATACGAGGTGGCTGA	42	33	24	38	56	75	46	66	48	33	57	40
YBR065C	ECM2	ACTATACGGCCAGATCCA	117	103	62	102	95	67	62	84	113	62	83	60
YMR064W	AEP1	ACTATATGCTAGACGAGC	0	0	0	0	0	0	0	0	0	0	0	0
YDR360W	OPI7	ACTATATTGTAAGGTGGC	0	0	0	0	0	0	0	0	0	0	0	0
YPL254W	HFI1	ACTATCGTCGAGATGGTG	2	2	0	3	1	0	0	0	1	2	3	1
YPR018W	RLF2	ACTATCTAACGAGCTTGG	54	56	38	61	54	31	30	30	68	63	70	78
YER135C	""	ACTATGAGACGAGATCGA	0	0	0	0	0	0	0	0	0	0	0	0
YPL096W	PNG1	ACTATGCGAGGACACGCT	1	29	18	2	2	5	1	3	0	27	3	7
YPL150W	""	ACTATTATGGCAGATGAC	1	1	0	2	3	5	1	3	3	0	0	3
YKR099W	BAS1	ACTATTCAGCCATGAGCG	119	71	87	89	92	72	94	121	96	82	86	64
YDR469W	SDC1	ACTATTGAGGTAGGGCCA	0	0	0	0	0	0	0	0	0	0	0	0
YDR441C	APT2	ACTATTGTTCGAGAGTCG	84	147	122	149	154	149	89	120	155	107	128	118
YPL226W	NEW1	ACTCACACGACATTATTG	89	86	86	131	101	114	84	102	116	68	80	65
YBR224W	""	ACTCACCGTGGTCAGTGT	0	0	0	0	0	0	0	0	0	0	0	0
YBR064W	""	ACTCACTCAGGTGGATAA	131	123	82	166	93	132	77	114	100	95	107	132
YOR031W		ACTCATATTGCATGGCAC	116	94	66	96	84	97	78	70	127	121	109	102
YBL104C	SEA4	ACTCATCAGGTATGGGAA	114	100	0	0	115	106	52	78	0	92	0	78
YBR170C	NPL4	ACTCCCGATGTATTGACA	0	0	0	0	0	0	0	0	0	0	0	0
YDR476C	""	ACTCCCGGTATCGAGCTA	82	106	67	93	100	90	77	75	126	104	117	110
YIR018CA	""	ACTCCGATTACACCTTGT	0	0	0	0	0	0	0	0	0	0	0	0
YCR099C	""	ACTCGACGATAACGTGCA	0	0	0	0	0	0	0	0	0	0	0	0
YNL215W	IES2	ACTCGTAGAGCGTGAGCC	32	38	22	40	28	17	28	19	37	10	16	18
YPL201C	YIG1	ACTCGTATCGCATGTCGG	119	171	112	153	118	93	108	104	136	107	140	126
YML094W	GIM5	ACTCTAAGGAGATATGAG	0	0	0	0	0	0	0	0	0	0	0	0
YBL100C	""	ACTCTAGTGGACATAGGT	37	47	30	43	48	32	30	26	38	46	56	55
YPL261C	""	ACTCTATTGGCATGTAGG	49	62	44	38	50	66	48	66	73	51	70	37
YKR058W	GLG1	ACTGAATAGACATGACGG	134	141	149	142	147	88	75	106	158	156	105	145
YBR174C	""	ACTGACTGTGCAGGTTTA	55	101	83	1	84	68	52	76	122	74	119	117
YOR121C	""	ACTGAGGAGGCATCATCA	0	0	0	0	0	0	0	0	0	0	0	0
YDL085CA	""	ACTGAGTGCATAGGACCT	0	0	0	0	0	0	0	0	0	0	0	0
YEL025C	""	ACTGATAGACGATTCGAT	62	72	67	103	80	55	58	81	126	74	105	89
YNL274C	GOR1	ACTGCATAGTCACTGTGG	135	148	124	155	134	125	76	78	150	116	128	140
YOL045W	PSK2	ACTGCATGGCAAGCACGG	34	53	52	56	53	55	41	45	83	53	74	61
YFL056C		ACTGCCATACGAGGTAAG	52	78	44	58	52	27	38	36	88	71	60	57
YOR312C	RPL20B	ACTGCTAGTAGAGATGCT	0	0	0	0	0	0	0	0	0	0	0	0
YIL049W	DFG10	ACTGCTCAGGTGCATGTG	0	0	0	0	0	0	0	0	0	0	0	0
YBR150C	TBS1	ACTGGACGACTAGGCTAT	122	80	72	71	72	72	72	80	131	74	105	73
YBR139W	""	ACTGGGTACTCATGTTGG	182	170	124	207	163	118	107	134	176	124	145	134
YPL133C	RDS2	ACTGGTACGTGATCTGAT	88	79	60	65	88	92	50	69	108	92	83	84
YBL101WC		ACTGTACCGAGAGTCTAT	0	0	0	0	0	0	0	0	0	0	0	0
YBR240C	THI2	ACTGTACTACTCGCTCGA	126	106	98	107	123	107	81	83	126	94	91	80
YLR434C	""	ACTTACAGGCCATTTGGG	0	0	0	0	0	0	0	0	0	0	0	0
YDR194WA	""	ACTTATGATGCAGGAGCT	0	0	0	0	0	0	0	0	0	0	0	0
YDR438W	THI74	ACTTATTGAGTACGTGCG	0	0	0	0	0	0	0	0	0	0	0	0
YJL096W	MRPL49	ACTTCGTCAGGGAGATTG	0	103	0	0	0	0	55	75	138	96	111	117
YBR108W	AIM3	ACTTCTGCCACGGGTGAC	0	0	0	0	0	0	0	0	0	0	0	0
YML033W		ACTTGAAGAGCATTGTAG	101	100	81	125	57	118	81	109	119	132	140	146
YNL053W	MSG5	ACTTGACCGAGTACGTCG	0	0	0	0	0	0	0	0	0	0	0	0
YMR116C	ASC1	ACTTGATCGGCTCAGTGG	0	0	0	0	0	0	0	0	0	0	0	0
YIR021WA	""	ACTTGCACGCGAGCTTGT	0	0	0	0	0	0	0	0	0	0	0	0
YDR092W	UBC13	ACTTGCATGAGATGGCGA	0	0	0	0	0	0	0	0	0	0	0	0
YML009C	MRPL39	ACTTGTTAGACATTGGTG	81	100	93	96	91	81	79	72	140	100	106	112
YBR026C	ETR1	ACTTTAATAGCAGTGGAG	20	5	7	7	4	4	16	11	5	4	7	8
YOL098C	SDD3	ACTTTACATTGGGCTAAG	205	213	154	193	236	185	127	182	231	209	257	182
YBL080C	PET112	AGAACGAAGCGGGCTCAA	71	37	59	70	59	40	21	52	57	46	60	78
YLR189C	ATG26	AGAACGTAGCCCAAGGTT	82	119	91	57	52	49	28	30	53	65	67	66
YIL099W	SGA1	AGAAGAGACTTGTAGCGC	133	117	90	129	130	80	96	116	100	98	110	96
YBL036C	""	AGAAGGTCATCGAACTCC	18	10	4	18	7	4	6	15	28	21	13	17
YPR173C	VPS4	AGAATCCCAGTGGTCATA	14	39	34	33	17	19	7	15	39	50	51	45
YNL249C	MPA43	AGAATCTCTAGCAAGCCC	202	137	147	145	90	53	97	84	140	109	117	131
YER065C	ICL1	AGAATGCGTCTCAAGCTG	91	147	83	100	108	125	59	96	128	102	108	115
YGR131W	FHN1	AGAATTTGCACCAAGCGC	0	0	0	0	0	0	0	0	0	0	0	0
YOL132W	GAS4	AGACACCTATTTGTAACG	0	0	0	0	0	0	0	0	0	0	0	0
YMR024W	MRPL3	AGACACCTCGAAGATGAT	0	0	0	0	0	0	0	0	0	0	0	0
YKL040C	NFU1	AGACACGACACACTGGCT	0	0	0	0	0	0	0	0	0	0	0	0
YLR282C	""	AGACACTAGACATTCTCA	158	156	93	107	140	99	85	119	127	105	107	102
YLR331C	JIP3	AGACACTGTAATAACGCG	96	70	92	101	78	113	53	76	127	82	115	93
YMR147W	""	AGACAGGGACCACAGTGA	72	63	58	37	60	57	51	41	96	54	56	49
YKR023W	""	AGACATAGCCGAATGGAG	24	32	16	4	12	18	7	21	25	13	12	11
YPR163C	TIF3	AGACATCCCAGATTGTGA	0	0	0	0	0	0	0	0	0	0	0	0
YLR204W	QRI5	AGACCATAACCACTTTGG	0	0	0	0	0	0	0	0	0	0	0	0
YDR347W	MRP1	AGACCCGACGCATTGTTA	40	71	51	61	76	45	30	32	43	47	55	40
YGR212W	SLI1	AGACCGCTACAACTGCTT	0	0	0	0	0	0	0	0	0	0	0	0
YLR360W	VPS38	AGACCGTACACATTTATG	127	125	110	134	114	82	84	107	132	110	151	161
YAL016CB	""	AGACCTACGTCCACGGAT	0	0	0	0	0	0	0	0	0	0	0	0
YER179W	DMC1	AGACCTAGACCACATGAG	70	116	9	74	17	74	56	107	92	8	130	103
YBL106C	SRO77	AGACCTCAGCTTCAGTAA	69	78	56	47	61	54	36	44	83	49	80	78
YLR200W	YKE2	AGACCTCGGCAACTCGTT	6	8	8	10	14	6	4	3	12	21	11	14
YOR099W	KTR1	AGACCTCTGCAATAGTGG	61	56	29	37	49	59	54	48	61	75	65	61
YDR503C	LPP1	AGACCTTACTGTCATCGG	0	0	0	0	0	0	0	0	0	0	0	0
YLR206W	ENT2	AGACGACTAACACCTTTG	0	0	0	0	0	0	0	0	0	0	0	0
YOR158W	PET123	AGACGCTCTGAATACTCA	0	0	0	0	0	0	0	0	0	0	0	0
YBR149W	ARA1	AGACGGACGCGATCCTAT	0	0	0	0	0	0	0	0	0	0	0	0
YOR084W	LPX1	AGACGGACTCGCATTCAC	181	183	136	217	151	141	145	143	220	134	179	148
YDR523C	SPS1	AGACGGGATTCTGTCAGT	0	0	0	0	0	0	0	0	0	0	0	0
YML058WA	HUG1	AGACGGGCACTGTCCCTA	0	0	0	0	0	0	0	0	0	0	0	0
YGR169C	PUS6	AGACGTACAACCCATGTG	155	143	80	120	154	125	83	111	133	113	116	147
YLR219W	MSC3	AGACGTAGCGAACTAGAC	120	123	86	110	107	86	80	120	130	75	133	123
YKL220C	FRE2	AGACGTATAACATGCTGC	80	74	84	126	72	67	53	59	132	113	107	110
YAL030W	SNC1	AGACGTGATTCAGCTCTC	127	118	99	145	128	91	96	104	149	134	130	112
YIL089W	""	AGACGTGTACCATTGCAT	108	142	76	141	213	108	107	127	174	119	121	147
YLR201C	COQ9	AGACGTTCGCAATGGGTT	101	79	57	93	99	54	41	49	154	100	84	102
YKL205W	LOS1	AGACTAAGACCATTGTAC	154	178	111	162	157	150	110	163	207	180	160	193
YBR014C	GRX7	AGACTATCTCTAATGACC	163	111	73	124	125	155	87	99	138	134	117	122
YGR272C		AGACTATTAGCAGCACTA	0	0	0	0	0	0	0	0	0	0	0	0
YAR027W	UIP3	AGACTCACCTCGATATAC	0	0	0	0	0		0	0	1	0	0	0
YBL091C	MAP2	AGACTCGGTGAACCTGAC	38	51	49	67	54	49	51	45	73	64	69	58
YBR223C	TDP1	AGACTCTCCTTAGACTGT	0	0	0	0	0	0	0	0	0	0	0	0
YPL120W	VPS30	AGACTCTCGCAAGACGCT	0	0	0	0	0	0	0	0	0	0	0	0
YBR054W	YRO2	AGACTCTCTTAACTGGCT	119	126	75	126	100	92	71	94	116	98	111	115
YJR037W	""	AGACTCTGAGCCATTGTC	0	0	0	0	0	0	0	0	1	0	1	0
YML019W	OST6	AGACTGATACCATCGCTA	184	132	66	128	96	81	44	61	98	115	102	165
YHR010W	RPL27A	AGACTGCACACATGGTTT	36	29	16	41	32	32	32	29	21	13	25	17
YNL218W	MGS1	AGACTGTATCCACTACGC	121	96	84	92	87	93	72	137	172	113	149	113
YGR025W	""	AGACTTTATACACGGACC	429	377	313	473	321	387	239	343	530	392	402	304
YKL208W	CBT1	AGAGAATAGTCCCGAAGC	0	0	0	113	78	0	0	85	0	0	95	0
YOL110W	SHR5	AGAGACCACTCATTTCAG	79	80	57	69	54	88	44	62	59	48	54	58
YKR056W	TRM2	AGAGACCTCCGAATTAGG	0	0	0	0	0	0	0	0	0	0	0	0
YKR005C	""	AGAGACGTTTGGCAACTC	183	193	190	207	185	168	100	147	183	136	163	149
YNL068C	FKH2	AGAGACTCCCAACGGCTT	90	125	81	131	79	72	63	64	104	65	87	90
YPL164C	MLH3	AGAGAGGACGCACACTAC	98	62	66	60	86	60	71	74	146	78	100	97
YBR296CA	""	AGAGATAGGGCATTCACT	0	0	0	0	0	0	0	0	0	0	0	0
YFL004W	VTC2	AGAGATCACTGACACCGC	100	0	0	0	172	0	0	0	0	0	0	0
YAR015W	ADE1	AGAGATCAGCCAGACTCG	140	78	67	128	107	91	62	76	84	119	86	99
YIL043C	CBR1	AGAGATCCTCGGCCACAT	177	137	107	191	142	132	89	119	150	152	138	128
YBR180W	DTR1	AGAGATCGGGCTATATCC	161	173	124	214	131	91	113	173	203	119	161	173
YKR084C	HBS1	AGAGATTCGCTTAACGCC	0	0	0	0	0	0	0	0	0	0	0	0
YIL029C	""	AGAGCACTTGAATCCACT	345	342	218	427	154	131	108	147	329	273	305	292
YLR344W	RPL26A	AGAGCACTTTAACCACGG	17	64	27	2	10	8	13	15	10	33	13	6
YLR369W	SSQ1	AGAGCAGCACCACTATTG	7	1	2	1	0	3	1	3	1	3	3	2
YOR011W	AUS1	AGAGCAGCCGAATAGTCA	125	105	83	111	102	118	81	126	177	122	139	112
YPL163C	SVS1	AGAGCATACGCTATAACC	0	0	0	0	0	0	0	0	0	0	0	0
YLR399C	BDF1	AGAGCCATTACACTAACT	8	0	0	0	0	0	0	0	4	1	3	2
YPR199C	ARR1	AGAGCCTACCCAGGTCTA	133	122	108	48	148	112	101	94	183	131	155	126
YLL062C	MHT1	AGAGCCTCATTCTACACT	186	181	117	210	136	122	126	137	205	143	151	172
YBR162C	TOS1	AGAGCCTCCTCATTTCGT	97	102	72	131	96	114	61	94	132	73	92	75
YLR210W	CLB4	AGAGCCTTAGAACCCATT	131	197	96	167	180	120	137	136	185	102	110	129
YJL209W	CBP1	AGAGCGCAGTCAGATTCA	46	45	59	40	39	43	31	28	79	41	63	65
YMR215W	GAS3	AGAGCTACAGTCAGTCAC	152	159	128	199	162	128	87	117	179	128	148	115
YMR143W	RPS16A	AGAGCTGAGTCATGGTTC	0	0	13	0	10	22	12	0	34	30	11	0
YNL097C	PHO23	AGAGCTGTCAAACGGTGT	0	0	1	0	0	0	0	0	0	0	0	0
YBR172C	SMY2	AGAGCTTAGCCGATACCA	158	150	131	138	105	136	91	144	192	118	122	147
YKL124W	SSH4	AGAGCTTCAACATTGCTG	0	0	0	0	0	0	0	0	0	0	0	0
YPL171C	OYE3	AGAGCTTGTCAACCTAGC	136	121	69	99	79	60	45	105	137	81	131	118
YKL061W	BLI1	AGAGGAACCCACGGCCTT	130	97	72	117	99	76	91	85	140	119	119	102
YCR102C	""	AGAGGAGCGCACATCTCA	84	75	41	83	70	62	31	46	100	60	61	59
YFR055W	IRC7	AGAGGCCATCTCGTGAAC	119	85	99	81	80	88	50	95	104	78	122	125
YIL146C	ATG32	AGAGGCCATTCATTCACA	143	114	124	167	100	41	51	54	117	102	83	164
YGL253W	HXK2	AGAGGGACCCAACTTTCC	135	115	102	103	109	32	35	85	7	98	127	88
YKR033C	""	AGAGGTATAACACTCACG	114	148	104	143	90	103	67	105	126	110	121	107
YBL010C	""	AGAGTACAGCACCTAGTT	107	94	64	104	89	65	45	70	135	66	82	83
YMR304W	UBP15	AGAGTCCTGCCATCTCGG	0	1	0	0	0	1	0	0	0	0	0	1
YLR190W	MMR1	AGAGTCGCCCAACCGTTA	0	0	0	0	0	0	0	0	0	0	0	0
YCR087W	""	AGAGTCGTGCAATAGCTC	111	100	60	120	81	60	41	38	119	81	75	88
YCR088W	ABP1	AGAGTGAGCACATATCTC	230	231	137	288	162	138	107	118	210	192	196	192
YBR122C	MRPL36	AGAGTGCCCTCACCTATG	0	0	0	0	0	0	0	0	0	0	0	0
YLR020C	YEH2	AGAGTGCCGCAACCTCAG	0	0	0	0	0	0	0	0	2	0	0	0
YOR114W	""	AGAGTGGACCCAGTCATC	73	95	65	125	100	59	70	107	119	111	105	86
YKL030W	""	AGAGTGTCCCAAGTTCCC	0	0	0	0	100	0	0	0	0	0	0	0
YBR262C	MIC12	AGAGTGTGCCTACCTCGC	138	123	93	110	110	113	95	132	142	118	147	104
YLR329W	REC102	AGAGTTAGCCGACTGTCC	0	146	140	0	0	0	0	0	136	105	114	79
YMR120C	ADE17	AGATAATGGAGATGCGCC	0	0	0	0	0	0	1	0	0	0	0	0
YOL008W	COQ10	AGATACACCTGCCGAAGT	50	31	30	16	29	37	13	18	13	35	29	22
YKR013W	PRY2	AGATACACTTGTCAACAG	132	82	87	89	125	80	76	108	130	111	145	134
YIL130W	ASG1	AGATATACGACAGACCTC	89	111	83	87	85	92	51	74	139	77	109	103
YNL057W	""	AGATATTGCCAACCGGCC	165	165	100	145	111	103	97	106	177	110	128	165
YER064C	VHR2	AGATCATACCGAAGACTG	109	115	96	135	134	122	99	89	132	94	105	112
YGR223C	HSV2	AGATCATTTGAACGCCAC	74	83	70	75	69	81	43	66	93	71	61	67
YLL015W	BPT1	AGATCCCGCGTCAGGCAT	58	119	74	93	98	136	79	106	116	93	99	87
YMR316CB	""	AGATCCGGCCAACTGAGC	245	265	173	277	234	230	141	218	279	257	247	281
YOR090C	PTC5	AGATCCTCGCACACTATT	87	92	53	96	71	56	60	75	104	71	53	72
YOL097WA	""	AGATCGAAGAGGCCCTTA	0	0	0	0	0	0	0	0	0	0	0	0
YBR078W	ECM33	AGATCGACGAGATTTCTA	23	48	48	10	2	5	4	3	12	49	17	8
YJL029C	VPS53	AGATCGACTCACAGGACT	0	0	0	0	0	0	0	0	0	0	0	0
YBR208C	DUR1,2	AGATCGAGGTTTAGCCAT	79	82	33	90	46	44	53	45	73	43	61	61
YPL115C	BEM3	AGATCGCGTCAACTGAAG	118	138	79	124	111	83	58	87	159	87	118	117
YDR497C	ITR1	AGATCGTCAGGTCCACCG	119	144	100	134	133	79	39	113	178	175	123	135
YBR023C	CHS3	AGATCGTTATACACTCTC	63	41	32	29	23	15	11	17	23	53	29	23
YNL090W	RHO2	AGATGAACCAACCCGGTG	236	215	118	218	140	106	0	0	183	0	167	0
YGR220C	MRPL9	AGATGAGACGCACGACAC	59	60	72	77	41	43	43	56	82	47	51	60
YNL233W	BNI4	AGATGAGCTACATACTCC	157	179	103	169	108	125	89	120	166	130	115	143
YER175C	TMT1	AGATGATCCACAGCATTG	0	0	0	0	0	0	0	0	0	0	0	0
YNL281W	HCH1	AGATGATTGCCATACCCG	0	0	0	0	0	0	0	0	0	0	0	0
YNL255C	GIS2	AGATGCACCCAATTCTTC	139	138	97	172	194	135	112	131	177	164	184	160
YHR100C	GEP4	AGATGCGATCCGCTCGAA	0	0	0	0	0	0	0	0	0	0	0	0
YIL066C	RNR3	AGATGCGTCCAATCCGTC	142	174	116	227	181	138	88	154	209	155	196	146
YIR016W	""	AGATGCTCATAACGCTGC	154	129	124	191	142	124	98	144	186	186	168	164
YMR130W	""	AGATGCTTCACAATTCCC	15	29	24	3	4	8	3	5	9	24	14	4
YOR034C	AKR2	AGATGGCACTCACGTCAC	0	0	0	0	0	0	0	0	0	0	0	0
YOR140W	SFL1	AGATGGCCGCTCCTCAGA	0	0	0	0	0	0	0	0	0	0	0	0
YIL161W	""	AGATGGCTGCTCATGCTC	193	177	131	212	105	162	100	158	179	165	129	162
YBL007C	SLA1	AGATGTAGACCACCGTGT	49	39	21	48	21	16	22	20	39	55	31	40
YPL092W	SSU1	AGATGTAGAGCATATACC	115	99	60	118	115	80	63	111	93	99	87	105
YDR428C	BNA7	AGATTACCGTCCACTGGT	68	86	51	24	59	34	30	38	44	60	49	40
YBL031W	SHE1	AGATTAGTTCAAGCGCCC	99	67	45	87	35	28	23	42	62	59	53	41
YLR214W	FRE1	AGATTCACCGAACGGAGA	73	102	75	101	67	66	66	81	89	52	72	65
YJL176C	SWI3	AGATTCCATCGAACGGCA	0	0	0	0	0	0	0	0	1	0	0	0
YNL072W	RNH201	AGATTCCTACAAGTCCCT	112	131	84	116	129	94	79	98	157	128	131	118
YLL030C	RRT7	AGATTGACCCAACTCCAT	75	115	71	163	43	94	80	90	128	58	85	143
YMR142C	RPL13B	AGATTGAGACCACTAGCT	38	15	21	32	19	13	12	20	36	37	29	24
YMR283C	RIT1	AGATTGCATGAACCGCCA	88	127	86	153	115	80	79	84	144	92	112	130
YMR289W	ABZ2	AGCACACTATGACCAGGC	78	81	59	81	58	73	36	95	96	79	78	80
YPL114W	""	AGCACCATGCGAAGTAAG	0	0	0	0	0	0	0	0	0	0	0	0
YCR046C	IMG1	AGCACCTGACGCATCATA	23	37	30	9	10	14	10	15	22	43	17	12
YNL170W	""	AGCACGAGCATCATAGAT	0	0	0	0	0	0	0	0	0	0	0	0
YBR058CA	TSC3	AGCACGGTATAGACGTAT	0	0	0	0	0	0	0	0	0	0	0	0
YIL076W	SEC28	AGCACGTCTTCAATGCGA	0	0	0	0	0	0	0	0	0	0	0	0
YJL028W	""	AGCACTAGCCCATTCTGT	0	0	0	0	0	0	0	0	0	0	0	0
YIL045W	PIG2	AGCACTAGGCTTGAGCAT	0	0	0	0	0	0	0	0	0	0	0	0
YOR089C	VPS21	AGCACTCCCTCATGGATT	128	89	80	80	82	56	48	68	99	87	84	102
YGR254W	ENO1	AGCACTCTTCACAGATGA	203	103	67	113	96	81	58	85	107	92	116	95
YJR015W	""	AGCAGACTCGAATGTTGC	7	11	3	20	1	9	3	5	4	7	3	8
YNL177C	MRPL22	AGCAGAGCACCAGTCTAA	3	12	15	5	11	9	3	12	4	8	13	7
YCR026C	NPP1	AGCAGAGTCTAACAGATC	0	0	0	0	0	0	0	0	0	0	0	0
YMR041C	ARA2	AGCAGCAGTGTGTATAAC	0	0	0	0	0	0	0	0	0	0	0	0
YKL128C	PMU1	AGCAGCGAACCATACGTG	126	112	97	125	104	125	88	97	125	103	101	97
YOR105W	""	AGCATAGATGACCATGTC	89	85	54	67	85	64	56	92	95	58	73	70
YHR096C	HXT5	AGCATCCTCCGCATTGTT	130	128	116	170	152	87	90	87	148	91	104	133
YMR039C	SUB1	AGCATCGGCAGTAATGTA	212	151	118	156	95	89	51	105	202	147	182	159
YPL140C	MKK2	AGCATGGACTCAGCGTGA	0	0	0	0	0	0	0	0	0	0	0	0
YHL010C	ETP1	AGCATGTCCAAATGGCGC	146	125	78	111	68	94	71	78	136	87	121	101
YGR252W	GCN5	AGCATGTCTCTAACTGGA	18	0	13	12	8	0	5	7	7	9	10	11
YER028C	MIG3	AGCATGTGGCATAACCTT	148	163	132	164	153	182	141	173	261	169	172	166
YHR021C	RPS27B	AGCATTCGCATACATCGG	5	1	1	5	1	4	1	0	6	7	0	1
YBR042C	CST26	AGCATTCTATTAACCCTG	73	58	54	82	82	63	28	67	46	54	46	61
YJR052W	RAD7	AGCATTGTCTCAGTCCGT	0	0	0	0	144	0	0	0	0	0	0	0
YLR294C	""	AGCCACCAGCTAATTGGA	0	0	0	0	0	0	0	0	0	0	0	0
YHR046C	INM1	AGCCACGCTTGCACAGTT	162	158	136	176	175	150	118	158	163	139	196	175
YER068CA	""	AGCCACTACTAAGTCAGA	119	136	73	125	132	135	86	127	121	102	114	128
YKR097W	PCK1	AGCCACTATTGTAAGCCG	66	94	60	42	51	31	17	26	57	85	86	62
YOL089C	HAL9	AGCCATGATTTCACATTC	135	91	91	116	118	104	73	117	126	65	78	87
YML028W	TSA1	AGCCATTCGACATACGGA	68	77	63	76	113	72	63	79	79	57	65	85
YGR176W	""	AGCCCAACTCGTGTAAAT	97	93	87	95	110	98	72	99	113	84	117	116
YNL046W	""	AGCCCACTCAGCATTAGT	152	178	141	212	151	137	111	129	188	132	155	165
YDR513W	GRX2	AGCCCGGTCTCATCGTTG	194	156	140	156	162	123	125	128	224	161	169	176
YLL013C	PUF3	AGCCGCAGTTTCGAGCAT	93	86	80	103	76	100	87	72	108	78	86	74
YDR467C	""	AGCCGCGTGGTCATTTAA	0	0	1	0	0	0	0	0	0	0	0	0
YDR522C	SPS2	AGCCGGTGATCGAGTTCT	0	0	0	0	0	0	0	0	0	0	0	0
YDR482C	CWC21	AGCCGTGACGTTATCGAC	0	0	0	0	0	0	0	0	0	0	0	0
YBL062W	""	AGCCTAAGCACACTTTGG	76	52	44	69	59	34	37	33	72	65	70	80
YBR226C	""	AGCCTACTCTTCACGATT	73	84	70	86	89	97	63	71	119	80	116	90
YBR094W	PBY1	AGCCTAGACTTGTTCGCA	0	0	0	0	0	0	0	0	0	0	0	0
YBR092C	PHO3	AGCCTAGAGGTCTGTGAA	134	117	103	139	136	154	117	126	169	134	162	136
YOR139C	""	AGCCTAGCGTATCTGTCA	0	0	0	0	0	0	0	0	0	0	0	0
YBR119W	MUD1	AGCCTATACCGACTTGTC	0	0	0	0	0	0	0	0	0	0	0	0
YOR180C	DCI1	AGCCTGACGCTATCTCGA	0	0	0	0	0	0	0	0	0	0	0	0
YKL170W	MRPL38	AGCGAACGACCATGTGCT	0	0	0	0	0	0	0	0	0	0	0	0
YDR465C	RMT2	AGCGACGAGTTCCGATAA	0	0	0	0	0	0	0	0	0	0	0	0
YOL003C	PFA4	AGCGAGCACACATTCATT	125	118	82	129	136	105	59	121	168	110	151	145
YBR189W	RPS9B	AGCGAGCTGTTTAAGCCC	76	60	49	67	32	26	24	43	88	69	71	87
YNL082W	PMS1	AGCGATCTTAAAGGACTC	146	135	102	149	78	51	65	63	137	98	123	118
YAL037W	""	AGCGCGACGTTGATCCAG	92	1	55	4	81	58	1	1	111	3	1	1
YBR173C	UMP1	AGCGCGGCGTCATCTTTA	4	0	0	1	0	0	0	0	0	0	0	0
YBR242W	""	AGCGCGTAGTTCAGTTGA	125	119	97	110	83	101	84	106	173	109	128	124
YLL010C	PSR1	AGCGTACTAGGCATCTAT	181	163	145	127	79	119	90	102	169	157	187	146
YFL052W	ZNF1	AGCTAAGCCCGACGTTTC	159	172	114	149	146	101	72	107	143	114	124	132
YBR104W	YMC2	AGCTACAGGTTCGCTAAC	59	86	74	32	39	28	45	31	37	68	34	27
YBR116C	""	AGCTAGACCGTCGGACTC	1	3	5	0	7	0	2	0	0	3	1	1
YPR151C	SUE1	AGCTAGACGTTCCTAATG	89	83	67	89	66	74	62	80	79	58	64	78
YAR037W		AGCTAGACTATCGCCCAA	139	131	79	127	99	99	64	74	141	103	103	116
YBR178W	""	AGCTAGTTGTACTCAGCC	89	100	66	123	110	101	79	80	126	82	104	114
YJL099W	CHS6	AGCTATCTCAGGGCACGA	0	0	0	0	0	0	0	0	0	0	0	0
YGR281W	YOR1	AGCTATTACCCAGTTCTA	0	0	0	0	0	0	0	0	0	0	0	0
YML003W	""	AGCTATTCTCTCACATGG	144	150	78	150	131	131	81	88	163	133	117	129
YBR090CA		AGCTCAAGAAGCACGGTT	91	86	109	114	120	87	84	120	103	60	104	97
YNL246W	VPS75	AGCTCAAGCGTTCGCAAG	0	0	0	0	0	0	0	0	0	0	0	0
YFL020C	PAU5	AGCTCACACCTAATATGC	0	0	0	0	0	0	0	0	0	0	0	0
YNL293W	MSB3	AGCTCACAGTACAGAGAC	136	153	129	134	137	89	98	102	173	160	136	126
YJL150W	""	AGCTCAGTGTGATCCATG	302	247	190	313	149	135	140	123	273	185	203	225
YPR139C	LOA1	AGCTCATACAGGTTCCGA	64	45	47	91	46	43	23	21	57	85	71	69
YBR105C	VID24	AGCTCGACGTTCGGACAC	41	0	0	43	0	26	0	24	29	0	52	33
YLL014W	EMC6	AGCTCGACTTCATCGCAT	0	0	0	0	0	0	0	0	0	0	0	0
YHR041C	SRB2	AGCTCGATACTGACTGAG	47	2	34	2	13	0	0	2	37	3	2	2
YPR078C	""	AGCTCGATCACAGCGTAT	0	0	0	0	0	0	0	0	0	0	0	0
YMR121C	RPL15B	AGCTGACCTCTATATGCC	0	0	0	0	0	0	0	0	0	0	0	0
YOR322C	LDB19	AGCTGCACTGGATTCATA	35	8	16	19	33	35	19	15	39	37	23	46
YMR264W	CUE1	AGCTGGCATCGACTCTAT	220	291	170	233	194	123	136	148	288	187	239	257
YBR232C	""	AGCTGTCCCTTCATCGAA	162	107	75	135	127	97	56	101	128	101	112	105
YBR220C	""	AGCTTATCCTCATACCGT	92	126	53	144	117	81	104	116	179	134	139	116
YNL094W	APP1	AGCTTCTCGAAAGTTCCG	88	90	73	122	87	84	66	83	141	96	77	113
YLR403W	SFP1	AGGAACAGACCATCTACT	0	0	0	0	0	0	0	0	0	0	0	0
YPR135W	CTF4	AGGAACCCAGTTTGACGA	42	37	28	43	8	17	4	13	35	25	18	44
YKR017C	HEL1	AGGAACCTTTCGCAAGAG	142	120	96	132	134	118	74	80	129	76	119	100
YKL103C	APE1	AGGACACGACGAATCTCG	98	96	92	102	103	118	82	97	136	85	82	93
YLR418C	CDC73	AGGACCACCTGAAGTTCT	26	39	21	39	26	26	16	9	24	32	30	21
YNL023C	FAP1	AGGACGCTCTCTAAGCCT	0	0	0	0	0	0	0	0	0	0	0	0
YHL046C	PAU13	AGGAGACGCCACATCGTA	177	85	107	133	97	98	102	119	166	129	133	161
YOR113W	AZF1	AGGAGCCTATAACTCATC	67	45	37	53	65	64	52	65	81	57	72	48
YMR081C	ISF1	AGGAGCTTGTCTAATATC	161	137	103	153	150	162	130	153	216	163	157	171
YLR258W	GSY2	AGGAGGAACTTATGTCAA	124	119	75	202	107	96	74	128	147	103	126	98
YBR112C	CYC8	AGGAGGCCCTGCATTTCC	0	0	0	0	0	0	0	0	0	0	0	0
YKL200C		AGGAGTAACTTCAACGAC	119	80	57	104	73	79	54	72	94	54	66	59
YCR098C	GIT1	AGGAGTACAGCCACTGCA	126	144	127	146	157	103	110	146	152	111	137	103
YDR430C	CYM1	AGGAGTCGTCCACCTCTT	92	139	79	91	103	68	75	80	119	99	103	82
YNL291C	MID1	AGGATACTTCACGCGCTG	99	136	83	38	69	44	22	38	67	84	68	42
YOR013W	IRC11	AGGATAGCTCTCAATTCA	124	90	95	108	114	122	81	136	113	101	128	112
YBR081C	SPT7	AGGATCACCTTCCATTCT	0	0	0	0	1	0	2	3	2	0	0	2
YNL095C	""	AGGATCTGGAAACCTCCG	94	58	53	120	92	62	57	63	142	69	106	90
YLR386W	VAC14	AGGATTATTCCACACCAT	28	35	48	42	37	22	27	58	55	47	58	32
YOR385W	""	AGGATTCTCACAATGCCT	75	58	32	61	60	46	41	37	76	31	32	56
YJL115W	ASF1	AGGCACACGGCACTATAT	0	0	0	0	0	0	0	0	0	0	0	0
YBL024W	NCL1	AGGCACCATACATTTAAC	72	91	63	134	101	90	60	74	99	100	115	95
YDR340W	""	AGGCACCCAGTGTAGTAA	144	129	78	126	139	99	84	114	106	100	113	92
YBR246W	RRT2	AGGCACGCACGACTCTTA	88	94	60	83	88	98	85	76	143	94	81	98
YFL010C	WWM1	AGGCACTCACTCTAAGGC	4	36	20	4	1	2	4	0	8	23	3	2
YBR248C	HIS7	AGGCACTTGCTCCAGGAC	190	164	106	206	180	106	100	139	172	141	146	164
YOL013WA	""	AGGCACTTTACCATCGTC	0	0	0	0	0	0	0	0	0	0	0	0
YBR010W	HHT1	AGGCAGATACGATTAGTA	38	73	59	22	31	34	18	14	31	78	29	23
YAL005C	SSA1	AGGCATACTACACAGATT	128	182	95	183	160	139	143	157	191	155	194	195
YOR118W	RTC5	AGGCATCTCACATACTGT	123	122	88	122	118	112	97	90	163	118	128	139
YDR384C	ATO3	AGGCATGTTTAATTCCGT	0	0	0	0	0	0	0	0	0	0	0	0
YNL332W	THI12	AGGCATTTGTCACACTGG	0	0	0	0	0	0	0	0	0	0	0	0
YAL031C	GIP4	AGGCGCGTGCTATATCTC	277	216	153	201	109	92	80	98	219	175	236	183
YBR161W	CSH1	AGGCGCTTAGTAGATCGT	90	64	52	9	67	49	24	55	78	47	49	46
YBR259W	""	AGGCGTCGCTTCATGTCC	104	138	79	129	126	106	90	86	145	113	112	111
YBR046C	ZTA1	AGGCTACCTACACTTGTG	0	0	0	0	0	0	0	0	0	0	0	0
YDR453C	TSA2	AGGCTACCTTTCTACACT	0	0	0	0	0	0	0	0	0	0	0	0
YBR158W	AMN1	AGGCTCAGCGTACCTAGT	0	0	0	0	0	0	0	0	0	0	0	0
YOR082C	""	AGGCTCCATGTCATACCA	0	0	0	0	0	0	0	0	0	0	0	0
YBR279W	PAF1	AGGCTCGCATTTGGATCA	1	2	0	0	0	0	0	0	0	0	0	0
YKL002W	DID4	AGGCTTAGACTACTCCTC	0	0	0	26	0	31	0	15	0	0	30	33
YBR138C	""	AGGCTTCACGCACCTTGG	99	118	79	166	102	74	73	96	89	145	137	104
YDR508C	GNP1	AGGGAACTGTCGATTCTG	176	147	98	209	109	80	84	95	134	126	144	124
YCR102WA	""	AGGGACCAGTCACAGTCA	122	106	95	115	91	59	68	113	157	114	154	129
YFR045W	""	AGGGACCATAGACCATTA	66	72	0	0	0	0	25	0	0	52	38	51
YLR312CB		AGGGACGACCTGCCACTA	0	0	0	0	0	0	0	0	0	0	0	0
YBR107C	IML3	AGGGACTCATTAGCCGAC	0	0	0	0	0	0	0	0	0	0	0	0
YPL119CA	""	AGGGATCTCTCGGCACAC	0	0	0	0	0	0	0	0	0	0	0	0
YDL077C	VAM6	AGGGATTCCATGACCCGA	0	28	0	0	0	15	30	23	30	0	0	22
YDR481C	PHO8	AGGGCAATCGTAGGTCAC	0	0	0	0	0	0	0	0	0	0	0	0
YDR520C	URC2	AGGGCCGTCTTCTCAGCT	130	146	111	158	142	140	83	97	177	114	127	117
YDR452W	PPN1	AGGGCCTTCCTCACTTAT	0	0	0	0	0	0	0	0	0	0	0	0
YBR235W	VHC1	AGGGCGACTGTGATTCCA	0	0	0	0	0	0	0	0	0	0	0	0
YDR492W	IZH1	AGGGCTCGTCGATTCGTC	149	168	113	160	121	87	77	124	167	98	115	132
YBR245C	ISW1	AGGGCTCTATTCAGCGTA	61	105	76	95	95	116	63	76	127	79	108	138
YFR007W	YFH7	AGGGTAACGTACATTCAG	210	175	104	169	129	144	102	137	156	157	133	136
YDR179WA	NVJ3	AGGGTCTACCGACTTCGA	0	0	7	1	0	1	0	0	1	0	3	0
YDR421W	ARO80	AGGGTTATTCCACTCTCC	93	102	79	88	90	58	70	92	109	94	115	107
YBL028C	""	AGGTAATATACACTCACC	109	119	71	131	117	83	85	102	135	78	79	90
YGR263C	SAY1	AGGTAATCTCTCCGAATA	0	0	0	0	0	0	0	0	0	0	0	0
YBL089W	AVT5	AGGTACTGCACACTTAAC	114	148	79	114	113	111	93	65	172	106	135	127
YPR074C	TKL1	AGGTCCTCCACATTTGAT	100	95	89	85	69	50	57	83	122	77	65	80
YOR177C	MPC54	AGGTCGCTCATATCTCAG	28	56	33	71	57	48	52	59	66	43	74	59
YDR439W	LRS4	AGGTGACTCCTTCCATCG	0	0	0	0	0	0	0	0	0	0	0	0
YBR148W	YSW1	AGGTGCTCACTACCCGAT	114	88	58	105	87	81	68	67	164	89	102	130
YBR133C	HSL7	AGGTGTCCATCCTGCCGA	0	0	0	0	0	0	0	0	0	0	0	0
YJR060W	CBF1	AGGTTCGCTCCACTCTTG	0	88	0	0	0	67	0	38	116	73	0	0
YIR038C	GTT1	AGTAACACCGTATAGCAC	194	130	98	166	145	127	89	98	201	159	128	120
YKL184W	SPE1	AGTAAGACACCATTCCGT	127	112	73	170	134	102	69	104	149	140	144	124
YJR011C	""	AGTAAGAGAGCATGTTAG	0	0	0	0	0	0	0	0	0	0	0	0
YBL029W	""	AGTAATATCTAAGCACCC	83	65	58	51	46	47	29	26	48	55	66	46
YGR008C	STF2	AGTACAAACTAACGGGTT	127	164	86	94	124	130	75	123	131	134	136	136
YPR160W	GPH1	AGTACACCCGACCAGTGA	111	110	92	75	57	88	37	54	94	73	84	78
YHR130C	""	AGTACACTCCCATATTGT	84	96	42	84	118	79	63	104	75	59	69	87
YLR388W	RPS29A	AGTACACTTGAACTCCAT	0	0	0	0	0	0	0	0	0	0	0	0
YBL098W	BNA4	AGTACAGACTCACCCAGT	131	140	104	172	175	158	134	134	218	151	134	165
YNL080C	EOS1	AGTACCAATGACACGTTC	31	46	27	40	29	23	14	27	34	28	43	28
YJL160C	PIR5	AGTAGACCTTACAGCTCC	82	70	0	98	0	0	0	62	0	73	0	91
YLR400W	""	AGTAGATTTACCCACACT	0	0	0	0	111	0	0	0	0	0	0	0
YNL064C	YDJ1	AGTAGCAACCCACGTTCA	0	0	0	0	0	0	0	2	0	0	0	0
YPR067W	ISA2	AGTAGCCACCTAAGTCAT	14	14	3	7	10	5	4	4	14	8	7	5
YBR118W	TEF2	AGTAGTACAGCCCGCGTC	0	0	0	0	0	0	0	0	0	0	0	0
YNL301C	RPL18B	AGTATATCACCACGGACA	156	125	77	177	128	107	84	89	165	156	137	160
YIL077C	""	AGTATCACTACATGCACT	0	0	0	0	0	0	0	0	0	0	0	0
YML123C	PHO84	AGTATCTCACTACGGCTC	227	204	123	228	166	177	160	160	279	171	220	237
YMR141C	""	AGTATGAGCACAGATCCT	0	0	0	0	0	0	0	0	0	0	0	0
YER046W	SPO73	AGTATGCTACGATGCCCG	112	131	105	131	123	78	102	104	118	101	106	94
YMR152W	YIM1	AGTATTCCCACATCTGAG	198	184	145	231	220	225	152	147	230	152	167	204
YBR182C	SMP1	AGTATTCGGCTCCACAGC	0	0	0	0	0	0	0	0	0	0	0	0
YJL137C	GLG2	AGTATTGCTCCAGACGCC	87	127	94	127	110	80	82	118	141	146	148	115
YBR212W	NGR1	AGTCCCGGTCTCCATGAT	0	0	0	0	0	0	0	0	0	0	0	0
YOR131C	""	AGTCGAGTCATAGATGGC	25	71	44	13	29	23	14	17	18	30	14	23
YBR100W		AGTCGGATCACCCGCTGA	0	0	0	0	0	0	0	0	0	0	0	0
YBL103C	RTG3	AGTCTACCCACATGCTTT	151	115	99	148	129	79	99	78	161	127	136	124
YOR316C	COT1	AGTCTCATGGGACGTGAT	129	182	118	160	177	116	83	144	173	137	187	124
YMR153CA	""	AGTGAGACATGCACCTAG	60	43	32	42	51	43	47	25	70	43	57	54
YNL323W	LEM3	AGTGAGACTGTGTGACAT	126	120	68	116	82	50	70	71	98	131	108	121
YHL028W	WSC4	AGTGAGCATGTCCGATAA	106	108	88	137	103	111	90	119	156	135	132	138
YCR025C	""	AGTGATCGTCAATTCATC	0	0	0	0	0	0	0	0	0	0	0	0
YEL038W	UTR4	AGTGCAGTCGGCCATTAG	0	0	0	0	0	0	0	0	0	0	0	0
YBR175W	SWD3	AGTGCCATCGTATTCCAC	61	69	51	91	90	62	41	73	121	94	82	76
YOR034CA	""	AGTGCCCGCATCCTGTTA	0	0	0	0	0	0	0	0	0	0	0	0
YML009c		AGTGCGGCATCAGCTCTC	69	96	76	92	84	80	92	90	128	97	88	55
YER091C	MET6	AGTGCGGCCATCGTCATC	82	121	60	35	40	40	24	25	51	73	46	48
YBR249C	ARO4	AGTGCTACTCTGACCTAC	130	157	121	191	146	164	116	124	231	162	189	190
YNL173C	MDG1	AGTGGGATCTCCTCAAGC	38	17	11	42	26	10	4	15	29	19	20	18
YLR278C	""	AGTGTTACCACATCGGCA	0	0	0	0	0	0	0	0	0	0	0	0
YKL211C	TRP3	AGTTAATAAGCATCACGC	211	197	143	150	93	63	54	36	229	136	103	199
YDR344C	""	AGTTACCACGCATACGGA	85	90	70	81	83	85	65	79	99	84	57	74
YFL031W	HAC1	AGTTACCTACGACTCTGC	0	74	65	0	0	73	54	89	0	59	0	0
YMR075W	RCO1	AGTTACTCTACACCGTGC	102	0	0	0	119	0	0	0	154	0	0	0
YBL067C	UBP13	AGTTAGCACCCACATTTG	124	183	111	188	194	132	117	152	167	121	155	122
YBR056W	""	AGTTATACCGCATCACGT	14	46	29	7	5	11	1	8	12	29	8	8
YPR064W	""	AGTTCGCACTAATCGCAT	131	55	59	131	75	130	61	96	129	63	107	72
YHR126C	ANS1	AGTTGAATCACATCTACC	91	125	87	92	88	66	67	51	100	92	82	82
YPR015C	""	AGTTTATACCCACTCTGG	162	169	107	169	138	140	93	119	166	137	156	125
YPL102C	""	ATAAAGCACTGTGAAGCC	56	36	28	40	56	59	42	73	78	40	54	46
YML072C	TCB3	ATAACCACCGGGAAGTGT	88	106	92	123	99	81	73	88	117	99	100	118
YLR320W	MMS22	ATAACCATTTCGCAGAAC	0	0	0	0	0	0	0	0	0	0	0	0
YER144C	UBP5	ATAACCGAGGTGAAGTGA	0	0	0	0	0	0	0	0	0	0	0	0
YDR540C	IRC4	ATAACTGGGTCGAACGGA	0	0	0	0	0	0	0	0	0	0	0	0
YDR435C	PPM1	ATAAGCCCAGCGGTCCGA	50	60	35	15	36	12	6	5	10	40	33	15
YLR429W	CRN1	ATAAGCTACGTTAAGCGG	45	56	33	46	40	33	26	39	37	24	39	38
YBL083C	""	ATAAGGCGCTGGAACCCA	364	331	210	454	224	150	95	188	365	245	280	342
YBL045C	COR1	ATAAGTCGTAGGAATGTC	116	75	70	134	97	71	53	73	105	80	100	72
YBL055C	""	ATAATACGTCTGCAACCG	80	54	39	84	50	43	64	43	73	58	80	84
YER067W	RGI1	ATAATCAGCGGGAATCAG	93	101	97	87	83	125	67	72	111	92	110	104
YMR154C	RIM13	ATAATCCGATCTGAGCAC	168	207	163	214	113	103	67	74	252	204	200	227
YLL042C	ATG10	ATACACCATACACTGTGA	25	22	37	31	32	17	17	12	36	7	26	14
YBR069C	TAT1	ATACACTTGCCACGGAGA	16	14	10	23	23	12	10	20	16	14	17	25
YML022W	APT1	ATACAGACTGCGACACTA	66	59	37	52	87	53	63	76	82	68	96	62
YER039C	HVG1	ATACAGCCTGGCACAGTC	14	30	16	6	3	10	0	5	10	14	7	5
YLR367W	RPS22B	ATACAGTAGACAGATGTG	144	101	85	117	137	99	63	87	145	93	149	135
YMR165C	PAH1	ATACAGTAGCTCAGAGAG	0	0	0	0	0	0	0	0	0	0	0	0
YKR051W	""	ATACATACGTGGAGAAGG	58	75	48	53	76	38	58	68	77	43	73	62
YLR324W	PEX30	ATACATCTAACATCGACG	0	0	0	0	0	0	0	0	0	0	0	0
YER096W	SHC1	ATACATGGTGGCATTGCG	149	109	111	145	113	120	79	138	156	109	115	113
YNL070W	TOM7	ATACCACGCCAAGAGGGT	70	69	66	89	73	57	58	66	94	59	68	57
YKL068WA	""	ATACCCACCGTCGATATT	0	0	0	0	0	0	0	0	0	0	0	0
YBL012C	""	ATACCCACGGAAGTTGCA	0	0	0	0	0	0	0	0	0	0	0	0
YDR496C	PUF6	ATACCCGTGTGCCATACG	16	39	27	7	4	13	2	2	8	37	8	6
YLR393W	ATP10	ATACCCTGGGAAGCAGAT	0	0	0	0	0	0	0	0	0	0	0	0
YLR202C	""	ATACCGCCAGAAGGGTTC	2	4	8	0	16	1	0	1	2	7	2	1
YJL051W	IRC8	ATACCGTCAGCATACGTG	93	113	82	100	112	97	69	79	104	87	89	86
YMR174C	PAI3	ATACCTGAGCCAGAGTTG	2	1	2	1	1	2	0	0	1	1	1	0
YJR040W	GEF1	ATACCTTCGGCAGGATGC	457	442	313	487	374	331	232	309	521	415	452	478
YLR227C	ADY4	ATACGACTTCAAGGGACG	0	0	0	0	0	0	0	0	0	0	0	0
YJL132W	""	ATACGCGGCCAATGCTGC	84	103	97	168	109	109	106	74	179	100	154	120
YDR374C	PHO92	ATACGCTTGTAACCTGGG	121	121	96	157	136	82	65	118	140	101	104	88
YBR156C	SLI15	ATACGGAGTCGAGTCGCT	0	0	0	0	0	2	0	0	0	0	0	0
YER153C	PET122	ATACGGTCTCGCAGATCG	0	0	0	0	0	0	2	0	0	0	0	0
YGR026W	""	ATACGTGATTAACGGGTC	96	94	77	129	120	128	74	101	154	126	109	119
YBR025C	OLA1	ATACGTTAGACAGGTCAG	0	0	0	0	0	0	0	0	0	0	0	0
YNL224C	SQS1	ATACTACGCGCAGATAGC	0	0	0	0	0	0	0	0	0	0	0	0
YNL054W	VAC7	ATACTAGGCCAAGGCGGC	65	97	103	109	114	93	47	89	121	139	137	100
YNL208W	""	ATACTAGGCTGTAGAGCT	0	0	0	0	0	0	0	0	0	0	0	0
YCR050C	""	ATACTATCGGCCAGTGCC	62	90	84	105	98	105	79	97	94	116	120	108
YDR393W	SHE9	ATACTCACCGGACGTACA	0	0	0	0	0	0	0	0	0	0	0	0
YBL056W	PTC3	ATACTCACTGAAGGTCCG	100	79	63	92	88	101	77	63	155	94	126	103
YOR358W	HAP5	ATACTCAGGCTGGACAGT	96	122	78	107	111	71	59	73	99	69	83	109
YBR057C	MUM2	ATACTCGGAGCACTAGGT	0	0	0	0	0	0	0	0	0	0	0	0
YOL004W	SIN3	ATACTCTGCGAAGCGGTA	39	83	54	51	31	18	37	45	88	62	72	52
YAL002W	VPS8	ATACTGACAGCACGCATG	138	83	90	162	114	98	82	74	134	98	143	144
YOL063C	CRT10	ATACTGGAGCCATGCTGT	79	75	66	82	65	64	48	93	94	49	69	70
YIL163C	""	ATACTGTGGGCATGAGTC	123	116	76	125	73	109	69	91	113	104	111	80
YDR403W	DIT1	ATACTGTTACCACGGTGC	100	104	116	101	115	66	72	80	101	79	88	76
YGR007W	ECT1	ATACTTCGGGAACCGTAG	152	140	151	205	138	111	96	113	123	101	158	131
YBL053W	""	ATACTTGCGGAAGCTACG	42	54	42	46	66	37	26	51	77	61	46	46
YBR177C	EHT1	ATACTTGGGTGCAGCTAC	92	130	108	132	111	88	74	120	133	109	134	147
YDR395W	SXM1	ATACTTGTACCAGGGCCA	212	163	174	232	188	183	116	170	241	205	279	209
YIL124W	AYR1	ATACTTGTGCAACGTGCG	0	0	0	0	0	0	0	0	0	0	0	0
YLR193C	UPS1	ATAGAAGGGCAACCCGCC	8	9	9	5	8	10	3	5	25	13	4	9
YBR020W	GAL1	ATAGAAGTATAAGTGCGC	0	0	0	0	0	0	0	0	0	1	0	0
YBL027W	RPL19B	ATAGACACCGGGAATGAC	31	57	46	15	14	10	7	9	15	55	21	15
YBL064C	PRX1	ATAGACCTGGAATCCGTG	66	106	66	102	102	74	81	49	114	83	108	94
YOL107W	""	ATAGACTAGCGCACTCAG	135	115	98	185	136	112	99	100	175	143	148	131
YIR004W	DJP1	ATAGAGACTACACAGCGG	363	362	220	348	220	232	174	205	407	300	327	288
YNL270C	ALP1	ATAGAGCCGTGCCACTCG	189	126	117	121	144	96	78	124	159	108	105	161
YBR058C	UBP14	ATAGAGTTGCCACCCTGT	102	96	87	113	94	71	47	69	106	86	77	89
YMR214W	SCJ1	ATAGATACCGCAGCTCAC	51	62	47	38	34	33	17	29	31	36	45	62
YLR404W	SEI1	ATAGATACGACTAACCCT	133	130	105	108	110	101	78	80	174	135	114	125
YMR088C	VBA1	ATAGATACTCCCGTACTC	193	227	139	189	185	123	130	153	221	153	154	196
YLR216C	CPR6	ATAGATAGCGAACCCGGA	97	76	62	72	86	66	50	58	97	89	77	110
YHL041W	""	ATAGATGACGCACCACGG	135	98	78	122	57	71	29	75	120	117	128	104
YBR024W	SCO2	ATAGATGACTACCGCGTC	119	126	106	82	118	86	63	87	142	73	97	114
YHR012W	VPS29	ATAGATGATCCTCCACAA	0	0	0	0	0	0	0	0	0	0	0	0
YLR382C	NAM2	ATAGATGCCTCCATGCTC	0	0	0	2	0	0	0	0	2	0	0	0
YBR114W	RAD16	ATAGATTCGGCCACCGGC	72	10	59	78	80	82	35	35	126	97	106	92
YDR471W	RPL27B	ATAGCACCGTGGGACCGA	0	0	0	0	0	0	0	0	0	0	0	0
YKR073C	""	ATAGCACTTCTTGGAACC	131	90	92	106	106	71	69	84	128	93	87	105
YIR003W	AIM21	ATAGCATGAACATCACGG	134	160	122	140	78	79	70	19	161	105	120	137
YMR158W	MRPS8	ATAGCCATCGCTGTAAGC	50	52	40	47	64	40	36	39	40	31	45	36
YER180CA	SLO1	ATAGCCCGTCCAGTGTCT	0	0	0	0	0	0	0	0	0	0	0	0
YML080W	DUS1	ATAGCCGACAGCGCCATA	77	82	41	74	71	79	65	69	105	62	50	70
YDR379W	RGA2	ATAGCCGTACCAGGTTTG	0	0	0	0	0	0	0	0	0	0	0	0
YBR036C	CSG2	ATAGCCTTCTAAGAGCGG	88	110	54	82	63	64	44	71	71	82	86	75
YNL073W	MSK1	ATAGCGACCCAACCGGAT	86	92	39	70	55	26	42	46	66	32	54	59
YFR031CA	RPL2A	ATAGCGAGCCTAATGCCG	66	51	46	64	103	71	53	70	77	63	85	68
YML047C	PRM6	ATAGCGAGCTTGAACACC	105	112	81	117	137	86	68	108	124	89	98	110
YLR415C	""	ATAGCGGACCACATTGCT	157	137	110	150	117	130	79	111	158	114	126	125
YBR001C	NTH2	ATAGCTCATTAACCGGCA	107	111	93	148	108	118	91	119	160	138	151	126
YML029W	USA1	ATAGCTGACGACAGAGGA	110	124	92	140	128	99	72	83	142	102	96	95
YPL155C	KIP2	ATAGCTGAGTAATGGCCT	129	112	101	152	111	88	43	63	153	78	117	104
YOR304W	ISW2	ATAGCTGTCACACTTGCT	69	107	64	97	94	93	42	86	95	51	79	63
YBR283C	SSH1	ATAGCTTATGCAGCCTCA	89	95	85	69	70	58	26	64	56	71	77	94
YNL329C	PEX6	ATAGCTTCACGATGAGCG	130	102	66	148	134	71	92	98	148	118	138	104
YNL334C	SNO2	ATAGCTTCCGGCACATGG	64	75	36	60	56	31	36	65	59	33	48	58
YNL284C	MRPL10	ATAGCTTTCCCACGTCGG	0	0	0	0	0	0	0	0	0	0	0	0
YLR226W	BUR2	ATAGGAATGGAAGCCCTC	0	0	0	0	0	0	0	0	0	0	0	0
YIR023W	DAL81	ATAGGACCCTCACGTTTA	99	142	119	192	101	86	86	72	157	167	157	171
YLR218C	COA4	ATAGGATAGGAACCGCAC	108	84	65	92	76	99	47	48	113	106	91	131
YDR345C	HXT3	ATAGGCCGGTAATCCTGA	1	0	0	0	1	0	0	0	0	0	0	0
YIL052C	RPL34B	ATAGGCGCGTCGCAGATT	143	64	43	76	94	82	55	57	111	68	96	74
YPR196W	""	ATAGGCGGACCACCTCTA	116	107	91	125	99	85	71	77	124	108	104	98
YGR225W	AMA1	ATAGGTCGCGCACGTCTG	0	0	88	117	0	0	0	101	0	91	0	0
YBL069W	AST1	ATAGTCCGGGAACTGTAT	0	0	0	0	0	0	0	0	0	0	0	0
YGL211W	NCS6	ATAGTCGCGTCCAGGCTA	0	8	11	0	0	11	10	8	0	0	2	0
YBR076W	ECM8	ATAGTCTACGCCACGCTA	104	130	109	183	125	110	78	120	150	107	129	138
YMR163C	INP2	ATAGTCTGAGCATCTCGT	85	88	66	129	103	101	79	114	151	91	108	97
YBL021C	HAP3	ATAGTGACGGAACTGTTA	32	76	50	30	34	27	11	26	56	57	54	29
YHL032C	GUT1	ATAGTGATCCTAGCCCAG	245	112	140	176	108	81	78	73	137	121	142	108
YGR247W	CPD1	ATAGTGCCTGAAGCTGCC	0	0	0	0	0	0	0	0	0	0	0	0
YOR104W	PIN2	ATAGTGTCACCACAGGTC	0	0	0	0	0	0	0	0	0	0	0	0
YML013W	UBX2	ATAGTGTCAGCACCCTCT	47	51	17	30	29	11	10	12	57	37	37	70
YBR082C	UBC4	ATAGTTCCCGCAGCTCGT	0	0	0	0	0	0		0	0	0	0	0
YHR038W	RRF1	ATAGTTCGCGCACTCTCG	0	0	0	0	0	0	0	0	0	0	0	0
YDR444W	""	ATATAACGATCACGGCAG	119	120	87	158	132	115	103	122	144	118	153	140
YPL111W	CAR1	ATATACGAGACACGTCGC	65	71	67	83	84	78	44	67	143	77	84	70
YOL012C	HTZ1	ATATACGCACGCATTGGG	122	128	70	136	79	47	35	41	124	96	99	104
YLR413W	INA1	ATATACGGACCACAGGCT	123	167	162	168	174	110	93	103	187	134	137	155
YHR013C	ARD1	ATATACGTGGAATGACTG	0	0	0	0	0	0	0	0	0	0	0	0
YBR195C	MSI1	ATATACTTCCTCATCGCG	120	150	115	156	90	64	52	80	182	118	145	195
YGR285C	ZUO1	ATATAGCGTGACAGAGTA	0	0	0	0	0	0	0	0	0	0	0	0
YFL023W	BUD27	ATATAGCTCCCACATTGC	0	0	0	0	0	0	0	0	0	0	0	0
YHR030C	SLT2	ATATAGTCGCCCATGCAG	0	0	0	0	0	0	0	0	0	0	0	0
YOR124C	UBP2	ATATCACACGTCACTCAT	42	48	50	18	27	19	8	10	27	39	24	28
YOR030W	DFG16	ATATCACATGGTGGTCAA	267	261	140	224	146	93	48	81	214	230	183	240
YHL015WA	""	ATATCACCTCGGCAGGGT	0	0	0	0	0	0	0	0	0	0	0	0
YJL103C	GSM1	ATATCACGCTCGACAGTG	60	44	48	48	46	45	32	51	53	70	58	62
YJR035W	RAD26	ATATCATAGCCCACTGTC	206	180	118	176	123	90	67	121	210	157	208	199
YGR291C	""	ATATCCAGTGACCCGGTA	110	113	55	110	92	81	50	96	83	57	104	53
YJL207C	LAA1	ATATCCGACTCAGCTCTG	309	260	240	250	224	206	153	228	301	243	297	253
YOL059W	GPD2	ATATCCGCAGCAGACTGG	135	163	110	127	138	130	109	112	114	107	125	129
YBR128C	ATG14	ATATCCGTAGGCACGCCG	0	0	0	0	0	0	0	0	0	0	0	0
YBR073W	RDH54	ATATCCTATCCCACTGGA	114	136	93	114	102	81	79	86	179	131	137	147
YBL060W	YEL1	ATATCCTTGGAAGCCTGG	128	119	122	14	88	82	72	77	147	121	102	140
YBL081W	""	ATATCGAAGGGTGGTCAA	0	0	0	0	0	0	0	0	0	0	0	0
YER176W	ECM32	ATATCGAGACCATGCGAG	76	94	54	89	63	56	60	42	70	85	64	63
YMR102C	""	ATATCGAGTGCGACATCC	85	77	23	35	77	53	51	60	97	77	73	25
YOR068C	VAM10	ATATCGCATGAAGCCGAC	90	70	70	60	120	85	61	79	80	49	70	56
YBR213W	MET8	ATATCGCCCTGAGGACCT	1	5	4	0	3	1	1	0	1	6	1	1
YJL197W	UBP12	ATATCGCGTTGCAGGGCT	0	0	0	0	0	0	0	0	0	0	0	0
YJR048W	CYC1	ATATCGGGATCAGCCTGC	12	11	7	12	8	7	1	6	8	2	6	10
YLR431C	ATG23	ATATCTATCCCAGTCGGG	158	134	90	117	104	71	37	87	137	138	126	134
YBR176W	ECM31	ATATCTATCTGGAGGGAC	159	134	77	107	138	93	95	97	134	104	125	116
YMR052W	FAR3	ATATCTCACATGCCCGGA	105	95	62	127	59	60	34	68	132	106	78	135
YPL268W	PLC1	ATATCTCCAGCATCTGAG	12	18	6	5	12	3	8	16	21	8	6	19
YMR291W	TDA1	ATATCTCGCTAACGCGGC	0	0	0	0	0	0	0	0	0	0	0	0
YHR007CA	""	ATATCTCTAGGCACGGGT	0	0	0	0	0	0	0	0	0	0	0	0
YBR015C	MNN2	ATATCTGTTGAAGCGGCC	112	126	96	124	87	105	58	71	98	71	83	55
YOL083W	ATG34	ATATCTTGCTCACGGCGC	84	89	69	95	86	63	43	90	119	93	120	95
YDR450W	RPS18A	ATATCTTTGCGCCCGGTG	24	19	21	17	15	18	9	23	13	21	12	10
YGR257C	MTM1	ATATGACACGGAGACTGA	0	0	0	0	0	0	0	0	0	0	0	0
YML017W	PSP2	ATATGACAGCCAGTGGTA	155	110	89	126	132	118	109	138	189	128	102	135
YBL051C	PIN4	ATATGACCTGAACCGACG	235	252	207	264	138	151	132	119	279	216	234	236
YER014W	HEM14	ATATGAGCGGAACCCATG	0	0	0	0	0	0	0	0	0	0	0	0
YAL059W	ECM1	ATATGATGAGCACCCGCG	110	85	94	143	83	99	84	115	101	92	90	67
YOR291W	YPK9	ATATGCACCGAAGGCGCT	178	143	99	148	169	133	104	133	174	92	137	138
YBR067C	TIP1	ATATGCCCTACACGGTCA	79	67	84	98	142	95	101	97	157	113	92	106
YER139C	RTR1	ATATGCGGCTACATCCCT	129	172	95	219	118	112	58	92	181	157	164	172
YJL102W	MEF2	ATATGCGTCCCATCAGTG	27	51	38	26	15	16	13	11	14	35	16	19
YEL012W	UBC8	ATATGCTCGGAACGTGTC	95	113	83	157	117	105	68	109	124	109	108	131
YKR054C	DYN1	ATATGCTGAACACCGAGG	129	0	85	0	83	119	0	0	0	114	0	134
YER079W	""	ATATGGACACGCGCCTCA	107	125	80	138	109	114	77	143	142	109	135	148
YJL013C	MAD3	ATATGGAGTCCCGCCAGC	92	130	83	120	114	142	74	90	98	104	100	105
YBL095W	MRX3	ATATGGGAGCCACCCTCT	0	0	0	0	0	0	0	0	0	0	0	0
YJR049C	UTR1	ATATGGTCTGCACGCTGC	0	0	0	0	0	0	0	0	0	0	0	0
YML014W	TRM9	ATATGTGACCGCACCTCT	41	34	22	44	26	28	23	30	26	32	23	41
YKR059W	TIF1	ATATTACTGCGAAGGCGG	102	85	65	77	68	55	46	83	88	68	64	61
YBR183W	YPC1	ATATTATCGGTGACGAGC	90	97	72	117	108	105	65	72	119	114	114	132
YPL225W	""	ATATTCACGCGCAGCTTG	177	123	75	151	164	82	93	99	150	92	159	110
YER019CA	SBH2	ATATTCAGACCAGCGCAG	75	80	70	136	82	56	78	4	110	96	91	111
YDR363W	ESC2	ATATTCCGCGTAATCTTC	0	4	1	0	0	0	0	0	0	3	0	0
YBR038W	CHS2	ATATTCCTAGCACGAGGG	0	0	0	0	0	0	0	0	0	0	0	0
YDR406W	PDR15	ATATTCCTTGACAGGCCG	83	78	57	107	81	84	95	80	127	78	114	115
YBR005W	RCR1	ATATTCGAGCCCATCGGA	0	0	0	0	0	0	0	0	0	0	0	0
YDR357C	CNL1	ATATTCGTACCACGGAGC	132	115	89	117	151	101	91	83	149	83	151	127
YDR358W	GGA1	ATATTCGTCTAAGGCCGC	126	137	114	154	165	113	102	123	168	117	139	163
YKR098C	UBP11	ATATTCTGAGACACGCCG	144	171	0	184	138	0	0	0	0	0	0	0
YDR425W	SNX41	ATATTGAGAGTTACCCGG	80	136	82	74	94	87	48	80	127	70	126	84
YIL160C	POT1	ATATTGCGTGCCAGGCTC	120	93	88	116	93	81	80	112	167	111	99	121
YHR127W	""	ATATTGCTCGAAGTGCCC	104	143	87	122	129	106	72	82	140	117	82	133
YER047C	SAP1	ATATTGTCTCACGCGGCG	1	0	0	0	0	0	0	0	0	0	0	0
YBR184W	""	ATATTGTCTGACCGCCGC	0	0	0	0	97	0	0	0	0	0	0	99
YMR042W	ARG80	ATATTTGAGCGCACGCAC	88	88	63	98	117	74	66	73	125	83	64	76
YBR210W	ERV15	ATCAATCCGGCGGTAGAT	0	0	0	0	0	0	0	0	0	0	0	0
YJR034W	PET191	ATCACACTATACGCGCTT	0	0	0	0	0	0	0	0	0	0	0	0
YER177W	BMH1	ATCACACTCTGGAAGGAG	0	0	0	0	0	0	0	0	0	0	0	0
YLL046C	RNP1	ATCACATAGAGAGACGCT	117	108	78	132	130	81	69	112	110	107	82	85
YIL132C	CSM2	ATCACGACGAGCAGAGCA	102	77	73	91	31	24	17	10	129	91	69	59
YBL101C	ECM21	ATCACGCCACGATAGGGT	0	0	0	0	0	0	0	0	0	0	0	0
YBR077C	SLM4	ATCACTCTTACCAGGCTA	32	42	25	47	19	26	22	34	44	48	50	40
YEL036C	ANP1	ATCACTGTAGTCACGTAG	35	27	18	22	24	14	15	15	31	38	30	45
YLR432W	IMD3	ATCAGACTGCCTAATGGG	179	171	119	166	152	109	80	126	166	139	141	173
YER131W	RPS26B	ATCAGAGCCACTGCCAGA	9	9	6	5	7	7	2	1	12	12	12	11
YOL032W	OPI10	ATCAGCCTGTCATGGTCC	90	133	90	128	140	110	80	86	144	91	144	149
YML032C	RAD52	ATCAGCGACAGAGCTTAG	32	25	6	12	3	8	7	3	16	24	17	19
YJL027C	""	ATCAGCGAGTACCAGTGT	0	0	0	0	0	0	0	0	0	0	0	0
YNL271C	BNI1	ATCAGCTACCTCATTGCG	84	94	78	90	88	85	64	79	137	100	118	110
YOR170W	""	ATCAGCTCAGGAGACCTC	0	0	0	0	0	0	0	0	0	0	0	0
YDR463W	STP1	ATCAGGACTTCCGCCGAA	59	24	21	28	11	17	11	20	29	41	39	33
YPR062W	FCY1	ATCAGGCGGTCGAAGCAT	126	132	85	133	143	99	82	123	143	123	104	117
YKL016C	ATP7	ATCAGGGCCGCAAGTCTG	21	21	34	29	33	24	9	30	36	33	52	34
YAL044C	GCV3	ATCAGGTCACGCAGTATT	0	0	0	0	0	0	0	0	0	0	0	0
YNL148C	ALF1	ATCAGGTCCTCACTGGCT	46	39	24	45	57	27	42	49	61	51	58	43
YBR012C	""	ATCAGGTCTGGAAGATTA	127	146	82	93	120	134	111	107	139	107	145	133
YMR106C	YKU80	ATCAGTTGTCTAATGCGT	153	117	118	112	105	87	77	114	191	105	114	149
YMR155W	""	ATCATCAGAGCAGGGCAC	223	211	164	207	232	190	202	230	313	191	247	209
YOR078W	BUD21	ATCATCAGCCCAGTCGTG	52	57	41	84	64	50	39	70	39	49	28	61
YIL036W	CST6	ATCATCAGTGTGGAGAAT	34	55	22	53	22	36	48	41	56	47	60	59
YOL106W	""	ATCATCCACCGAGATCAG	73	76	61	101	89	77	53	69	100	102	106	81
YLR003C	CMS1	ATCATCCGGTCATGCCGA	235	179	152	278	200	119	117	156	256	212	227	235
YPL262W	FUM1	ATCATCCTTTGAGCGAGG	102	83	72	102	106	76	68	56	133	86	78	78
YJL043W	""	ATCATCGACCGAGGCTTG	88	88	84	91	107	72	52	89	108	110	129	97
YGR271CA	EFG1	ATCATCGGGCCAGTTCGT	0	0	0	0	0	0	0	0	0	0	0	0
YBR286W	APE3	ATCATCGTCGTCAGCCTG	172	138	103	154	140	105	96	132	182	100	160	188
YHR067W	HTD2	ATCATGCGCCAAGCCGTG	35	20	18	31	18	10	17	27	23	7	25	21
YHR094C	HXT1	ATCATGGTGGACATCGTT	99	113	87	106	114	100	121	101	142	124	131	116
YMR293C	HER2	ATCATGGTTCTGAATAGG	28	35	36	54	50	34	33	43	79	32	33	58
YOL016C	CMK2	ATCATGTAGCCAGACGGT	119	100	64	95	113	94	75	124	131	91	144	135
YBR007C	DSF2	ATCATGTAGGTAACGTGA	107	124	87	120	137	91	80	106	172	103	150	140
YAR028W	""	ATCATGTCACCAGAGTGC	149	134	114	176	137	92	99	116	35	118	104	107
YIR005W	IST3	ATCATGTCTCAAGGTCGG	50	49	45	76	51	47	38	71	75	26	58	22
YHL014C	YLF2	ATCATGTGCCGATGCTCG	144	117	95	231	111	106	91	92	137	107	151	144
YOR076C	SKI7	ATCATTAGCAGAGCAGTG	75	70	65	64	63	48	38	44	67	100	95	79
YHL026C	""	ATCATTAGTGCAGATGCG	0	1	0	0	0	0	0	0	0	0	0	0
YOL013C	HRD1	ATCATTCCAGCAGTTGGG	29	46	24	30	35	31	35	33	55	36	41	32
YIL093C	RSM25	ATCATTCTGGGACATGGA	86	94	62	135	81	77	55	81	131	70	119	102
YPL202C	AFT2	ATCATTGAGTCAGATCGG	120	89	75	115	94	77	48	79	91	62	100	90
YEL033W	MTC7	ATCATTGTCGCAGGGTGC	65	64	63	65	60	61	51	67	55	54	56	57
YLR191W	PEX13	ATCCAAGGAGGGCCAACC	155	136	108	195	130	104	101	84	179	115	117	115
YHR039CB		ATCCAGACTCGCATATTA	0	0	0	0	0	0	0	0	0	0	0	0
YER130C	COM2	ATCCAGCCAGAGTGGTCA	123	156	77	149	95	96	60	100	145	110	109	118
YDR525W	API2	ATCCAGCCGGGAGCTAGT	95	128	88	95	62	60	42	61	75	84	68	86
YLR253W	MCP2	ATCCATAAGGTCGGGCAA	122	83	115	3	144	127	46	148	76	76	81	49
YER141W	COX15	ATCCATCGTGGCTAAGCT	93	64	43	74	79	48	27	56	49	66	46	49
YPL110C	GDE1	ATCCATGCGTGTAAAGGC	144	188	117	182	149	182	104	124	167	142	182	205
YNL273W	TOF1	ATCCATGCTCCAGGTTGG	57	83	55	11	13	11	8	10	29	77	27	27
YOL111C	MDY2	ATCCATTGTGTCTAAGAG	0	0	0	0	0	0	0	0	0	0	0	0
YOR298CA	MBF1	ATCCCAAGGAGTGGCAAG	98	0	48	0	0	0	36	76	145	105	86	115
YBR068C	BAP2	ATCCCACGGAGATTCAGA	95	142	87	149	93	87	73	87	127	99	111	106
YMR252C	""	ATCCCATAGGCACTGGCA	0	0	0	0	0	0	0	0	0	0	2	2
YMR070W	MOT3	ATCCCATAGTGTTAAGGC	32	21	17	16	23	18	20	19	25	13	19	35
YLR306W	UBC12	ATCCCGGTTCAAGGTATA	154	121	105	131	126	106	92	108	213	149	135	147
YGL191W	COX13	ATCCCTAGAGCGTGGTGA	0	0	0	0	0	0	0	0	0	0	0	0
YML083C	""	ATCCGATACATCCGCTGA	141	116	96	142	142	129	84	119	185	135	130	161
YDR399W	HPT1	ATCCGCATGGTCTTAACC	13	54	19	6	7	15	7	9	12	37	16	6
YKR035WA	DID2	ATCCGTACTGACATTGAC	0	0	0	0	0	0	0	0	0	0	0	0
YDR461W	MFA1	ATCCTAGCGCCCGAGTTT	115	97	81	112	127	117	72	125	103	85	120	90
YDR446W	ECM11	ATCCTCTTGGAGTATAGG	0	0	0	0	0	0	0	0	0	0	0	0
YBR027C	""	ATCCTGATTTAAGGTGAG	59	85	54	74	59	66	102	67	54	58	78	60
YBL022C	PIM1	ATCGAACGTGTGTCAAAC	89	116	68	76	65	57	32	37	94	69	59	48
YNR024W	MPP6	ATCGACCCAGGCATGATT	12	43	22	1	4	5	4	3	10	38	7	8
YOR036W	PEP12	ATCGACCCTGCATCGTGT	25	61	32	33	20	17	28	32	76	59	56	65
YBR013C	""	ATCGAGATCCGAGTACAC	0	0	0	0	1	0	0	0	0	0	0	0
YBL079W	NUP170	ATCGAGCACGTAACCGTT	0	0	0	0	0	0	0	0	0	0	0	0
YEL053C	MAK10	ATCGAGCATGTAAGACAG	0	0	0	1	0	0	0	0	0	0	0	0
YBR120C	CBP6	ATCGAGGGACGAGTCTTC	131	113	88	74	97	61	96	103	140	94	116	133
YJL022W	""	ATCGCAGACCGCTATATC	47	37	25	35	25	30	14	25	27	33	18	34
YMR078C	CTF18	ATCGCAGTGAGCATCATC	91	81	31	60	45	35	24	21	82	97	81	74
YOR306C	MCH5	ATCGCATGTGCAGCATCT	184	218	130	123	150	142	87	106	237	167	166	171
YIL096C	BMT5	ATCGCGCTCGCATGTCAT	63	49	27	62	65	56	31	46	69	54	100	73
YCR061W	""	ATCGCTCAGTATCGGAGA	0	0	0	0	0	0	0	0	0	0	0	0
YBR048W	RPS11B	ATCGGCCTGTAATCGGAT	42	48	34	39	66	36	39	63	48	56	51	44
YDR457W	TOM1	ATCGTACCTGACCGTCGT	0	0	0	0	0	0	0	0	0	0	0	0
YNL231C	PDR16	ATCGTAGACATGGCACAT	0	0	0	0	0	0	0	0	0	0	0	0
YBR229C	ROT2	ATCGTAGTGTCACGGCTT	159	149	112	208	107	134	81	112	136	125	123	145
YDR466W	PKH3	ATCGTCGAGGTCGGCTAA	0	0	0	0	0	0	0	0	0	0	0	0
YDR386W	MUS81	ATCGTTTGAAGACTTGGT	104	106	59	99	30	36	20	36	108	68	79	86
YNR005C	""	ATCTAACCACCAGGCGGT	20	45	37	3	9	10	4	4	7	60	14	8
YOR135C	IRC14	ATCTACGGAGTGAGACAG	79	78	40	56	83	65	66	69	91	44	64	57
YHR037W	PUT2	ATCTACGTGAGCGCATCG	55	49	43	77	54	62	49	58	97	74	83	97
YNL043C	""	ATCTAGTACGAGAGCAGT	90	104	70	75	73	83	53	75	77	69	85	70
YOL118C	""	ATCTATACTCTCAGGGAG	109	68	49	78	69	51	37	51	70	47	66	80
YBR194W	AIM4	ATCTATGACGTAGTAGCG	82	100	77	113	34	32	42	45	89	104	123	100
YOR136W	IDH2	ATCTATTGAGGCGGACAG	57	83	54	92	74	39	36	59	81	46	58	62
YOR367W	SCP1	ATCTCATGCGTACCGACT	0	0	0	0	0	0	0	0	0	0	0	0
YML061C	PIF1	ATCTCGCGTGACGATAGG	6	7	10	14	12	19	2	9	15	22	19	15
YOR134W	BAG7	ATCTCTGGACCGAGTGGC	0	0	0	0	0	0	0	0	0	0	0	0
YJL037W	IRC18	ATCTGAGTACGATGGCTG	0	1	0	0	0	0	1	0	0	0	0	0
YIL002C	INP51	ATCTGAGTCGAGAGTTGT	81	85	56	78	81	63	69	70	64	75	63	57
YPL257W	""	ATCTGCGACGGAGTCACG	0	0	0	0	0	0	0	0	0	0	0	0
YML119W	""	ATCTGCTAGGGATTCAGG	134	78	83	145	101	112	69	103	130	119	118	95
YPL253C	VIK1	ATCTGCTCGTCAGTGGTG	147	132	133	175	120	139	114	103	168	101	126	141
YDR379CA	SDH6	ATCTGGACCGCATCTGCT	0	0	0	0	0	0	0	0	0	0	0	0
YML054CA	""	ATCTGGAGGCACGCCCTA	0	0	0	0	0	0	0	0	0	0	0	0
YER088C	DOT6	ATCTGTAGCGCAGTCGTC	209	190	101	195	121	139	110	105	156	135	137	153
YER154W	OXA1	ATCTGTGCGCCAGTATCG	15	27	18	3	14	8	10	9	13	16	24	6
YLL017W		ATCTTATGAGTCGGCAGA	0	0	0	0	0	0	0	0	0	0	0	0
YOR303W	CPA1	ATCTTCACGGGCCAGTAG	99	104	78	117	113	95	69	110	136	80	111	81
YDR458C	HEH2	ATCTTCCGTAGAGCCGGT	0	2	4	0	0	0	0	0	0	1	0	0
YBR130C	SHE3	ATCTTGCGAGGACCGTCG	68	70	44	56	62	36	17	51	61	51	64	41
YOL009C	MDM12	ATGAACAGTGCATGAAGT	0	1	0	0	0	0	0	0	0	4	5	4
YAL008W	FUN14	ATGAACTTGCGCTCAATT	185	169	126	179	179	182	103	185	213	148	154	161
YFR053C	HXK1	ATGACAAGAGGGTCGAAC	155	125	91	117	141	104	67	115	146	96	130	133
YBL011W	SCT1	ATGACCACCGGAACTGAA	84	84	48	77	61	89	64	86	96	98	86	79
YJR043C	POL32	ATGACCGGAGCTTCCAGC	42	62	29	45	21	9	6	11	60	58	50	49
YBR225W	""	ATGACCTCCGCGACTTGT	54	59	22	42	48	33	41	49	61	52	28	32
YNL016W	PUB1	ATGACGAGCCCATGACCT	1	1	2	0	0	0	0	0	0	1	0	0
YNL146CA	""	ATGACGGTCCACCTCGTA	0	0	0	0	0	0	0	0	0	0	0	0
YAL045C	""	ATGACGTGAGCACCTATT	183	179	177	211	213	158	123	174	253	197	223	206
YIL102C	""	ATGACGTGTCGATCACTC	0	0	0	1	0	0	0	0	0	0	0	0
YMR136W	GAT2	ATGACTGAAGCACATGGC	176	123	127	143	117	105	62	99	196	118	175	156
YBR258C	SHG1	ATGAGAGCCGGATCGTCC	145	112	122	124	118	138	112	121	173	161	159	140
YHL039W	EFM1	ATGAGATCACTTCACACC	0	0	0	0	0	0	0	0	0	0	0	0
YER140W	EMP65	ATGAGATTCGCCCATCCT	117	121	96	145	152	106	82	135	135	122	127	148
YKR076W	ECM4	ATGAGCATCCTGGTAACC	144	140	121	149	119	116	75	81	195	121	149	101
YOR347C	PYK2	ATGAGCCAGGAACCTCTA	186	120	128	168	122	87	92	99	132	157	156	173
YOR142W	LSC1	ATGAGCCCGTGACTGCGA	35	58	32	33	35	29	20	21	27	33	34	28
YHL023C	NPR3	ATGAGCCGCTGCATCGAG	0	0	0	0	0	0	0	0	0	0	0	0
YAL034C	FUN19	ATGAGCGTCCTACGACTG	360	359	296	298	343	255	233	250	355	250	317	332
YER134C	""	ATGAGCTGTCTAACGCGA	263	146	152	221	170	157	147	176	242	140	230	201
YBR030W	RKM3	ATGAGGACGTTACACACG	99	80	62	91	82	98	71	58	85	92	74	69
YBL009W	ALK2	ATGAGGCGTCGAACTCTT	150	87	114	119	136	101	106	113	158	104	126	134
YIR042C	""	ATGAGGTATCCCATGCAC	260	186	133	245	163	155	139	190	224	139	192	176
YIL100W	""	ATGAGTACGCGAGCGATC	112	143	88	151	137	79	102	89	122	97	77	170
YDR491C	""	ATGAGTCGGTCCCACGTC	23	51	19	36	32	12	23	14	27	21	24	27
YBR238C	""	ATGAGTCTCTTCCACCGA	0	0	0	0	0	0	0	0	0	0	0	0
YMR292W	GOT1	ATGATACTAGCATCGAGG	93	106	73	124	111	107	84	103	134	106	110	96
YIL107C	PFK26	ATGATAGGCTGCGACATT	130	103	102	113	135	103	74	78	133	126	103	116
YLL005C	SPO75	ATGATCCACCTCACTTGA	186	203	174	220	161	135	122	176	148	194	158	197
YOL151W	GRE2	ATGATCTCGCCAACGGGC	215	254	185	263	195	200	187	173	242	160	220	213
YPL172C	COX10	ATGATCTCGGAACTGAGC	42	44	32	44	31	27	21	37	60	38	63	62
YBR017C	KAP104	ATGATCTCTTAACCGAGC	0	0	0	0	0	0	0	0	0	0	0	0
YER087W	AIM10	ATGATGACCGCACTGACT	13	25	25	21	42	24	25	30	36	45	54	26
YOL160W	""	ATGATGACGCCACACTGG	133	88	39	122	88	96	87	74	80	83	75	96
YOR137C	SIA1	ATGATGATGTCCGCCCAG	133	66	62	87	76	61	46	52	81	55	57	45
YOL018C	TLG2	ATGATGCAGCTCCCATGT	0	0	0	0	0	0	0	0	0	0	0	0
YML006C	GIS4	ATGATGCCTTGCACTCGG	82	51	60	76	138	80	73	64	89	78	70	78
YMR119WA	""	ATGATGCGTGTCAGCGCC	140	94	113	126	103	107	92	113	107	89	101	117
YKR092C	SRP40	ATGCAAACAGCAGGTACG	84	66	51	58	69	49	42	81	52	56	50	55
YIL072W	HOP1	ATGCAAAGAGACGGCCTG	0	0	0	0	0	0	0	0	0	0	0	0
YJR031C	GEA1	ATGCACCGCAGAGCTTGT	136	71	62	120	109	86	54	68	139	78	101	83
YBR276C	PPS1	ATGCACGACTTCTGAGCA	0	0	0	0	0	0	0	0	0	0	0	0
YHR133C	NSG1	ATGCAGACCGTCGCACAT	90	111	75	101	109	81	71	98	111	109	103	80
YPL098C	MGR2	ATGCAGCGCACAGGATTG	84	42	44	69	51	53	38	50	85	57	95	75
YBR168W	PEX32	ATGCCACCGTTGTCATAA	37	7	9	24	10	26	13	26	23	18	13	34
YNL010W	""	ATGCCACGAGGATGCACT	127	165	105	173	151	99	97	113	149	106	133	117
YBR062C	""	ATGCCAGAGTTTACTGAA	72	111	90	88	108	112	73	104	137	7	100	109
YBR233W	PBP2	ATGCCCGAGTTGTCGCCA	144	155	110	201	144	115	123	146	189	176	154	169
YGL185C	""	ATGCCGAGAGTCGCCTGA	0	0	0	0	0	0	0	0	0	0	0	0
YER187W	""	ATGCGAAGTCGATTGAAG	113	94	69	117	86	101	67	49	116	82	87	84
YMR216C	SKY1	ATGCGACAGGTACGTCAC	80	77	64	65	90	64	62	70	68	72	60	63
YML089C	""	ATGCGCTCTGAACTGCGA	88	76	43	101	89	73	36	54	96	110	95	95
YOR025W	HST3	ATGCGCTGCTAACTGCTG	156	173	140	138	143	91	95	123	181	147	126	180
YMR176W	ECM5	ATGCGGACTCTCTGGAGC	0	0	0	0	0	0	0	0	0	0	0	0
YLL012W	YEH1	ATGCGGATCAGACGTTAT	260	261	208	287	203	207	168	242	247	205	231	207
YDR516C	EMI2	ATGCGTTCAGGCGGACCT	75	112	70	91	61	65	36	62	101	96	98	87
YHR075C	PPE1	ATGCTAACTATACAGACC	94	99	77	127	91	98	55	77	140	80	124	111
YBR083W	TEC1	ATGCTACGGCCACTAGGT	0	0	0	0	0	0	0	0	0	0	0	0
YNL219C	ALG9	ATGCTATCGCCATGACGC	0	0	0	0	0	0	0	0	0	0	0	0
YJL046W	AIM22	ATGCTGACGCAGATCCGA	93	74	86	68	85	70	52	81	116	110	84	88
YBR264C	YPT10	ATGCTTCGAGTCCGAGGC	83	88	102	127	106	91	53	85	109	93	80	82
YLR454W	FMP27	ATGGAACCGTTAATCCTG	105	101	58	125	116	59	71	97	131	101	95	127
YKL206C	ADD66	ATGGAAGACGCAGCTTAC	0	0	0	0	0	0	0	0	0	0	0	0
YOR101W	RAS1	ATGGAATCACGCCGAATG	0	1	1	0	0	0	0	0	0	0	0	0
YDR338C	""	ATGGACCCACCCTATATT	148	142	125	192	174	156	141	142	183	157	170	170
YKR085C	MRPL20	ATGGACCTAGCATTCACG	0	0	0	0	0	0	0	0	0	0	0	0
YLR410W	VIP1	ATGGAGACGCACATTCCT	100	83	77	115	106	86	44	73	108	77	126	99
YML008C	ERG6	ATGGAGCCGCGATCTCTC	0	0	0	0	0	0	0	0	0	0	0	0
YML121W	GTR1	ATGGCATGACGACCTTCG	0	0	0	0	0	0	0	0	0	0	0	0
YBR231C	SWC5	ATGGCCGCTTCAGCCTTT	98	111	80	80	38	33	26	38	73	74	75	80
YBR250W	SPO23	ATGGCCGTGTCAGCCTAC	138	143	109	123	116	114	83	116	196	140	159	145
YGR244C	LSC2	ATGGCGATTGAACGAGCC	0	0	1	0	0	0	0	0	0	0	0	0
YCR060W	TAH1	ATGGCGTCACGATGGTCA	167	173	124	133	149	145	89	137	174	202	223	198
YJL199C	MBB1	ATGGCTGACCGATTCGCT	110	149	96	104	120	90	77	102	144	120	129	122
YLR251W	SYM1	ATGGGTATCCTAGACTCC	0	0	0	0	0	0	0	0	0	0	0	0
YMR062C	ARG7	ATGGTCACCTCATTCAGC	138	158	121	75	138	120	96	150	167	113	176	57
YML116W	ATR1	ATGGTGCATGACCGGATA	189	170	74	179	174	134	124	139	158	120	98	143
YBR181C	RPS6B	ATGGTGTCTCTCACGTCC	18	37	25	12	15	19	10	25	27	16	29	20
YBR179C	FZO1	ATGGTTGCTTCACCTGCC	58	32	29	57	41	38	20	33	63	54	45	57
YLR380W	CSR1	ATGTAACACGCCCGGAAT	101	108	81	114	100	61	52	57	114	110	121	113
YKR015C	""	ATGTAAGCCACAGGACAG	138	148	98	118	175	119	102	111	141	98	118	120
YOR023C	AHC1	ATGTACCACTACGCGCTG	147	146	127	141	150	133	83	138	209	160	192	141
YNR030W	ALG12	ATGTACCCAGTCACACTT	184	165	142	208	120	121	84	111	166	150	133	157
YMR172CA	""	ATGTACGCCTGCACTTGG	106	126	83	115	105	103	67	99	198	93	130	127
YKR065C	PAM17	ATGTACGGAACCTCGATG	24	32	34	35	43	16	30	64	25	25	38	21
YBR221C	PDB1	ATGTACTCCCTCTCAGGT	44	23	25	29	29	10	9	22	23	15	14	30
YDR440W	DOT1	ATGTACTCGGTCACCTCG	0	0	0	0	0	0	0	0	0	0	0	0
YNR067C	DSE4	ATGTAGACGCCATCGCAT	101	109	96	135	104	107	103	89	146	135	131	160
YBR009C	HHF1	ATGTCAGAGACGGTACTA	32	51	45	38	27	30	24	36	34	41	26	31
YOL033W	MSE1	ATGTCATGCTGCACTTCC	66	129	81	159	72	62	59	88	124	98	148	128
YMR053C	STB2	ATGTCGCACACCCGATGA	159	115	63	117	150	109	54	95	151	91	110	91
YPR200C	ARR2	ATGTCGCACCAGCCAGTA	0	0	0	0	0	0	1	0	1	0	0	0
YML122C	""	ATGTCGCTACGAGTGTCG	0	0	0	0	0	0	0	0	0	0	0	0
YOR355W	GDS1	ATGTGAGGTCCACTCTCT	80	99	72	80	63	65	54	51	87	78	75	82
YIL092W	""	ATGTGATCGCCACTCGGA	141	125	84	118	118	106	64	87	177	78	170	121
YMR247C	RKR1	ATGTGATTCCCACTCAGG	101	87	110	101	91	117	88	98	133	142	139	86
YKR105C	VBA5	ATGTGCATCGACACTTCG	140	96	58	97	83	67	50	72	89	71	96	131
YJL049W	CHM7	ATGTGCTGCCCACTACGA	126	188	129	125	194	173	110	151	240	137	192	206
YML131W	""	ATGTTATCCGCCACTGCT	0	0	0	0	0	0	0	0	0	0	0	0
YER072W	VTC1	ATGTTCGGAAGAGCTGTC	0	0	0	0	0	0	0	0	0	0	0	0
YNR060W	FRE4	ATTACCCACGGGAGACAT	112	129	98	152	155	114	73	77	142	118	156	136
YDR500C	RPL37B	ATTACCCGCGAGATGCAG	42	0	0	0	64	83	0	57	53	0	0	40
YNR066C	""	ATTACCGAGGACGAGCAT	195	153	128	176	125	139	120	103	181	141	157	142
YDR382W	RPP2B	ATTACCGGAGCACGTAGT	0	0	0	0	0	0	0	0	0	0	0	0
YDR392W	SPT3	ATTACCTAGTCGGAGACA	0	2	7	0	0	0	0	0	1	6	1	0
YDR422C	SIP1	ATTACCTGTCCACGGGAG	36	65	42	25	16	16	10	15	33	48	31	26
YDR389W	SAC7	ATTACGAGGTACGCGCTT	130	114	87	95	110	85	77	105	144	132	113	99
YDR485C	VPS72	ATTACGCGGCGAGTAGCC	17	40	0	8	5	7	0	1	0	0	7	0
YBR071W	""	ATTACTCTACGCAGCGGA	258	260	177	277	141	105	101	156	253	183	225	208
YBR218C	PYC2	ATTACTGAGTCTGGACGT	144	118	128	156	146	104	91	95	149	109	141	111
YOR079C	ATX2	ATTACTGCATGGTAGACA	158	149	112	171	123	163	139	123	165	140	155	136
YDR348C	PAL1	ATTAGAGACTCCGCGAAC	144	80	89	110	92	88	67	106	178	122	105	142
YPL208W	RKM1	ATTAGAGGCGCAGCACCA	129	206	65	140	104	101	95	127	156	88	133	107
YOL073C	DSC2	ATTAGCAAGTGCAGGTGC	0	0	0	0	0	0	0	0	0	0	0	0
YKR093W	PTR2	ATTAGCAGCGCCATTACG	175	192	129	156	198	169	123	176	216	182	208	168
YPL249CA	RPL36B	ATTAGCCTAGCGGACGAG	0	0	0	0	0	0	0	0	0	0	0	0
YDR484W	VPS52	ATTAGCGTCTCGACTACC	31	8	17	15	19	3	8	7	15	14	13	16
YPR101W	SNT309	ATTAGGCGACCACGAGCT	0	0	0	0	0	0	0	0	2	0	2	0
YBR185C	MBA1	ATTAGGCTTGCAGTCCGC	0	0	0	0	0	0	0	0	0	0	0	0
YAR044W		ATTAGTCTGCCAGCTCCG	0	0	0	0	0	0	0	0	0	0	0	0
YDR352W	YPQ2	ATTAGTTAGCCAGCCTAC	1	0	0	0	0	0	0	0	0	0	0	0
YLR349W	""	ATTATACCGCCGGAATGG	98	63	58	80	74	51	61	73	105	74	89	106
YIR034C	LYS1	ATTATACGGGACGGACAC	126	156	79	158	133	125	75	107	143	132	103	139
YMR099C	""	ATTATAGATGCAGAGGAC	120	81	58	93	83	56	48	6	91	50	70	90
YHR125W	""	ATTATAGCACGACATACC	95	93	64	94	93	93	56	75	127	61	73	76
YKR060W	UTP30	ATTATAGCCACAGACGGG	74	60	73	63	70	62	54	60	67	68	61	56
YLR332W	MID2	ATTATAGCTGAGGGAAGC	0	0	134	0	160	101	0	136	154	7	141	189
YDR354W	TRP4	ATTATAGTCCGACAGGCC	12	63	34	89	72	79	40	52	85	58	59	56
YBR019C	GAL10	ATTATAGTGCCAGACCGC	130	92	70	106	69	100	68	86	137	69	77	103
YOL137W	BSC6	ATTATCATCCGCCAGACG	0	0	0	0	0	0	0	0	0	0	0	0
YFL006W		ATTATCTACAGCCAGCGC	7	29	29	25	33	46	42	24	74	45	47	27
YNL217W	""	ATTATGTGACGACCGCGC	94	83	66	100	68	84	69	72	114	71	93	70
YDR246WA	""	ATTATGTGGCACCGCGCT	0	0	0	0	0	0	0	0	0	0	0	0
YBR053C	""	ATTATTGTCCCAGGCGCT	128	190	89	152	105	105	85	112	141	94	96	128
YHR050WA	""	ATTCACCGGAGATTTGGT	0	0	0	0	0	0	0	0	0	0	0	0
YMR083W	ADH3	ATTCACGAGCGCACTATC	114	130	82	166	103	88	71	131	135	99	109	95
YFL015C	""	ATTCACGCCACATTGGGC	0	0	0	0	0	0	0	0	0	0	0	0
YDR518W	EUG1	ATTCACTGCCTCATTGGA	0	0	0	0	0	0	0	0	0	0	0	0
YML012W	ERV25	ATTCAGCATGGCCGTAAG	97	114	78	136	97	68	62	75	142	79	74	111
YPL144W	POC4	ATTCAGCTCAGTCTGCAC	40	53	40	61	58	52	49	38	56	57	68	60
YBR215W	HPC2	ATTCATCCGGGCGAGTCT	67	81	45	50	32	32	23	17	45	74	53	48
YAR042W	SWH1	ATTCATGTGCCAGTGCCG	137	169	0	0	161	0	0	103	181	160	5	146
YDR442W	""	ATTCCATCCTGACGTTCG	0	0	0	0	0	0	0	0	0	0	0	0
YGR161WC	""	ATTCCGAGACCCGAGGTA	0	0	0	0	0	0	0	0	0	0	0	0
YER084W	""	ATTCCGCACGCGCATTAT	0	0	0	0	0	0	0	0	0	0	0	0
YDR409W	SIZ1	ATTCCTACGCCAGTTGTG	93	98	79	128	75	82	62	73	112	87	126	104
YBR197C	""	ATTCCTATGCCGATGGCG	174	152	82	150	141	118	88	96	114	126	96	140
YBR115C	LYS2	ATTCGACTACGACCTGGC	0	0	0	0	0	0	0	0	0	0	0	0
YBR126C	TPS1	ATTCGAGCGGTAGCCACG	0	0	0	0	0	0	0	0	0	0	0	0
YHR086WA	""	ATTCGAGTGCCAGCCTGT	0	0	0	0	0	0	0	0	0	0	0	0
YER142C	MAG1	ATTCGATCAGGAGATGTC	144	112	119	159	21	17	18	21	161	149	141	130
YNL096C	RPS7B	ATTCGCTCACGACGTAGG	0	0	0	0	59	0	0	0	0	0	0	0
YER097W	""	ATTCTAATGCCACTTGCG	102	136	88	130	155	128	74	100	140	94	127	92
YDR415C	""	ATTCTACTGGACCGCGTT	0	0	0	0	0	0	0	0	0	0	0	0
YAR043C		ATTCTAGCGGCAGATCCG	317	321	274	460	247	207	129	197	303	309	316	299
YOR120W	GCY1	ATTCTATCACGAGCGGCA	73	76	51	47	50	41	28	30	49	56	54	48
YOR080W	DIA2	ATTCTATCAGGCGCGACA	31	26	11	35	14	15	7	16	14	8	17	36
YOR175C	ALE1	ATTCTCATGGGCTCGCAG	47	56	41	55	42	60	45	53	82	57	73	73
YBR217W	ATG12	ATTCTCCGGCGAGTGTCT	163	102	101	135	106	77	60	119	166	109	137	140
YOR320C	GNT1	ATTCTGAGCGGTGCCATA	129	109	104	108	105	88	75	92	125	89	95	76
YHR205W	SCH9	ATTCTGAGGCGACTGGAC	0	0	0	0	0	0	0	0	0	0	0	0
YBR127C	VMA2	ATTCTGAGGGCGACACCG	0	0	0	0	0	0	0	0	0	0	0	0
YER046WA	""	ATTCTGATGCGAGAGCCG	64	89	34	100	76	50	48	90	52	51	74	63
YDR408C	ADE8	ATTCTTCTCACACGGGTG	44	81	34	60	49	48	22	38	40	28	60	54
YKR030W	GMH1	ATTGAACGGCCAGCTTAG	0	0	0	0	0	0	0	0	0	0	0	0
YLR391W		ATTGACGCACCGACAGAT	239	164	118	137	158	128	104	140	200	122	143	122
YCL012C	""	ATTGACTACCGACCGGGC	0	0	0	0	0	0	0	0	0	0	0	0
YKL053CA	MDM35	ATTGACTGACGCCATGAC	43	42	25	34	27	38	19	32	27	32	24	40
YLR004C	THI73	ATTGACTGCCGCCATCGA	167	218	139	201	169	106	95	118	197	156	135	146
YMR025W	CSI1	ATTGAGCACCCATTGACG	82	110	57	92	113	104	62	77	132	79	91	115
YNL213C	RRG9	ATTGAGCGACTGACCGCC	34	36	25	29	22	35	15	30	59	23	44	45
YKR078W	""	ATTGAGTAGCCATCGACC	145	109	111	160	125	66	79	100	151	142	113	150
YEL065W	SIT1	ATTGATACAGGCCGATAT	155	187	121	163	156	132	103	138	159	125	132	116
YBL107C	MIX23	ATTGATGACCGACCGACA	140	87	89	116	100	98	67	89	143	136	132	103
YDR455C	""	ATTGCACGGTTCCCGAGT	136	115	124	124	106	72	79	100	145	120	118	114
YGR121WA	""	ATTGCAGAGTCCACCCGT	0	0	0	0	0	0	0	0	0	0	0	0
YEL051W	VMA8	ATTGCATCCACATGGTTC	0	2	0	0	0	4	1	0	0	0	2	0
YHR014W	SPO13	ATTGCATCTGAACGCCTG	8	19	31	6	6	1	0	5	6	28	7	8
YHR124W	NDT80	ATTGCATGTCAAGGCAGC	130	73	58	71	99	75	29	37	91	74	58	58
YOL028C	YAP7	ATTGCCGCGTGCATGGCT	130	101	103	131	122	134	89	110	119	93	109	78
YOL031C	SIL1	ATTGCGACCGACGCTGCT	0	0	0	0	0	0	0	0	0	0	0	0
YNL155W	CUZ1	ATTGCGATACGAGCGGCC	174	191	183	220	148	143	116	138	195	188	205	225
YBR219C	""	ATTGCTCGACGGCTACGT	95	102	73	86	84	94	49	81	75	81	82	84
YER086W	ILV1	ATTGCTGCTACACCGACT	126	100	68	80	81	82	50	75	83	60	101	74
YHR192W	LNP1	ATTGGACCGTCGTCAGAC	0	0	0	0	0	0	0	0	0	0	0	0
YDR475C	JIP4	ATTGGGCCGCTACGCCTA	0	0	0	0	0	0	0	0	0	0	0	0
YMR086W	SEG1	ATTGGTCACCTAGCACTC	127	116	95	134	104	102	77	94	116	98	130	95
YHL040C	ARN1	ATTGTACGCACATCACGG	103	101	81	120	86	62	79	50	84	89	81	93
YLL053C	""	ATTGTAGCGCCATAGCCT	257	178	134	203	180	145	159	178	231	143	197	214
YBR228W	SLX1	ATTGTAGCTCCCGCGCTT	130	109	103	135	152	94	81	87	153	140	145	131
YAL040C	CLN3	ATTGTCACCTCAGAGCCG	0	0	0	0	0	0	0	0	0	0	0	0
YJL208C	NUC1	ATTGTCACGGCCACTCTG	0	249	0	0	132	0	0	0	0	189	0	0
YBR097W	VPS15	ATTGTGAGGCACCGCCGA	0	0	1	2	0	0	0	0	0	0	0	0
YBR171W	SEC66	ATTGTGCATCCGGGACCA	17	8	10	33	6	11	3	3	26	10	16	12
YBR044C	TCM62	ATTTACTCCAGAGGCGTG	0	0	0	0	0	0	0	0	0	0	0	0
YDR359C	EAF1	ATTTAGCCGTAATGCCGC	7	10	5	15	4	2	1	2	17	10	12	16
YDR351W	SBE2	ATTTAGCGACGAGGATAC	95	67	74	95	111	99	60	100	101	66	68	84
YFR025C	HIS2	ATTTAGGCACCCGACACG	44	53	34	68	52	59	35	29	47	37	54	50
YOR138C	RUP1	ATTTATGCGCGACGCCAG	130	111	100	83	88	55	58	83	112	90	113	84
YMR225C	MRPL44	ATTTCACTCACCTGCATT	231	201	113	223	188	134	114	122	247	164	189	181
YOL052CA	DDR2	ATTTCCCGAGGGTGTGTA	0	0	0	0	0	0	0	0	0	0	0	0
YJL184W	GON7	ATTTCGGACGCCAGTTCC	1	0	0	0	0	0	0	0	0	2	0	0
YJL098W	SAP185	ATTTCGGCACGCTCACGA	104	107	103	137	125	106	64	95	160	123	119	133
YDR456W	NHX1	ATTTCTTCAGGCCCGCGT	0	0	0	0	0	0	0	0	0	0	0	0
YMR261C	TPS3	ATTTGATGCCGCAGCCGG	136	150	99	111	157	113	43	112	129	97	132	70
YBR273C	UBX7	ATTTGTGTCCCATGCGCC	0	0	0	0	0	0	0	0	0	0	0	0
YLR326W	""	CAAAGAGTTGCGAATACG	79	72	66	89	115	90	58	79	109	112	104	83
YGL038C	OCH1	CAAAGTACGTTGAAGGAG	0	0	0	0	0	0	0	0	0	0	0	0
YHR082C	KSP1	CAAATACAGTGCAGCTTG	114	183	104	191	134	77	68	93	154	121	122	100
YDL006W	PTC1	CAAATACCGTTCAACTGA	53	40	40	68	60	46	39	62	84	75	73	51
YLR257W	""	CAAATGAAGTGCGGTCAA	0	0	0	0	0	0	0	0	0	0	0	0
YGL190C	CDC55	CAAATGAGAGTGCCGTGA	0	0	0	0	0	0	0	0	0	0	0	0
YLR348C	DIC1	CAAATGCGTTTCAATCGG	108	69	46	96	75	53	67	65	92	68	99	73
YGR056W	RSC1	CAAATTAAGTCGGTGGAA	0	0	0	0	0	0	0	0	0	0	0	1
YHR187W	IKI1	CAACAAAGGGACTGTCAC	0	0	0	0	0	0	0	0	0	0	0	0
YAL058W	CNE1	CAACAGATACCATAGGCG	0	12	7	34	7	10	13	9	7	15	9	19
YLR394W	CST9	CAACATAGATGCCGGAAG	87	84	64	119	62	48	55	79	91	117	101	94
YLR385C	SWC7	CAACCGAGTCTAATACAT	0	0	0	0	0	0	0	0	0	0	0	0
YOR301W	RAX1	CAACCTAGAGGATATGCG	186	152	123	145	133	104	93	118	145	106	124	95
YDL175C	AIR2	CAACCTCGGCGATGAGTA	0	0	0	0	0	0	0	0	0	0	0	0
YNR013C	PHO91	CAACCTTCTCTAACGTGT	106	125	86	127	106	91	94	99	143	89	96	126
YNR049C	MSO1	CAACGACACCTTTGTAAA	108	96	90	106	114	91	81	105	152	86	110	125
YJL147C	MRX5	CAACGAGTAGGATATGCT	149	131	120	165	101	95	68	85	160	96	108	134
YJL134W	LCB3	CAACTACTGACAAGCTGG	103	137	112	136	102	99	83	85	155	97	151	151
YCR021C	HSP30	CAACTAGCCGCAAGGGAG	117	91	105	105	116	94	93	75	127	83	112	91
YMR114C	""	CAACTGATAGGAGGTGTC	0	0	0	0	0	0	0	0	0	0	0	0
YJL119C	""	CAACTTATGCGAATGTCA	118	105	80	74	109	91	73	110	97	74	106	72
YGL094C	PAN2	CAACTTCCGGTAATATCC	178	205	161	241	242	186	152	191	244	150	192	191
YDL119C	HEM25	CAACTTGTAGGGACGATG	0	0	4	0	0	0	0	0	0	2	5	1
YGL034C	""	CAACTTTACCGAATAGGT	0	0	0	0	0	0	0	0	0	0	0	0
YGL095C	VPS45	CAAGATACGTTTCCGAAG	0	3	0	0	1	0	0	0	0	0	0	1
YJL155C	FBP26	CAAGATCGTCGTACAGTG	249	251	174	231	168	151	83	116	250	194	208	211
YOR305W	RRG7	CAAGCAGGAGTGACATCT	44	44	25	67	48	27	39	48	41	62	33	39
YDL185W	VMA1	CAAGCATACCGGACTGAG	0	0	0	0	0	0	0	0	0	0	0	0
YOR337W	TEA1	CAAGCATCCGCAAGTTAG	92	91	67	90	99	80	77	100	99	80	68	76
YOR182C	RPS30B	CAAGCCTGGGTCACATGA	4	22	12	24	17	13	16	9	33	34	19	33
YIL097W	FYV10	CAAGCGCATCTCATTCAT	159	115	72	141	97	141	83	82	108	120	149	112
YHR061C	GIC1	CAAGCGGTCACAATGCGT	139	145	133	168	165	66	90	94	191	95	80	80
YCR019W	MAK32	CAAGGACCCGCAAGTGTC	0	0	0	0	0	0	0	0	0	0	0	0
YCR020C	PET18	CAAGGTCTGCCAAGTTTC	158	88	107	132	122	144	88	101	147	92	87	117
YEL010W	""	CAAGGTGGACCAAGTGCA	104	129	83	128	118	94	66	80	140	85	122	102
YDL179W	PCL9	CAAGTATGAGGAGTATCC	168	158	83	130	141	107	95	98	117	103	121	131
YOR296W	""	CAAGTGACTCGAAGTATA	218	192	151	218	163	173	164	145	196	140	134	175
YPL270W	MDL2	CAATACATATCATGCGAG	57	30	38	57	33	27	38	25	39	52	41	34
YGR137W	""	CAATACGTGGTAAAGGTC	111	125	81	137	133	119	73	104	151	126	123	143
YGL078C	DBP3	CAATACTGGTTAAGGGAT	60	55	48	55	48	73	51	52	55	35	55	55
YDL162C	""	CAATAGGGTGTGACAGTT	81	91	83	98	52	37	28	53	75	61	70	67
YNL190W	""	CAATAGTGGGCAAGCAGT	7	4	3	1	0	1	0	0	0	0	5	1
YOL093W	TRM10	CAATAGTTACGCAGGTTC	0	0	0	0	0	0	0	0	0	0	0	0
YML011C	RAD33	CAATATAGACGGTGACAG	94	94	102	131	118	89	84	88	136	106	119	122
YOL062C	APM4	CAATCAGGAGGCTACATG	60	79	44	85	86	88	40	84	109	80	87	76
YNL159C	ASI2	CAATCCAGGCTATATCGC	77	77	45	80	40	52	53	70	61	59	51	53
YDL183C	""	CAATCCATCCTGGGAGAG	42	84	60	94	68	68	65	69	76	54	61	66
YBR277C	""	CAATGACGAGTTGAGGCA	0	0	0	0	0	0	0	0	0	0	0	0
YMR265C	""	CAATGCACGGTAGAGTAT	137	86	86	105	99	71	70	100	145	93	115	119
YKR070W	""	CAATGCACTGTAATCTAC	139	170	100	198	190	132	112	139	154	139	167	155
YHR048W	YHK8	CAATGCGTAGGCAGGATT	81	72	54	94	85	68	52	59	97	57	60	73
YNR036C	MRPS12	CAATGCTGGTGAAGTCTT	43	58	38	51	57	40	38	45	59	56	58	51
YEL031W	SPF1	CAATGTAGAGGATCGTGC	94	113	118	119	65	67	68	55	99	111	97	88
YGR040W	KSS1	CAATTAACCCTAACGGTG	83	76	50	78	64	43	31	75	72	54	70	75
YER149C	PEA2	CACAAGGTCAGGGCACTC	73	72	102	99	81	75	64	70	85	97	56	67
YOL050C	""	CACACAGCAGTCAATGTT	155	155	80	129	114	106	106	113	159	138	101	107
YEL047C	FRD1	CACACGCACGAATTTGCA	0	0	0	0	0	0	0	0	0	0	0	0
YNR006W	VPS27	CACACGTCCATACAGGGT	0	0	0	0	0	0	0	0	0	0	0	0
YKL187C	FAT3	CACACTGACGAATCATGT	115	118	81	133	97	91	73	109	105	91	90	112
YOL006C	TOP1	CACACTTGGCGAATGGTA	87	132	55	65	64	100	53	92	104	84	78	92
YDR539W	FDC1	CACAGACCGACAGTAGGA	74	74	65	111	118	66	48	68	119	82	106	80
YPL178W	CBC2	CACAGAGCGGCAAGGACT	114	106	57	112	79	50	49	76	143	88	107	99
YMR006C	PLB2	CACAGCATGAAATTGGTC	82	138	101	128	122	93	103	113	161	89	99	98
YIL016W	SNL1	CACAGCCGAAGAAGTCTC	0	0	0	0	0	0	0	0	0	0	0	0
YMR232W	FUS2	CACAGCCGATAATTGCAG	120	79	92	82	100	81	54	109	114	70	105	104
YHR120W	MSH1	CACAGCCTGCAATTCTTG	14	31	27	23	21	15	13	25	32	20	19	18
YCL047C	POF1	CACAGCGTTAAACTCACG	0	0	0	0	0	0	0	0	0	0	0	0
YDL036C	PUS9	CACAGGAGGTAACACTTT	124	94	0	0	88	89	53	0	116	63	106	72
YJL021C		CACAGTCACTCATTAGTC	0	0	0	0	0	0	0	0	0	0	0	0
YNL034W	""	CACAGTCATTAAGAGGCT	160	104	81	135	118	105	90	106	154	92	138	120
YER111C	SWI4	CACAGTGCATAATTGGAC	36	25	17	56	49	34	26	20	58	46	57	56
YER185W	PUG1	CACATAATCGTCCTGAAG	151	89	82	121	97	70	58	75	112	83	80	111
YDL091C	UBX3	CACATCGTTTAACACTGG	77	48	36	84	72	35	28	36	75	59	49	54
YNL200C	NNR1	CACATGCAGACAAGCGTT	94	102	96	151	136	96	92	101	217	113	148	146
YCL051W	LRE1	CACATGGTTAAACTGAGG	183	139	79	156	94	96	83	95	126	80	103	113
YJL122W	ALB1	CACATTATAGAACGCTCG	133	106	90	121	126	91	67	105	126	104	114	106
YDL025C	RTK1	CACCACAGGAGGGTAAAT	37	63	67	13	24	17	11	12	29	82	29	14
YDL118W	""	CACCACTTGCTAGGAGGG	49	108	71	83	83	80	65	89	135	84	102	70
YMR170C	ALD2	CACCAGAGCCGAGGATTC	35	69	30	13	12	14	50	46	62	24	34	59
YGL045W	RIM8	CACCAGGTTGTCGAAACT	0	0	0	0	0	0	0	0	0	0	1	0
YCL036W	GFD2	CACCATTTGAAACGGATC	0	0	0	0	0	0	0	0	0	0	0	0
YNL042WB	""	CACCCGTCATGTTGAGTA	0	0	0	0	0	0	0	0	0	0	0	0
YGR180C	RNR4	CACCGAGAGAGGGCCATA	0	0	0	0	0	3	0	0	0	0	0	0
YPR070W	MED1	CACCGTCACTAAGTAGAT	0	4	5	0	5	6	4	4	11	2	6	9
YNR012W	URK1	CACCTATGTGTGAAGTGT	0	0	0	0	0	0	0	0	0	0	0	0
YGR162W	TIF4631	CACCTCAACAGATATTGG	47	56	56	58	52	52	47	50	41	44	52	68
YNL168C	FMP41	CACCTGCTCACATTTAGT	150	160	149	142	130	130	98	124	186	118	153	129
YGL086W	MAD1	CACCTGGAGTTAATGTTA	90	105	79	131	110	85	82	101	147	76	82	104
YDL040C	NAT1	CACCTTGTCGGAAGTGGA	0	0	0	0	0	0	0	0	0	0	0	0
YCL062W		CACCTTGTTAAAGTGCCT	80	55	50	77	104	78	64	78	81	67	77	77
YCR023C	""	CACGAATCGGAATTGACG	0	0	0	0	0	0	0	0	0	0	0	0
YBR296C	PHO89	CACGACCGACAATATGGT	107	91	51	83	57	47	39	51	104	90	93	117
YPR077C	""	CACGACTGACCATAGTAT	0	0	0	0	0	0	0	0	0	0	0	0
YOR156C	NFI1	CACGACTGTGAACTATCA	77	46	62	82	63	40	25	46	64	45	72	64
YKL063C	""	CACGAGAACCACGATCTT	84	94	46	64	114	60	55	63	95	98	82	70
YML050W	AIM32	CACGATAGGAAATGCGTC	0	0	0	0	0	0	0	0	0	0	0	0
YOR044W	IRC23	CACGATGGCCGATATTGC	30	109	77	16	26	13	14	10	12	73	33	15
YJL183W	MNN11	CACGATGTCCAATCATGC	92	35	31	67	12	23	14	40	82	77	58	65
YOR027W	STI1	CACGATTCAGCATCAGTT	167	133	105	181	132	104	93	110	166	126	147	143
YER040W	GLN3	CACGATTGTGTAAGAGTC	65	75	40	48	55	67	53	83	58	38	53	49
YMR257C	PET111	CACGCACGTCGATCTATG	0	0	0	0	0	0	0	0	0	0	0	0
YPR172W	""	CACGCCTAATGATCCATA	23	74	47	11	6	9	3	5	14	42	11	17
YDL189W	RBS1	CACGCTTTAGTCATTGCG	67	65	73	67	75	57	66	84	99	85	84	94
YML117W	NAB6	CACGGCAGGCTCTTCATA	191	137	90	140	103	83	72	109	140	114	117	119
YGR086C	PIL1	CACGGCGGTTAGAGTTAT	0	0	0	0	0	0	0	0	0	0	0	0
YML058CA		CACGGCTTGCTCATAGTA	54	50	46	59	65	61	49	49	77	78	104	83
YGR061C	ADE6	CACGGGTCTTAATTTATG	43	48	30	39	51	28	28	39	32	36	24	43
YJL201W	ECM25	CACGGTTATCAGATGTGG	200	181	134	226	180	170	102	153	220	171	177	188
YGR231C	PHB2	CACGTAAGGATAAGGTAC	1	5	0	0	0	1	0	0	0	2	5	2
YDL019C	OSH2	CACGTAATACTAAGTGAG	4	15	13	1	3	0	2	2	0	12	2	1
YDR535C	""	CACGTATCTGAATGACGA	0	0	0	0	0	0	0	0	0	0	0	0
YDL170W	UGA3	CACGTCACCGTATGTAGA	120	94	83	122	80	97	50	77	121	73	96	80
YDR322CA	TIM11	CACGTCAGAGTAGCTGCT	0	0	0	0	0	0	0	0	0	0	0	0
YDL044C	MTF2	CACGTTTGCGAATAGGTA	15	47	19	42	12	24	21	33	51	23	27	47
YNR050C	LYS9	CACTAAGCGTTTGGAAAT	92	112	54	127	100	81	51	65	130	94	115	120
YGR171C	MSM1	CACTAAGGACGAATTGTG	103	124	87	106	87	108	79	123	117	78	92	84
YDL110C	TMA17	CACTACGACTTCGGATAC	119	127	72	112	87	71	72	100	110	77	109	79
YMR084W	""	CACTACGCTTTAAGTATC	145	173	108	149	163	151	97	161	185	153	127	120
YGL064C	MRH4	CACTACGGACGACGTGTT	60	93	90	111	119	89	79	78	120	99	106	85
YPL207W	TYW1	CACTATACGTTGAGACCA	71	82	63	68	72	72	30	68	55	44	59	66
YAL010C	MDM10	CACTATATGTCAACAGGC	0	0	0	0	0	0	0	0	0	0	0	0
YPL158C	AIM44	CACTATTCTCTAGGAGGG	0	0	0	0	0	0	0	0	0	0	0	0
YNL069C	RPL16B	CACTCACTGTGGCTAAGG	37	30	21	29	7	7	23	14	39	26	20	20
YOR155C	ISN1	CACTCAGACTAAGGATCA	46	68	41	68	53	39	47	34	97	71	86	101
YHR086W	NAM8	CACTCAGAGGTAGCATCA	134	153	129	149	150	152	90	113	171	140	118	114
YNR015W	SMM1	CACTCATGGTTGGGAATT	0	0	0	0	0	0	0	0	0	0	0	0
YNR057C	BIO4	CACTCCAGGTTATGTAAT	150	133	132	157	110	86	99	100	137	110	124	182
YDL033C	SLM3	CACTCCTTGGAACTTATT	0	0	0	0	0	0	0	0	0	0	0	0
YCR011C	ADP1	CACTCGACGCAAGGTTTA	19	56	31	7	18	13	5	5	7	47	12	12
YDL174C	DLD1	CACTCGGATTCAGTTCTA	116	81	90	114	100	60	76	86	92	95	86	96
YKR053C	YSR3	CACTCTATGCAATTAAGG	126	68	65	114	92	78	72	73	109	114	94	84
YIL148W	RPL40A	CACTCTGTTTGAATGATG	100	93	53	75	57	83	37	40	112	95	80	110
YIL001W	""	CACTGACCTATGACTTGT	209	214	127	192	168	151	102	117	209	118	185	175
YHR049W	FSH1	CACTGACGCTCACTGATT	92	105	75	118	139	99	82	113	149	107	149	116
YHR175WA	""	CACTGATTTAGCAGGTGT	0	0	0	0	0	0	0	0	0	0	0	0
YBR085CA	""	CACTGCGGGACATCGTAT	0	0	0	0	0	0	0	0	0	0	0	0
YLL058W	""	CACTGCGTGTTAAGGATA	103	119	103	115	76	92	67	91	151	93	126	135
YER095W	RAD51	CACTGGATGTCATGTGCG	38	72	28	66	18	19	8	15	50	44	78	86
YOL126C	MDH2	CACTGTAGGTTAATCTAG	74	55	57	69	51	42	20	43	74	43	65	39
YDL144C	""	CACTGTGACCGAGGGATA	109	122	122	173	146	121	76	118	170	118	115	126
YMR056C	AAC1	CACTGTGAGTAATGATGA	84	95	53	97	90	66	68	63	88	53	58	72
YDL160C	DHH1	CACTGTGGACGATACGGT	9	53	13	25	12	22	4	16	19	22	17	26
YOR042W	CUE5	CACTGTGTAGCAGCCGGT	187	146	116	147	93	109	80	97	123	106	115	123
YFR022W	ROG3	CACTTACAGTCAGCTTAG	97	114	100	130	109	69	76	88	113	82	82	88
YCL032W	STE50	CACTTATTGAAAGCTCCC	0	0	0	0	0	0	0	0	0	0	0	0
YMR085W	""	CACTTGTAGCCAGGTATC	123	141	97	164	108	119	95	96	133	122	131	126
YGR037C	ACB1	CACTTTAAGGAAGGGTAA	0	0	0	0	1	0	0	0	0	0	0	0
YMR010W	ANY1	CAGAACGCGCAATTTGAC	65	86	64	80	110	122	88	73	88	59	72	53
YCL007C	""	CAGAACGTCCAATTTCGT	0	0	0	0	0	0	0	0	0	0	0	0
YLR018C	POM34	CAGAAGCGCGAATTGCAG	127	177	134	197	176	172	143	113	174	141	130	126
YCL034W	LSB5	CAGAATGGTAAATCCCGC	0	0	0	0	0	0	0	0	0	0	0	0
YOL054W	PSH1	CAGACACCTGAATTTGTA	0	0	0	0	0	0	0	0	0	0	0	0
YHR121W	LSM12	CAGACAGAGACAGGTGTA	109	111	53	113	96	71	47	132	115	88	93	112
YMR191W	SPG5	CAGACAGGTTAATAAGTG	103	128	71	107	92	85	59	101	125	87	105	124
YHR132WA	IGO2	CAGACCGACTTAGACGAG	117	106	83	113	89	93	82	87	124	76	78	124
YMR140W	SIP5	CAGACGAGCTAATTCTAT	134	131	80	147	105	108	80	113	142	73	135	91
YPL232W	SSO1	CAGACGCATGAACTTGAA	108	148	86	142	135	83	67	97	109	82	112	126
YER016W	BIM1	CAGACGTAACCAGTGATG	86	68	69	104	53	35	23	73	78	79	63	69
YMR082C	""	CAGACTACCTTACATATC	124	142	106	151	125	97	71	105	148	119	157	151
YJL178C	ATG27	CAGACTAGAGAATCGCCG	172	135	115	202	114	123	108	168	161	119	123	130
YMR145C	NDE1	CAGACTATGGAATTATCG	84	91	44	96	100	96	59	54	85	64	80	74
YIL002WA	""	CAGACTCTATCATGGTGT	0	0	0	0	0	0	0	0	0	0	0	0
YIL064W	EFM4	CAGACTGCAACATACTTG	96	130	73	91	104	93	93	101	117	105	134	90
YCL005W	LDB16	CAGACTTGGAAACCTTCT	0	5	3	1	0	1	0	0	1	7	0	0
YKR010C	TOF2	CAGAGACATCTTTAGAAG	120	132	50	100	93	71	71	69	58	79	66	75
YOR115C	TRS33	CAGAGACTACTACATCGT	0	0	0	0	0	0	0	0	0	0	0	0
YCL063W	VAC17	CAGAGAGGTAAACTTCCT	74	72	57	68	72	50	60	64	56	40	53	73
YNL294C	RIM21	CAGAGAGGTGAATCAGAC	188	226	130	204	85	54	63	90	178	148	150	174
YCR086W	CSM1	CAGAGCTGTGCAATGATC	13	62	29	6	4	6	3	5	12	50	13	7
YMR026C	PEX12	CAGAGCTTCTCAAGTACG	0	0	0	0	0	0	0	0	0	0	0	0
YBR297W	MAL33	CAGAGCTTGACAACTGGT	221	141	165	236	185	103	116	125	224	145	209	196
YJR151WA	""	CAGAGGTCCATCAGGATT	0	0	0	0	0	0	0	0	0	0	0	0
YEL018W	EAF5	CAGAGTAACGCATGTTCA	134	110	55	96	33	68	39	46	90	56	69	45
YGL026C	TRP5	CAGAGTAAGTAACGGTTC	0	0	0	0	0	0	0	0	0	0	0	0
YCR062W		CAGAGTACGTGAGATAGA	29	38	35	40	27	27	27	41	68	47	59	47
YOR188W	MSB1	CAGAGTCAGCAAGTCGCA	138	171	99	118	133	118	86	98	113	91	131	106
YCL055W	KAR4	CAGAGTCTTAAACGCCTG	0	0	0	0	0	0	0	0	0	3	0	0
YNR001C	CIT1	CAGAGTTAGCGACATCGT	130	105	94	124	77	93	91	92	149	111	112	136
YIL028W	""	CAGATAGTAGCATACACT	0	0	0	0	0	0	0	0	0	0	0	0
YLR346C	CIS1	CAGATCAGAGAAGGTGCC	167	155	75	121	93	87	65	120	179	107	85	115
YDL012C	""	CAGATCAGGGAACTTAAC	10	23	32	29	20	35	8	9	19	24	28	14
YOR067C	ALG8	CAGATCATGGAATATCAC	205	206	140	295	122	132	86	134	189	147	187	197
YMR287C	DSS1	CAGATCCATGAATCAGAT	81	55	28	30	59	34	39	19	49	59	53	68
YIL073C	SPO22	CAGATGACGTAACACCGA	56	56	37	56	42	70	31	61	42	29	43	40
YEL020C	PXP1	CAGATGACTGAATGGCTC	0	1	0	0	0	0	0	0	0	0	0	0
YBR301W	PAU24	CAGATGAGGCAAGTGCAT	140	104	67	130	85	97	55	71	147	84	115	101
YKL114C	APN1	CAGATTCCATAACACGGG	0	0	0	0	0	0	0	0	0	0	0	0
YCL045C	EMC1	CAGCAAGCCCAACTTTAG	0	0	0	0	0	0	0	0	0	0	0	0
YKL031W	""	CAGCACAGACCATGTCAT	0	0	0	0	0	0	0	0	0	0	0	0
YCL001WA	""	CAGCACCTGCAAGATCAT	135	121	66	138	82	79	62	77	131	114	90	94
YKL118W	""	CAGCACGAAGCATGATGG	14	9	8	7	4	31	19	9	37	16	13	34
YEL003W	GIM4	CAGCAGGTGAAACGATGC	47	44	21	59	40	56	34	30	66	44	47	69
YJL030W	MAD2	CAGCAGTGCAAAGGTCTG	123	138	79	124	113	129	100	120	113	83	128	85
YER119CA	""	CAGCATACTGAACGAGAG	1	1	0	1	0	0	0	0	0	2	2	1
YOR014W	RTS1	CAGCATCAGGAAGATTCA	0	0	0	0	0	0	0	0	0	0	0	0
YHR066W	SSF1	CAGCATCGAACATACGTG	89	57	34	67	77	68	49	61	55	46	47	43
YLL043W	FPS1	CAGCATGAGTAATTGTGA	42	61	40	78	56	60	42	56	64	66	58	44
YJL179W	PFD1	CAGCATGTATCAAGTACG	90	89	56	80	58	64	44	60	68	53	51	89
YMR299C	DYN3	CAGCCGACCGAGATTATG	0	0	0	0	0	0	0	0	0	0	0	0
YIL141W	""	CAGCCGTAGACAGTATCT	0	0	0	0	0	0	0	0	0	0	0	0
YJR030C	RBH2	CAGCCTAGTACATTAGCT	0	0	0	0	0	0	0	0	0	0	0	0
YCR077C	PAT1	CAGCGAGCAACACTCTGT	2	14	17	0	0	0	0	0	2	6	0	2
YLR450W	HMG2	CAGCGAGTGACATTTATG	69	64	33	71	62	34	45	51	65	40	55	46
YLL007C	LMO1	CAGCGCGTTTAATGTTGA	158	148	112	171	62	71	52	87	173	176	154	140
YIL167W		CAGCGGTTGCTCACTGTT	0	0	0	0	0	0	0	0	0	0	0	0
YHR031C	RRM3	CAGCGTATAGCAGATCAG	0	0	0	0	0	0	0	0	0	0	0	0
YDL188C	PPH22	CAGCGTGATTCATTTACG	43	50	37	15	27	23	16	12	45	61	48	52
YPL106C	SSE1	CAGCTACTGGAATAGTTT	0	0	0	0	0	0	0	0	0	0	0	0
YAL058CA		CAGCTAGTATCAGCGACC	118	131	97	159	87	45	53	64	119	113	102	119
YJL047C	RTT101	CAGCTAGTTTAATGCCGA	76	76	83	123	42	54	40	50	144	82	104	111
YMR222C	FSH2	CAGCTATGAGCACTCTGT	162	147	115	184	179	115	92	109	175	119	169	190
YJL153C	INO1	CAGCTCTATCCATTAGTG	150	150	108	156	124	29	107	103	164	109	88	123
YHL013C	OTU2	CAGCTCTGGCGACTATGG	99	95	92	125	100	81	52	61	119	90	80	76
YGL004C	RPN14	CAGGAACCCTAATTCAGT	72	96	78	117	117	111	115	93	175	87	95	144
YGR032W	GSC2	CAGGAACGGGAACCACTT	130	177	128	165	158	146	107	143	190	118	124	134
YOR100C	CRC1	CAGGAAGTGGTCTCAATG	93	107	56	100	72	63	69	80	123	95	123	82
YLR001C	""	CAGGACAGGCGATCCGAT	107	141	110	126	130	107	97	139	138	135	146	117
YLR013W	GAT3	CAGGACGTGAAAGCCGAT	0	0	0	0	0	0	0	0	0	0	0	0
YLR255C	""	CAGGAGACATTCCATCAA	139	101	78	72	53	79	41	41	144	117	124	87
YOR342C	""	CAGGATAGCGAAGCATCT	129	124	105	109	119	101	87	101	148	96	185	121
YOL153C		CAGGCAATCTTAGCCAAG	0	0	0	0	67	0	0	0	0	0	0	0
YDL121C	""	CAGGCCAGTTTCTCGAAT	167	164	115	170	121	139	98	159	151	84	92	81
YMR171C	EAR1	CAGGCGTCAGTAGTATTC	150	156	139	126	147	112	87	112	208	154	166	134
YNL032W	SIW14	CAGGTACACGCATTCGCT	144	127	94	133	78	85	62	67	96	120	133	107
YER180C	ISC10	CAGGTCGATGAATGTAGA	0	0	0	0	107	0	0	0	0	0	86	0
YDL010W	GRX6	CAGGTCTAGGAATCTTTA	0	0	0	0	0	0	0	0	0	0	0	0
YAL011W	SWC3	CAGTAATCAGAAGCTCGC	66	68	42	47	38	31	21	24	34	50	110	39
YOR357C	SNX3	CAGTACAGCTCATATTCT	69	63	68	82	72	67	50	50	93	67	80	79
YAR030C	""	CAGTAGATGCCATAGATC	187	162	156	270	193	164	111	155	207	158	228	202
YOR019W	""	CAGTATAGTGAATCAGGT	0	0	0	0	0	0	0	0	0	0	0	0
YDL190C	UFD2	CAGTATGCTAGATTCCGG	106	104	108	121	71	83	83	80	121	95	124	142
YAL062W	GDH3	CAGTATTGGGAATCGCTA	117	104	86	90	103	69	76	116	138	107	115	122
YLR239C	LIP2	CAGTCAGTAACACGATTT	95	106	68	149	90	97	54	117	139	122	105	111
YCR036W	RBK1	CAGTCATCGTAACCTGAT	107	89	44	93	68	81	54	79	104	73	63	90
YNL277WA	""	CAGTCCGCAGTCCTGGTA	0	0	0	0	0	0	0	0	0	0	0	0
YHL037C	""	CAGTCGAGTACATGCACC	292	289	134	231	107	88	93	77	192	194	169	188
YAL021C	CCR4	CAGTCGATCACAAGCGAG	26	16	11	0	0	0	0	21	19	0	16	0
YIL053W	GPP1	CAGTGACGTTCATGGATT	0	0	0	0	0	0	0	0	0	0	0	0
YNL157W	IGO1	CAGTGATACGCAGTTCGC	197	175	158	226	171	129	126	144	194	140	161	157
YML087C	AIM33	CAGTGCATGTAACCTAAG	55	48	29	61	49	24	33	32	50	24	43	49
YCR043C	""	CAGTGGATCTAACGTGAT	158	144	103	152	151	93	101	98	126	98	142	105
YBL071WA	KTI11	CAGTGTCGTACAGGCTAT	0	0	0	0	0	0	0	0	0	0	0	0
YMR221C	FMP42	CAGTTATAGCCATTGAGC	121	101	78	151	109	92	75	78	111	96	95	136
YLR426W	TDA5	CAGTTATTACCAGATAGG	170	191	136	197	117	113	63	82	197	151	136	163
YIL013C	PDR11	CATAACGGAGAATTGCTG	29	59	36	7	11	42	6	3	17	33	20	4
YKR057W	RPS21A	CATAACTCTTTAGAACGG	81	52	49	73	76	57	38	48	53	38	56	79
YLR279W	""	CATAACTTAGCCGAATCA	20	52	36	6	6	12	13	4	7	41	13	5
YKR101W	SIR1	CATAAGCGTTGTGAATCG	0	0	0	0	0	0	0	0	0	0	0	0
YIL125W	KGD1	CATAATATACCATGTGCG	75	30	35	33	40	24	32	37	31	44	41	49
YMR318C	ADH6	CATAATGTCCAAGCACGC	135	117	70	134	119	122	84	140	185	107	127	106
YAL018C	LDS1	CATACACGTAAAGTGCGC	167	121	101	120	169	137	79	122	194	135	150	163
YPR114W	""	CATACACTAGGGACGGCA	51	51	50	48	74	50	39	42	30	54	48	39
YER020W	GPA2	CATACAGCGTCAGACAGA	9	11	6	11	18	26	12	16	20	16	7	10
YML030W	RCF1	CATACAGTGTGCGAAGGA	83	104	78	111	72	87	72	73	142	78	123	101
YLR330W	CHS5	CATACATCATAAGTTCCG	142	119	114	169	101	85	45	76	152	147	123	181
YCR089W	FIG2	CATACATCTGAAGTAAGC	0	0	0	0	0	0	0	0	0	0	0	0
YHR104W	GRE3	CATACATGATGAGCTGAG	156	152	105	148	124	92	86	130	134	92	154	183
YIL027C	EMC5	CATACGACAGGAGACACT	95	99	80	99	82	92	78	67	103	81	47	99
YHL042W	""	CATACGATCACAGTTAGG	186	143	98	139	132	58	68	46	133	111	149	135
YOL056W	GPM3	CATACGATTGAATGCAGT	0	0	0	0	0	0	0	0	0	0	0	0
YOL115W	PAP2	CATACTATCTCATACGAG	101	64	33	45	32	30	7	7	39	56	51	45
YBR285W	""	CATACTCTGTCATACCTG	152	140	97	186	181	98	76	122	164	122	131	108
YML041C	VPS71	CATACTCTTGAAGCGATG	0	0	0	0	0	0	0	0	0	0	0	0
YLR296W	""	CATACTTAACCATCGTGA	10	52	26	6	6	2	1	5	10	41	9	3
YDL117W	CYK3	CATACTTAGGGATCAGGG	124	113	82	135	82	76	58	83	143	104	99	111
YOR352W	TFB6	CATAGACGCGGACATTCG	48	43	38	45	51	49	34	39	38	46	31	31
YMR158WA		CATAGAGTTCGAGACAGC	128	113	89	113	83	100	49	124	98	98	80	86
YOL065C	INP54	CATAGATCGGCATATTGT	123	136	88	107	124	116	103	87	163	145	144	159
YNL318C	HXT14	CATAGATGGAAATCGGCG	1	3	5	2	2	10	2	4	0	1	3	5
YML084W	""	CATAGCATGTAATCCCAG	125	119	75	120	127	105	69	101	136	89	91	88
YNL226W	""	CATAGCGATGGACAGTCT	59	66	46	58	67	84	52	50	49	55	41	32
YPL177C	CUP9	CATAGCGGAACATAGCCT	105	108	85	136	84	54	50	92	140	97	91	147
YOR055W	""	CATAGCGTACAATGCTCT	105	95	95	111	117	85	95	111	141	131	140	104
YPL101W	ELP4	CATAGCGTGGAATCTACC	0	0	0	0	0	0	0	0	0	0	0	0
YML016C	PPZ1	CATAGCTCTACAGACTTA	96	60	46	62	80	57	46	83	102	60	68	83
YLL027W	ISA1	CATAGGCTGAAAGCTCAT	13	8	16	25	31	41	18	11	34	30	16	31
YER037W	PHM8	CATAGGGTCCAATAGGTC	284	247	172	259	135	147	100	102	211	225	224	168
YCL048W	SPS22	CATAGGTGTAAATTCGCG	0	0	0	0	0	0	0	0	0	0	0	0
YOL052C	SPE2	CATAGTACGGAAGATGTA	121	92	89	140	153	95	67	128	168	108	148	130
YKL050C	""	CATAGTAGGCAATGCGGT	104	99	127	106	112	87	107	104	136	105	91	124
YCL030C	HIS4	CATAGTCCTAAACGTGAC	0	0	1	0	2	0	0	0	0	0	0	0
YKR080W	MTD1	CATAGTCTTGAATCTACC	113	114	87	125	111	94	69	86	120	97	96	82
YJL144W	""	CATAGTGCCAAATGCGCG	149	185	124	173	147	126	80	114	219	166	173	143
YHR114W	BZZ1	CATAGTGGACAAGTACGT	126	132	83	124	132	113	79	154	157	100	134	139
YOR346W	REV1	CATATAACGCACGATCTA	144	87	107	126	73	53	38	68	133	99	96	77
YMR317W	""	CATATACCGCAATGGAGC	135	131	115	143	128	120	102	140	164	109	137	84
YER034W	""	CATATACTATCACGCAGA	100	88	64	79	106	57	65	73	117	62	79	67
YPL274W	SAM3	CATATAGGATAATGGGCC	90	82	52	89	68	56	71	59	64	62	70	76
YOR018W	ROD1	CATATCACTGAAGATCAC	0	0	0	0	0	0	0	0	0	0	0	0
YOR064C	YNG1	CATATCAGCGAATGCAGA	94	113	100	172	124	107	90	123	169	101	145	134
YOL088C	MPD2	CATATTCGATTAAGGGTC	136	108	67	127	86	81	67	78	79	88	91	98
YNL280C	ERG24	CATATTGAGGGACATCCG	0	0	0	0	0	0	0	0	0	0	0	0
YDL178W	DLD2	CATATTGCTTAGAGGGCC	62	99	65	102	93	78	61	69	116	57	72	83
YDL081C	RPP1A	CATATTGTATAAGGCCCG	87	80	34	78	29	58	16	42	79	60	48	53
YCL044C	MGR1	CATCAAGGGACACGTTAG	0	0	0	0	0	0	0	0	0	0	0	0
YPL176C	TRE1	CATCACAGAGGTGGAAAG	93	110	72	109	91	79	65	65	73	74	117	124
YIL035C	CKA1	CATCACCTGTAATCTTTG	92	104	90	89	92	85	43	68	145	85	109	132
YDL062W	""	CATCACGACGTTTCTCAA	81	72	45	67	88	75	86	77	100	75	109	79
YHR117W	TOM71	CATCACGGGCAAGGATTG	141	144	114	150	128	107	75	129	172	151	167	159
YML078W	CPR3	CATCACTCATCAGAGATA	98	88	63	139	109	71	77	79	93	80	76	84
YBR270C	BIT2	CATCACTGACGCATAGGA	0	0	0	0	0	0	0	0	0	0	0	0
YNL195C	""	CATCAGAAGCAAGCCTTT	103	121	86	125	125	95	76	66	115	77	106	75
YMR164C	MSS11	CATCAGACGCGATCATGT	126	117	89	139	66	73	56	62	120	84	116	112
YJR039W	""	CATCAGAGTCCATGTCAG	56	83	44	117	59	41	38	68	82	58	64	45
YMR023C	MSS1	CATCAGCTAACAGGAGAT	165	137	101	174	158	125	123	111	168	123	139	148
YOL128C	YGK3	CATCAGCTAGGCCATTAG	114	114	81	130	118	103	69	90	164	89	127	166
YFR009W	GCN20	CATCAGGACCGTACAGAG	79	94	64	115	89	105	55	86	132	63	86	77
YER119C	AVT6	CATCAGGACTAAGCAGAG	0	0	0	0	0	0	0	0	0	0	0	0
YLR292C	SEC72	CATCAGTAGTAACAGGGA	135	135	70	144	111	109	67	111	165	155	99	139
YOL060C	MAM3	CATCATGCCTAACTCTGG	138	116	75	113	110	79	80	69	129	75	84	92
YMR009W	ADI1	CATCATGCTAAAGTGGAC	187	130	74	142	113	113	91	106	192	108	160	141
YIL009W	FAA3	CATCATGTGAAATCCGTG	163	38	53	118	108	73	103	72	141	114	44	139
YOR299W	BUD7	CATCCGGTAACAGTATCT	108	96	116	137	129	123	81	134	169	96	138	124
YLR024C	UBR2	CATCGAAGAGCACTGCAT	0	0	0	0	0	0	0	0	0	0	0	0
YPL174C	NIP100	CATCGAAGTTACTGCAAG	37	21	38	61	52	30	32	39	70	63	54	70
YIR021W	MRS1	CATCGAGAGGCAGATTTA	49	56	37	60	47	36	32	44	71	39	60	72
YNL166C	BNI5	CATCGAGCAGCATTGCGT	0	0	0	0	0	0	0	0	0	0	0	0
YAR014C	BUD14	CATCGAGTATAAGGATCG	97	127	83	115	98	96	68	84	141	86	89	111
YJL070C	""	CATCGAGTCCAACTGATC	84	65	87	89	93	95	62	72	123	106	68	91
YJL056C	ZAP1	CATCGAGTCTAACTTCTC	31	35	17	28	45	50	34	48	43	29	44	28
YNL187W	SWT21	CATCGCATAAGAGCTGAG	0	0	0	0	0	0	0	0	0	0	0	0
YIL166C	""	CATCGCGTGTCAGTGCTT	0	0	0	0	0	0	0	0	0	0	0	0
YPL258C	THI21	CATCGGCATGGAGCTTAG	113	6	109	6	97	150	1	5	144	1	4	4
YDL176W	""	CATCGTAGACTCCTAGTA	112	136	79	152	127	93	91	87	137	125	79	109
YCR032W	BPH1	CATCGTATGGAAGGTATT	0	0	0	0	0	0	0	0	0	0	0	0
YOR069W	VPS5	CATCGTTACGGCAGGGAT	0	47	0	15	0	14	5	3	9	0	14	0
YDL057W	""	CATCTAAGCTAAGGGAGT	0	0	0	0	0	0	0	0	0	0	0	0
YOL124C	TRM11	CATCTACTCGCAGGATAG	141	155	85	114	124	87	56	102	131	116	90	119
YMR111C	""	CATCTAGGTCCAGGCGTC	102	127	88	127	127	88	81	113	147	126	121	129
YMR267W	PPA2	CATCTAGTGAAAGTCAGG	27	36	48	40	27	19	27	27	33	20	25	40
YER063W	THO1	CATCTATGCGAACTTATG	145	85	107	138	96	102	89	99	159	126	137	139
YPL179W	PPQ1	CATCTATGGCAACCGACT	102	58	64	89	110	104	64	94	127	66	88	93
YBR269C	SDH8	CATCTATTATCAGGAGGA	156	116	90	121	93	71	49	74	143	101	100	95
YOR354C	MSC6	CATCTCAGAGTAGTAAGG	0	0	0	1	0	0	0	1	0	0	0	0
YCR085W	""	CATCTCAGGCAACGTGAT	184	136	111	110	141	110	102	121	136	98	116	118
YOL024W	""	CATCTCATGGCATAGAGT	0	2	1	0	0	0	0	0	0	0	0	0
YGL062W	PYC1	CATCTCCGGTAAGGGATT	113	76	90	135	94	88	68	98	116	103	120	133
YML004C	GLO1	CATCTCGTAGGATCTGGG	0	0	0	0	79	0	0	0	0	0	0	0
YLR333C	RPS25B	CATCTGAACCGATATGCG	0	0	0	0	0	0	0	0	0	0	0	0
YPL203W	TPK2	CATCTGATAGCATTGCGG	190	137	135	174	145	106	84	117	134	161	102	139
YOR070C	GYP1	CATCTTAATACAGAGGAC	76	41	48	81	62	47	49	66	84	57	72	71
YMR057C	""	CATCTTAGAGCAGGCTGA	68	79	48	98	38	50	45	44	84	59	78	46
YNL206C	RTT106	CATCTTGCGCGATAGGCT	104	67	61	76	84	60	65	68	107	93	94	81
YOR065W	CYT1	CATGAAGCCTAATTGAGA	63	101	75	79	63	63	59	73	115	79	83	99
YKR052C	MRS4	CATGAATCACGAGGAAGG	15	18	22	15	13	20	10	8	23	23	10	19
YMR175w		CATGACTGGCGACTGTCC	2	9	18	0		1	1	0	1	3		1
YLL059C	""	CATGAGCCACTATGGATA	225	155	126	192	160	140	136	139	199	153	214	212
YJL067W	""	CATGAGCTAGAAGTCAGG	123	134	88	117	94	99	80	103	108	102	75	125
YML018C	""	CATGAGCTGTAATCAGTA	24	71	41	6	83	13	3	8	17	57	22	9
YJL082W	IML2	CATGAGGGCAAAGTCCTG	129	144	101	130	88	60	56	80	135	97	110	126
YMR177W	MMT1	CATGAGTCGTGAGTACGC	0	0	0	0	0	0	0	0	0	0	0	0
YJL123C	MTC1	CATGAGTGAGAATGATCG	1	0	0	1	0	0	0	0	0	1	0	0
YIL138C	TPM2	CATGATAGGACAGTATGC	0	183	0	0	133	0	0	0	0	0	0	0
YEL061C	CIN8	CATGATATTGAAGCCGTC	59	27	27	42	41	38	32	15	68	38	47	39
YPL234C	VMA11	CATGATCGAGAATGACTC	8	5	10	15	8	9	8	8	7	17	10	19
YML001W	YPT7	CATGCACCTCTAGCTGTA	46	51	31	69	53	47	50	62	87	50	61	76
YDL100C	GET3	CATGCGGTGTAACGAGAA	141	142	98	171	113	77	86	96	160	143	133	186
YJL110C	GZF3	CATGCTACTGAATCCTAT	134	106	92	128	106	116	79	86	126	66	87	88
YLR192C	HCR1	CATGCTCACTAATCTGAC	3	14	13	2	2	4	1	2	2	10	6	6
YHR077C	NMD2	CATGCTCAGACAGTATGT	104	71	45	66	80	95	71	64	91	53	67	37
YNL264C	PDR17	CATGCTCGGTCAGAGGAT	0	0	0	0	0	0	0	0	0	0	0	0
YML117WA		CATGGACGGATGCCGATA	0	0	0	0	0	0	0	0	0	0	0	0
YCL021WA	""	CATGGAGACTGTTAGCGA	0	0	0	0	0	0	0	0	0	0	0	0
YCR027C	RHB1	CATGGATATGAAGTTTCC	89	101	61	135	78	65	62	85	86	67	88	69
YKL038W	RGT1	CATGGATCAACAGCCGCT	212	211	153	236	196	129	88	130	210	157	197	183
YOR339C	UBC11	CATGGATCGCAATTCACG	113	117	72	125	118	81	52	83	123	66	83	132
YIL098C	FMC1	CATGGATGACGAGTCCGC	78	36	35	41	18	7	14	14	38	24	29	40
YLR025W	SNF7	CATGGGCACGAATATCAT	155	97	60	162	63	52	41	48	121	106	97	152
YCR095C	OCA4	CATGGTAGATAACTGGCA	0	0	0	0	0	0	0	0	0	0	0	0
YKL096WA	CWP2	CATGGTATTACAGGTAGC	140	133	60	74	71	101	50	72	113	104	83	74
YEL014C	""	CATGGTTAGGAAGCATTC	105	56	94	81	81	69	63	86	80	77	83	81
YAR002CA	ERP1	CATGTAGGCTAATCGGAT	0	0	0	0	106	0	0	0	0	0	0	0
YJL182C	""	CATGTATGCCAAGACTGC	0	0	0	0	0	0	0	0	0	0	0	0
YGL028C	SCW11	CATGTTAGGGAACTTTAG	0	0	0	0	0	0	0	0	0	0	0	0
YGL072C	""	CATTAACGTGTTGGAAGC	137	119	84	156	64	58	63	62	154	101	136	105
YDL011C	""	CATTAAGACGACTCGAAC	97	88	61	108	107	111	68	63	69	69	99	63
YDL045WA	MRP10	CATTAAGGCGCACGTTTA	0	0	0	0	0	0	0	0	0	0	0	0
YCR076C	FUB1	CATTAGCCAACATGCTGT	109	175	109	198	172	129	108	116	150	121	143	117
YML068W	ITT1	CATTAGTCATAAGGAGGT	113	87	72	156	90	98	78	75	126	119	160	104
YER080W	AIM9	CATTAGTGACCAGCGAGA	73	63	59	111	91	72	69	68	86	68	84	95
YIL037C	PRM2	CATTATAGGTGAGGACAT	0	0	0	0	0	0	0	0	0	0	0	0
YJL213W	""	CATTATGCACGATGGATG	120	109	78	148	109	75	57	77	130	114	103	94
YCR047C	BUD23	CATTCAGTGAGCCAGATA	0	0	0	0	0	0	0	0	0	0	0	0
YLL047W	""	CATTCATTAACATGCGCT	0	0	0	0	0	0	0	0	0	0	0	0
YNL333W	SNZ2	CATTCATTGTGAGCATGG	112	119	111	143	132	108	88	92	135	139	120	140
YPL134C	ODC1	CATTCCGGGATAGCTGAT	109	102	99	90	87	82	58	85	138	80	77	78
YMR073C	IRC21	CATTCTGAGAGATTATGC	128	141	84	111	95	97	48	68	116	92	109	91
YER122C	GLO3	CATTGCAGTGAAGTGAGA	44	30	13	36	10	10	6	7	23	29	13	12
YFR019W	FAB1	CATTGCATGTAAGGCTAG	0	0	0	0	0	0	0	0	0	0	0	0
YMR100W	MUB1	CATTGCATTACATTGACC	88	60	62	94	92	87	81	97	98	78	103	76
YOR053W	""	CATTGGGTGAAAGTGTCT	70	83	47	79	54	49	48	50	72	46	48	67
YMR223W	UBP8	CATTGTAGATCAGTCTGT	125	105	94	96	94	62	47	69	78	63	108	74
YGL031C	RPL24A	CCAAACAAGGAAGTCGTG	31	35	41	45	74	43	37	56	91	43	49	56
YBR230WA	""	CCAAAGCATAGGGCACTG	0	0	0	0	0	0	0	0	0	0	0	0
YKR047W	""	CCAAATAAAGCATGGTCG	39	65	37	97	67	50	42	47	77	51	63	71
YGL041C	""	CCAACAAACTAAGGTGTG	0	0	0	0	0	0	0	0	0	0	0	0
YDR525WA	SNA2	CCAACGAGCGGGAATAGA	134	139	107	103	87	60	62	67	123	104	105	69
YGR292W	MAL12	CCAATGGCAGGTAATGTA	112	76	67	81	75	75	53	68	137	83	115	108
YMR244CA	COA6	CCACAATACAGATTTCGC	102	101	79	142	95	98	82	76	135	125	98	138
YJL127C	SPT10	CCACACCTGAGAATTTGC	0	0	0	0	0	0	0	0	0	0	0	0
YPL119C	DBP1	CCACATAGGCAATTCGCT	116	106	72	149	116	117	85	98	130	68	161	148
YLR325C	RPL38	CCACATTGTTCAAGGACG	0	0	0	0	0	0	0	0	0	0	0	0
YFR057W	""	CCACCAGGGTAATTTAAC	126	165	86	120	156	97	103	107	178	121	138	134
YNL305C	BXI1	CCACCATGATGAATTGTC	143	164	93	173	133	120	105	126	143	121	113	122
YDL050C	""	CCACCGATGTAATTTGAG	131	166	111	117	101	119	83	90	153	111	140	157
YKL008C	LAC1	CCACCTGCAACATTTGGG	235	217	149	264	232	224	195	217	300	192	248	251
YGL035C	MIG1	CCACGAGACGTTTCTAAA	0	0	0	0	0	0	0	0	0	0	0	0
YMR316W	DIA1	CCACGCATCCAAGATTAG	296	268	198	293	263	211	201	220	253	221	223	278
YDL095W	PMT1	CCACGCCTCTAATGTAAT	0	0	0	0	0	0	0	0	0	0	0	0
YGR183C	QCR9	CCACGGAGAACATATCCT	0	0	0	0	0	0	0	0	0	0	0	0
YDL078C	MDH3	CCACGTCATTAACTTCAG	121	151	112	172	155	105	99	139	146	119	150	176
YDL021W	GPM2	CCACGTTGGTCAATATGG	0	0	0	0	0	0	0	0	0	0	0	0
YPR150W	""	CCACTATCAGCGATGGGA	94	110	76	116	97	73	62	95	103	81	67	77
YDL073W	AHK1	CCACTCTAGTAACTTAGC	14	83	47	7	9	7	7	5	23	56	57	26
YER038WA	FMP49	CCACTCTCTGTAATGTAT	22	28	20	24	21	19	15	34	31	10	41	32
YOR383C	FIT3	CCACTGCTACAAGTCTAT	186	182	138	222	157	179	119	146	210	176	236	172
YEL016C	NPP2	CCACTGGATACAGATTCA	73	85	55	101	8	60	48	49	50	48	56	81
YOR106W	VAM3	CCACTGTCTAAATATGTC	0	0	0	0	0	0	0	0	0	0	0	0
YCL049C	""	CCACTGTGTAAAGACTCG	120	119	71	150	91	74	79	107	99	93	72	108
YGR213C	RTA1	CCACTTGAAGCCAATCTT	0	0	0	0	0	0	0	0	0	0	0	0
YER161C	SPT2	CCACTTGTGAAAGCTGTA	87	107	68	92	90	86	61	70	129	98	107	101
YKL092C	BUD2	CCAGAAGCACGTTTGACA	0	0	0	0	0	0	0	0	0	0	0	0
YKL044W	MMO1	CCAGAATGAGTCGCAAGT	74	37	36	101	71	67	50	54	81	50	62	83
YGL082W	""	CCAGACGCTTTAATTGGA	119	120	83	161	105	102	57	111	122	102	88	97
YIL059C	""	CCAGAGCAGACAAGTGTG	0	0	0	0	0	0	0	0	1	0	0	0
YML038C	YMD8	CCAGAGGAGGAAGCATAT	0	0	0	0	0	0	0	0	0	0	0	0
YCL016C	DCC1	CCAGAGGCTAAATCCCGA	31	17	15	21	14	4	6	14	17	20	13	24
YDL047W	SIT4	CCAGATCATTAACGGTTC	0	0	0	0	0	0	0	0	0	0	0	0
YLL029W	FRA1	CCAGATGCTACAATCCAT	1	5	0	0	1	0	0	0	0	2	1	0
YGL005C	COG7	CCAGATTACGAACGAGGT	0	0	0	0	0	1	0	0	0	0	0	0
YML103C	NUP188	CCAGATTCCCAATGTCGA	54	65	32	43	48	45	16	44	78	62	66	65
YPR047W	MSF1	CCAGCAGGTGTATGAAAT	72	41	44	42	63	30	40	52	90	55	63	89
YER181C	""	CCAGCATCTATAAGACGA	18	53	36	8	15	6	7	8	9	49	10	11
YDR074W	TPS2	CCAGCCTGTAAAGGTGTC	140	109	84	118	131	111	87	104	158	104	119	149
YML128C	MSC1	CCAGCGGATATGAGATTC	91	52	61	57	66	45	56	60	89	81	76	65
YBR295W	PCA1	CCAGCTACTAAAGGATGT	0	0	0	0	0	0	0	0	0	0	0	0
YHL033C	RPL8A	CCAGCTATATTAGTACAG	0	0	1	0	0	0	0	0	0	0	0	0
YGR205W	TDA10	CCAGGAAGGCCAAGCATT	144	127	87	125	112	109	93	99	144	93	155	136
YDL088C	ASM4	CCAGGACTTACATTCAGG	39	30	15	34	25	16	9	23	39	22	27	21
YJR010CA	SPC1	CCAGGAGATCAAGTGTGT	0	0	0	0	0	0	0	0	0	0	0	0
YGR066C	""	CCAGGAGTTTAATCCGTT	0	0	0	0	0	0	0	0	0	0	0	0
YLR288C	MEC3	CCAGGATGATGAATACGA	117	101	94	114	108	84	89	91	142	126	159	122
YGL003C	CDH1	CCAGGATTAGAACCTACT	0	0	0	0	0	0	0	0	0	0	0	0
YIL056W	VHR1	CCAGGGCTCAAATGGCAT	90	98	77	95	91	97	73	107	122	80	110	110
YAL060W	BDH1	CCAGGTAGTGAACTGCTA	206	176	120	191	176	122	103	88	182	167	220	160
YGR138C	TPO2	CCAGGTTAAACACTTGTC	112	154	99	163	151	157	112	139	162	145	142	153
YCR003W	MRPL32	CCAGTACGCCCAATGGAA	45	67	62	56	66	40	26	64	55	46	60	52
YER124C	DSE1	CCAGTAGACTAAGCTAGA	102	102	93	108	119	96	56	75	101	86	78	72
YEL042W	GDA1	CCAGTCACAAGATAGTGC	354	255	215	310	214	185	101	163	348	258	258	258
YDL085W	NDE2	CCAGTCAGGTAACTATCG	6	8	2	4	6	2	4	3	11	9	4	7
YER107C	GLE2	CCAGTCGAGCAAGTTAGA	0	0	0	0	2	0	0	0	0	0	0	0
YCL008C	STP22	CCAGTCTTCAAACGTGTT	65	80	55	95	58	45	31	44	73	90	79	90
YCR079W	PTC6	CCAGTGATCCAATTCTGT	197	123	108	140	137	97	85	133	88	121	134	161
YNL326C	PFA3	CCAGTGGGATCATCTTTG	269	200	141	215	152	113	99	161	252	147	202	206
YMR175WA	""	CCAGTGTCACGTTCGCTA	0	0	0	0	0	0	0	0	0	0	0	0
YDL056W	MBP1	CCAGTTCGGGAATGTGCT	0	0	0	0	0	0	0	0	0	0	0	0
YCR075C	ERS1	CCAGTTGGCAAATCTTGT	123	112	88	127	111	75	111	124	103	78	85	102
YCL050C	APA1	CCATACACTACAAGTTCG	93	111	88	114	156	139	128	125	160	122	162	107
YPL184C	MRN1	CCATAGCACCAAGATTGT	73	85	69	69	101	86	47	90	125	72	77	85
YMR233W	TRI1	CCATAGGTATCAACTCAG	0	0	0	0	0	0	0	0	0	0	0	0
YGL077C	HNM1	CCATAGGTTTAACGCTTG	0	0	0	0	0	0	0	0	0	0	0	0
YHR078W	""	CCATATCGTGAACGCTGT	194	169	130	158	154	88	87	115	158	127	148	172
YDL020C	RPN4	CCATATTTGCGAAGGTCG	0	0	0	0	0	0	0	0	0	0	0	0
YLL056C	""	CCATCATCGGTAATAGCT	111	99	95	127	83	82	62	61	92	72	97	93
YFL027C	GYP8	CCATCCAGCATAGTAATC	159	125	120	147	129	107	95	96	115	97	123	133
YLR267W	BOP2	CCATCGAGATAACGCTAA	24	71	70	18	17	24	10	13	17	74	22	12
YIL117C	PRM5	CCATCGCAGCAACTGTAA	73	97	56	96	71	84	77	68	75	68	70	62
YIL139C	REV7	CCATCGCGTGAATTATGC	0	0	0	0	0	0	0	0	0	0	0	0
YPR156C	TPO3	CCATCGTAACGGGACTGA	167	128	94	140	112	96	75	89	143	89	129	121
YHR139CA	""	CCATCGTCTGTAATGAGA	89	88	75	123	103	91	85	86	150	99	97	106
YGL017W	ATE1	CCATCGTTTAGAAGTTTG	64	51	36	48	45	50	45	53	67	55	67	78
YAR040C		CCATCTCAGTGGGTGCAA	144	141	84	152	151	123	96	96	127	124	124	90
YMR144W	FDO1	CCATCTGATTCAATATCG	78	113	82	105	109	79	64	88	129	86	123	121
YKL048C	ELM1	CCATCTGCAATACGTCGT	30	16	30	42	17	22	13	36	68	44	57	43
YMR297W	PRC1	CCATCTGGGTTAAGTGCA	0	0	0	0	0	0	0	0	0	0	0	0
YOR007C	SGT2	CCATCTGTCCAATAGTGG	0	0	0	0	0	1	0	0	0	0	0	0
YHR059W	FYV4	CCATCTGTGAAAGTACGT	0	0	0	0	0	0	0	0	0	0	0	0
YGL070C	RPB9	CCATCTTAGTAACGTGGA	0	0	0	0	0	0	0	0	0	0	0	0
YGL058W	RAD6	CCATCTTCGTAAGGGCGT	25	21	21	44	6	4	4	6	23	29	27	42
YNR007C	ATG3	CCATCTTGGATAACGGGT	109	143	71	137	131	104	96	123	162	86	120	85
YMR269W	TMA23	CCATGAGTCACAATGAGG	26	0	18	14	0	36	0	0	0	0	26	19
YMR129W	POM152	CCATGATCTAAAGAGCCC	192	133	130	155	153	114	88	141	159	134	119	133
YMR190C	SGS1	CCATGATGTAAACGATCC	77	90	44	84	55	60	39	68	107	91	103	98
YER059W	PCL6	CCATGCGAGCAACTGAGA	58	51	49	86	80	54	59	62	96	81	86	86
YPL166W	ATG29	CCATGCGATGAAGCTGTT	117	116	74	117	127	98	86	99	161	81	115	118
YER050C	RSM18	CCATGCGGCAAATGAATC	42	68	45	52	53	51	33	47	33	34	42	38
YLR334C	""	CCATGCTAGATAAGTCGA	128	134	98	149	120	100	99	135	119	116	120	112
YJL180C	ATP12	CCATGCTGAGAATATACG	21	13	7	18	14	8	16	14	19	16	18	13
YML035CA		CCATGCTTTCAATGCTAG	77	118	68	126	138	90	76	85	130	86	84	87
YMR234W	RNH1	CCATGTAACTCAAGTCAG	93	164	108	89	122	94	81	111	149	115	140	132
YJL138C	TIF2	CCATGTAGGAAATCTTGG	128	90	57	112	90	80	68	113	150	102	147	116
YMR228W	MTF1	CCATGTGTTTAAGCTGAG	105	62	60	39	52	51	40	55	99	87	72	57
YDL187C	""	CCATTACTGTAGATGACG	51	53	59	60	57	38	24	30	66	74	85	63
YGL027C	CWH41	CCATTATTGGAAGGTTAG	0	0	0	0	0	0	0	0	0	0	0	0
YKL053W	""	CCATTCAGAACACCTGGT	84	135	74	66	72	72	66	104	104	78	106	122
YMR243C	ZRC1	CCATTGATATAAGGGCGC	0	0	2	0	0	0	0	0	0	0	0	0
YDL075W	RPL31A	CCATTGGACTAATACGTC	0	0	0	0	0	0	0	0	0	0	0	0
YGL067W	NPY1	CCATTTAAGTGGGATGAA	110	124	94	131	98	69	64	82	132	91	83	58
YLR351C	NIT3	CCATTTAATACACTCTGG	147	201	156	254	167	186	134	148	255	197	180	174
YGL186C	TPN1	CCCAAAGAACGATTGTGC	0	0	0	0	0	0	0	0	0	0	0	0
YJL062WA	COA3	CCCAACCGTCTGTTAATT	0	0	0	0	0	0	0	0	0	0	0	0
YDL001W	RMD1	CCCAAGAAGTGTTAGCAA	2	4	5	0	3	2	0	0	5	8	3	1
YGR167W	CLC1	CCCAAGATGGTTAAAGTG	15	19	17	18	6	9	6	5	16	10	19	14
YCL075W		CCCACATAACGAACTGTT	148	186	121	224	152	142	96	128	165	111	169	154
YDL009C	""	CCCACGACTGAATTATTA	0	0	0	0	0	0	0	0	0	0	0	0
YIL134CA	""	CCCACGACTTCATATTGT	0	0	0	0	0	0	0	0	0	0	0	0
YGL054C	ERV14	CCCACTACGGTAACTGAT	0	0	0	0	0	0	0	0	0	0	0	0
YPL186C	UIP4	CCCAGCGAGCTAAAGATT	76	61	42	72	51	37	53	51	95	61	67	86
[truncated: 2,939 more rows]

## Sheet: SH1009_HOP_Data_Analysis
Systematic_Names	Gene_Names	DNA_Barcodes	FITNESS_SCORES_1009_1	FITNESS_SCORES_1009_2	FITNESS_SCORES_1009_3	FITNESS_SCORES_1009_4	AVG_FITNESS_SCORES_N_SH1009	Z_scores_N_SH1009	P-VALUE	Rank	FDR	Significant	FOLD_CHANGE
YKL118W	" """" "	CAGCACGAAGCATGATGG	1.19341	1.43339	1.51458	1.61851	1.47398	8.37072	<0.000001	3132	<0.000001	Yes	-2.94118
YCR028C	FEN2	TAAACACAGTGCTCAAGC	2.01426	1.63459	1.35608	1.25006	1.49533	8.75306	<0.000001	3131	<0.000001	Yes	-3.48276
YOR364W	" """" "	TATGACGGCGAGCCATCT	0.660683	1.69896	2.38479	1.43579	1.56737	10.0433	<0.000001	3130	<0.000001	Yes	-7.64706
YLR384C	IKI3	TGAACCATTCTCAGACAT	1.21377	1.00719	1.5999	1.41691	1.31534	5.52956	1.60517e-08	3129	1.60723e-08	Yes	-2.04545
YLR056W	ERG3	TGGCCTCGAACAAGACGC	1.28716	1.38908	1.33386	1.1811	1.31051	5.44303	2.61907e-08	3128	2.62325e-08	Yes	-2.13043
YNL020C	ARK1	AACGGACGAGCAGTACCT	1.52198	1.86053	1.06857	0.930263	1.29528	5.1702	1.16919e-07	3127	1.17143e-07	Yes	-2.16364
YLL027W	ISA1	CATAGGCTGAAAGCTCAT	1.33242	1.64351	1.23264	1.06173	1.28253	4.9419	3.86833e-07	3126	3.87699e-07	Yes	-2.10345
YER078C	ICP55	GCCATGACAGTCGTATCA	0.687875	0.883699	0.776409	0.689886	0.733147	-4.89717	4.86138e-07	3125	4.87382e-07	Yes	2.13559
YAL024C	LTE1	TGATCCCACACATATAGA	1.017	1.30049	1.2488	1.44004	1.27464	4.80064	7.90811e-07	3124	7.93089e-07	Yes	-1.90476
YOR322C	LDB19	AGCTGCACTGGATTCATA	1.02303	1.74914	1.31186	1.23529	1.27357	4.78153	8.6983e-07	3123	8.72615e-07	Yes	-2.17143
YML063W	RPS1B	CTATTGAGTTGCATGAGG	1.26751	1.03891	1.18522	1.24423	1.21472	3.72758	9.6665e-05	3122	9.70056e-05	Yes	-1.90244
YEL064C	AVT2	CTCTCATGGGTTGAATAT	0.870736	0.672307	0.731195	1.31059	0.800966	-3.68259	0.000115439	3121	0.000115883	Yes	2.29268
YEL008W	" """" "	GCATCACAGCAATGGGCA	0.840707	0.767061	0.767061	1.03523	0.803884	-3.63032	0.000141537	3120	0.000142127	Yes	2.15556
YLR312WA	MRPL15	GCCCTTTATTCAACTGTA	1.21889	1.03636	1.19479	1.27523	1.20684	3.58634	0.000167676	3119	0.000168428	Yes	-1.82857
YIL012W	" """" "	AACATGGTGACAACGCTG	1.18775	1.02957	1.22207	1.30721	1.20491	3.55183	0.000191283	3118	0.000192203	Yes	-1.7037
YGL249W	ZIP2	TATTCTCCGTGACGCGGG	0.840736	0.734563	0.79274	0.96599	0.816738	-3.40012	0.000336787	3117	0.000338516	Yes	2.08
YLR267W	BOP2	CCATCGAGATAACGCTAA	0.934665	0.696842	0.699169	1.02769	0.816917	-3.39692	0.00034075	3116	0.000342609	Yes	2.41026
YMR048W	CSM3	TGAGCCAGTCTGACCAAT	0.854395	0.71029	0.784685	1.22245	0.81954	-3.34993	0.000404161	3115	0.000406496	Yes	1.88636
YFL013C	IES1	AACCTCTAAGCATACGGC	2.00522	1.09749	1.21222	1.17099	1.1916	3.31346	0.000460739	3114	0.00046355	Yes	-1.86792
YMR179W	SPT21	GTGCAGGCCAAATGCCAC	1.09952	1.11671	1.32532	1.26624	1.19148	3.3112	0.000464491	3113	0.000467475	Yes	-1.82759
YHR017W	YSC83	GCAGTACGCATAATGGTA	0.839235	0.72843	0.8067	1.13318	0.822967	-3.28855	0.000503526	3112	0.000506924	Yes	2.11111
YHR156C	LIN1	TGATGTTCTCCACCGGAC	0.899024	0.723059	0.747563	1.5395	0.823293	-3.28271	0.000514068	3111	0.000517704	Yes	2.02439
YER111C	SWI4	CACAGTGCATAATTGGAC	1.12578	1.25331	1.42391	1.00221	1.18954	3.27656	0.000525391	3110	0.000529276	Yes	-1.85246
YPL015C	HST2	TACACGCTCACAGGTACT	0.922512	0.728262	0.709863	1.54459	0.825387	-3.24522	0.000586803	3109	0.000591333	Yes	2.14634
YPR059C	" """" "	GAGACCGATTCATACCAT	0.816013	0.735515	0.835424	1.28063	0.825719	-3.23928	0.000599164	3107	0.000604178	Yes	2.22917
YOR036W	PEP12	ATCGACCCTGCATCGTGT	1.28217	1.00396	1.19084	1.18036	1.1856	3.20595	0.000673076	3106	0.000678927	Yes	-1.90769
YJL102W	MEF2	ATATGCGTCCCATCAGTG	0.868429	0.727957	0.786841	0.878489	0.827635	-3.20496	0.000675414	3105	0.000681505	Yes	1.85714
YNL273W	TOF1	ATCCATGCTCCAGGTTGG	0.824181	0.75409	0.831527	1.38964	0.827854	-3.20104	0.000684663	3104	0.00069106	Yes	2
YER122C	GLO3	CATTGCAGTGAAGTGAGA	0.763802	0.84981	1.12687	0.806574	0.828192	-3.19498	0.000699195	3103	0.000705955	Yes	1.83333
YGL212W	VAM7	TAAACTTCCGGGAGATGC	1.11315	1.1971	1.47301	1.17282	1.18496	3.19449	0.000700387	3102	0.000707387	Yes	-1.86207
YER087W	AIM10	ATGATGACCGCACTGACT	1.44303	1.14987	1.14987	1.21572	1.1828	3.15582	0.000800251	3101	0.000808509	Yes	-1.76087
YKL142W	MRP8	CTCTATGGGAGAAGGAAT	0.820948	0.738384	0.839824	1.23903	0.830386	-3.15569	0.000800601	3099	0.000809384	Yes	1.91667
YGR189C	CRH1	GCGTATAGACCAATCTCT	0.820948	0.702831	0.839824	1.14624	0.830386	-3.15569	0.000800601	3100	0.000809123	Yes	1.91667
YDR065W	RRG1	GAACAGTCGATAAGACGG	1.18104	1.18104	1.09557	1.18104	1.18104	3.12438	0.000890898	3098	0.000900963	Yes	-1.75
YOL163W	" """" "	GAGACACGCACACGTTAG	0.845384	0.682057	0.820413	1.25345	0.832898	-3.11069	0.000933248	3097	0.000944097	Yes	1.80488
YOR044W	IRC23	CACGATGGCCGATATTGC	0.934393	0.677429	0.731629	1.14624	0.833011	-3.10868	0.000939631	3096	0.00095086	Yes	2.22917
YBR145W	ADH5	ACCTGTAGACTATGGGTG	0.841391	0.707007	0.825051	1.14017	0.833221	-3.10491	0.00095167	3095	0.000963354	Yes	1.76471
YGL165C	" """" "	GTACACGACCTAATTGTT	1.1714	1.03292	1.18496	1.18496	1.17818	3.07309	0.00105928	3094	0.00107263	Yes	-1.79245
YPL104W	MSD1	GATAGAGCTACATTCACC	1.10212	1.07883	1.32845	1.25224	1.17718	3.0552	0.00112455	3093	0.00113909	Yes	-1.7541
YDL067C	COX9	CGACTCTAATAGCCGATA	1.01649	1.15392	1.19881	1.19881	1.17636	3.04057	0.00118063	3092	0.00119629	Yes	-1.90411
YIL042C	PKP1	CTATCTTAGGCATGAGGA	0.794632	0.873105	0.959927	0.801877	0.837491	-3.02845	0.00122907	3091	0.00124577	Yes	1.89796
YKL130C	SHE2	TCAAGCGAATCCCATGTG	0.805969	0.729674	0.877462	1.19615	0.841716	-2.95278	0.00157463	3090	0.00159655	Yes	1.81395
YGR200C	ELP2	GCGCTAGTTACAATAGGT	1.20906	1.10364	1.22459	1.13332	1.17119	2.94795	0.00159945	3089	0.00162223	Yes	-1.75
YPL062W	" """" "	TATACGGCGGGAATGCTC	0.814551	0.774328	0.870732	1.38562	0.842642	-2.9362	0.00166132	3088	0.00168553	Yes	1.78571
YPL272C	PBI1	TAGACTCAGCCAGATGCC	0.989608	1.35045	1.38678	0.981481	1.17003	2.9271	0.00171069	3087	0.00173619	Yes	-1.49045
YNL215W	IES2	ACTCGTAGAGCGTGAGCC	0.864024	0.823205	0.968761	0.811759	0.843615	-2.91876	0.00175711	3086	0.00178387	Yes	1.75
YDL203C	ACK1	GGTCTATGCAAACACCCG	0.855793	0.752896	0.840283	1.02015	0.848038	-2.83955	0.00225887	3085	0.00229402	Yes	1.77551
YHR010W	RPL27A	AGACTGCACACATGGTTT	0.821661	0.874422	1.06198	0.792886	0.848042	-2.83948	0.00225935	3084	0.00229524	Yes	1.71053
YCR007C	" """" "	CCGCGACCTCAATAAGTA	1.71706	1.01594	1.10924	1.22055	1.1649	2.83517	0.00229007	3083	0.00232721	Yes	-1.67308
YKR020W	VPS51	TGCGATATAATAAGCGAG	1.06707	1.16486	1.37002	1.16486	1.16486	2.83459	0.0022942	3082	0.00233216	Yes	-1.73214
YGR188C	BUB1	GGAAGACTACCCAACTCT	1.16379	1.05766	1.36311	1.16379	1.16379	2.8153	0.00243661	3081	0.00247773	Yes	-1.65909
YBR028C	YPK3	AAGCTCCTGTAACTCTAG	0.856156	0.776478	0.843431	0.992563	0.849794	-2.80811	0.00249168	3080	0.00253456	Yes	1.72093
YFL006W		ATTATCTACAGCCAGCGC	1.96753	1.13701	1.13701	1.18943	1.16322	2.80518	0.00251445	3079	0.00255855	Yes	-1.7037
YGR102C	GTF1	GTAAGCCTTTGTAACCCT	1.174	1.15142	1.29966	0.982757	1.16271	2.79603	0.00258676	3078	0.00263298	Yes	-1.83133
YOR182C	RPS30B	CAAGCCTGGGTCACATGA	2.3072	1.03475	1.28716	1.00642	1.16095	2.76459	0.00284971	3076	0.00290252	Yes	-1.94118
YBR104W	YMC2	AGCTACAGGTTCGCTAAC	0.875414	0.801359	0.82934	1.02995	0.852377	-2.76185	0.00287379	3075	0.00292799	Yes	1.87324
YLL033W	IRC19	GGCATCACTCAACAGCAG	1.23003	0.946808	1.09154	1.62133	1.16078	2.76154	0.00287649	3074	0.0029317	Yes	-2.03226
YMR271C	URA10	CCTTTGAAGCAAGCAGAG	1.11278	1.03367	1.21809	1.20851	1.16065	2.75906	0.00289836	3073	0.00295495	Yes	-1.78824
YOL125W	TRM13	CGACGTTCAGCATACTAG	1.06301	1.1338	1.18736	1.24211	1.16058	2.75793	0.00290841	3072	0.00296616	Yes	-1.73016
YDR435C	PPM1	ATAAGCCCAGCGGTCCGA	0.812381	0.776206	0.89388	1.17356	0.85313	-2.74835	0.00299482	3071	0.00305528	Yes	1.77083
YPL174C	NIP100	CATCGAAGTTACTGCAAG	1.16236	1.37861	1.15384	1.021	1.1581	2.71352	0.00332859	3070	0.00339689	Yes	-1.77333
YLR068W	FYV7	TTGGAGGCCACAACGCAA	1.17085	1.18512	1.14481	0.917252	1.15783	2.70864	0.00337793	3069	0.00344838	Yes	-1.98148
YDL155W	CLB3	CGGACGGTATTCATTCAT	0.907566	0.790982	0.803707	1.11299	0.855636	-2.70347	0.00343096	3068	0.00350365	Yes	1.81132
YLR170C	APS1	TATCCTGTCGGAGCGCGT	0.743263	0.765544	0.955923	0.946395	0.855969	-2.69751	0.00349304	3067	0.00356821	Yes	1.94
YMR030W	RSF1	CTATGTGATGAATCGGGA	0.87859	0.716806	0.83413	1.20047	0.85636	-2.69051	0.00356715	3066	0.0036451	Yes	1.78333
YMR166C	MME1	CTACTATTCTGAGGAGAG	1.19931	1.12061	1.19203	1.00495	1.15632	2.68159	0.00366369	3065	0.00374497	Yes	-1.82
YDR191W	HST4	GTTCAGTGCGGACTACTA	1.18173	1.06969	1.15779	1.15224	1.15501	2.65817	0.00392829	3064	0.00401675	Yes	-1.84762
YKL048C	ELM1	CCATCTGCAATACGTCGT	1.15312	1.41455	1.15312	1.04931	1.15312	2.62419	0.00434273	3063	0.00444198	Yes	-1.68333
YGL143C	MRF1	GGTCAACCAGTCCTGTAA	1.18494	1.02475	1.16532	1.13898	1.15215	2.60694	0.00456783	3062	0.00467375	Yes	-1.72603
YPR047W	MSF1	CCAGCAGGTGTATGAAAT	1.01264	1.16619	1.14443	1.15867	1.15155	2.59616	0.00471363	3061	0.0048245	Yes	-1.76744
YGR043C	NQM1	CCGCGTTTAACAGGTATT	1.12687	1.04553	1.29773	1.17407	1.15047	2.57682	0.0049857	3060	0.00510464	Yes	-1.69565
YGL224C	SDT1	TGAGTACCCGTCCGGTCA	0.730628	0.994835			0.862731	-2.5764	0.00499173	3059	0.00511248	Yes	-1.96552
YJR145C	RPS4A	GACGGAGACCTGTATGCA	1.16033	1.04862	1.14046	1.16033	1.15039	2.57546	0.00500528	3058	0.00512804	Yes	-1.97436
YER066W	RRT13	TAGACTCAGACATAGCTG	0.795195	0.913135	0.883891	0.845081	0.864486	-2.54497	0.0054643	3057	0.00560015	Yes	1.83871
YNL084C	END3	ACAGGTCGTAAATCGAGC	0.846863	0.792481	0.887511	0.989086	0.867187	-2.49661	0.0062694	3056	0.00642736	Yes	1.66667
YMR151W	YIM2	GCGCACCATGACTTAATA	1.16836	1	1.17572	1.12332	1.14584	2.49391	0.00631714	3055	0.00647843	Yes	-1.74194
YDR107C	TMN2	GTTAGACCTACAGACCTA	1.17498	1.11553	0.985586	1.18805	1.14526	2.48342	0.00650639	3054	0.00667469	Yes	-1.76636
YOR131C	" """" "	AGTCGAGTCATAGATGGC	0.938348	0.708574	0.79817	1.17758	0.868259	-2.47741	0.00661695	3053	0.00679034	Yes	1.68293
YDR139C	RUB1	GCCATTGACTAACTCGTT	1.40624	1.16188	1.12743	1.01542	1.14466	2.4727	0.00670477	3052	0.00688271	Yes	-1.7913
YPL027W	SMA1	TATATGACGTAAGACGGC	0.88907	0.755894	0.848434	1.31948	0.868752	-2.46857	0.00678265	3051	0.00696494	Yes	1.67797
YLR373C	VID22	TTGAGGACTCGCCACAAT	0.775755	0.930562	1.13755	0.808041	0.869301	-2.45874	0.00697136	3050	0.00716108	Yes	1.62162
YIR018W	YAP5	GAAACGCTTGTGAAGTTA	1.03232	0.685658	0.707931	1.37643	0.870126	-2.44397	0.00726328	3049	0.00746338	Yes	2.08571
YPR005C	HAL1	TAGATTGCGACAGTCACC	0.864848	0.818528	0.877125	1	0.870987	-2.42855	0.00757965	3048	0.00779102	Yes	1.67188
YJL163C	" """" "	ACGCACGGGTTTAAGTCC	0.901598	0.809171	0.868259	0.874333	0.871296	-2.42302	0.00769609	3047	0.00791331	Yes	1.72152
YOR124C	UBP2	ATATCACACGTCACTCAT	0.886698	0.856113	0.84718	1.14663	0.871406	-2.42105	0.00773791	3046	0.00795892	Yes	1.63636
YDL025C	RTK1	CACCACAGGAGGGTAAAT	0.932532	0.812741	0.800842	1.31281	0.872636	-2.39901	0.00821977	3045	0.00845732	Yes	1.72414
YIL069C	RPS24B	CGCAATCTGATGCAACTG	1.14035	0.929872	1.14035	1.52815	1.14035	2.39558	0.00829715	3044	0.00853974	Yes	-1.92105
YJR083C	ACF4	GATACTGTCACACCGTTG	1.14019	1.0703	1.14019	1.15498	1.14019	2.39279	0.00836036	3043	0.00860763	Yes	-1.77119
YHR037W	PUT2	ATCTACGTGAGCGCATCG	1.12289	1.15622	1.19638	1.03591	1.13956	2.38139	0.00862376	3042	0.00888173	Yes	-1.73077
YER069W	" ARG5,6 "	GCACTAACTTCACAGAGA	0.947421	0.784279	0.802935	1.16578	0.875178	-2.35349	0.00929903	3041	0.00958035	Yes	1.68085
YDR070C	FMP16	GCGTGTATAATAAGAGGT	0.906754	0.819119	0.844149	1.3551	0.875451	-2.3486	0.00942217	3040	0.00971041	Yes	1.63793
YLR438W	CAR2	TAACCAAAGACATTCTGG	0.868076	0.882891	0.95387	0.852772	0.875483	-2.34802	0.00943669	3039	0.00972858	Yes	1.85714
YDR431W	" """" "	AAGTACGCCGCACGTCTT	0.978491	0.734971	0.772752	1.06147	0.875622	-2.34554	0.00949968	3038	0.00979674	Yes	1.76744
YPL256C	CLN2	CGATGCAGGTTATAGACG	0.883197	1.0445	0.868333	0.829415	0.875765	-2.34297	0.00956536	3037	0.00986772	Yes	1.69512
YLR046C	" """" "	GCAACCTACTCTGAGCTG	0.915846	0.743172	0.836501	1.00925	0.876174	-2.33566	0.00975447	3036	0.0100661	Yes	1.67188
YDL121C	" """" "	CAGGCCAGTTTCTCGAAT	0.874823	0.877932	0.943604	0.87179	0.876377	-2.33201	0.00985008	3035	0.0101681	Yes	1.88068
YJL045W	" """" "	TATGGCAGCCTCAGCTTG	1.73928	1.00335	1.02006	1.25289	1.13648	2.32617	0.0100046	3034	0.0103311	Yes	-1.52713
YGR049W	SCM4	CCGGGATTCTAAGTTACT	0.868315	0.967647	0.868315	0.886763	0.877539	-2.31121	0.0104107	3033	0.0107539	Yes	1.64789
YLR271W	CMG1	GATCACACTTACGGAACA	0.887363	0.869161	0.976799	0.841738	0.878262	-2.29826	0.0107735	3032	0.0111324	Yes	1.76271
YLR372W	ELO3	TTGACTAACCGCACGTTG	0.882926	0.813217	0.875727	0.882926	0.879327	-2.27919	0.0113278	3031	0.0117091	Yes	1.53333
YHR146W	CRP1	TCCTGTACCACGTCGATA	1.13675	1.16289	1.09814	1.13073	1.13374	2.27724	0.011386	3030	0.0117731	Yes	-1.68041
YMR150C	IMP1	GCACACCTTCTGAATGAG	1.14958	1.1178	1.20881	0.955623	1.13369	2.27632	0.0114135	3029	0.0118053	Yes	-1.62821
YDR010C	" """" "	GGCTAAGGGACAACACCT	1.32304	1.06583	1.2006	0.952336	1.13321	2.26779	0.0116711	3028	0.0120759	Yes	-1.63478
YOR185C	GSP2	CCTTGAGACCAATGCAGA	1.1069	1.06954	1.15921	1.17492	1.13306	2.26497	0.0117573	3027	0.012169	Yes	-1.72222
YKL116C	PRR1	TACGAAGCACCATGTGGG	0.966578	0.742631	0.793909	1.13771	0.880243	-2.26277	0.0118248	3026	0.012243	Yes	1.75439
YER114C	BOI2	AATATGATGCACGCGCTG	0.829396	0.914505	1.04518	0.846545	0.880525	-2.25774	0.0119811	3025	0.0124088	Yes	1.58491
YCR066W	RAD18	GAGCTGATGTCACTCTTG	0.839315	0.905614	0.9579	0.859263	0.882438	-2.22346	0.0130923	3023	0.0135687	Yes	1.70297
YBL090W	MRP21	AAAGGTCTCTGAACTCAC	1.04222	1.14762	1.20434	1.11373	1.13067	2.22226	0.0131329	3022	0.0136152	Yes	-1.66667
YHR081W	LRP1	TACGTCAGCACAGCCTTG	0.869832	0.860756	0.954893	0.895272	0.882552	-2.22143	0.013161	3021	0.0136489	Yes	1.56897
YHR108W	GGA2	TGCCTGAACACAACTGGA	1.045	0.715824	0.720925	2.17878	0.88296	-2.21412	0.0134102	3020	0.013912	Yes	2.04878
YBR010W	HHT1	AGGCAGATACGATTAGTA	0.935015	0.792735	0.83413	1.10034	0.884573	-2.18524	0.0144356	3019	0.0149807	Yes	1.61667
YPL157W	TGS1	GCATCTCTATAACTGGTG	0.934448	0.814551	0.945834	0.836962	0.885705	-2.16495	0.0151956	3018	0.0157746	Yes	1.52381
YOR248W	" """" "	GATGACCTCTAACATTGT	0.885622	0.876013	0.935785	0.888133	0.886877	-2.14397	0.0160178	3017	0.0166337	Yes	1.64286
YDL006W	PTC1	CAAATACCGTTCAACTGA	1.08407	1.16677	1.16677	1.02004	1.12542	2.12814	0.0166627	3016	0.0173091	Yes	-1.5914
YOR155C	ISN1	CACTCAGACTAAGGATCA	1.17962	1.07035	1.21617	1.07035	1.12498	2.12036	0.0169877	3015	0.0176526	Yes	-1.60526
YKR035C	OPI8	TACACATTGACGAATACG	0.987962	0.760226	0.789417	2	0.888689	-2.11151	0.0173642	3014	0.0180498	Yes	1.7
YHR006W	STP2	GCCATTATAGCAATCTGC	1.22628	1.04526	1.2034	1.0197	1.12433	2.10859	0.01749	3013	0.0181866	Yes	-1.55738
YMR274C	RCE1	CCGTACATGCAATCAAGC	0.891844	0.888776	0.882847	0.923183	0.89031	-2.08249	0.0186491	3012	0.0193983	Yes	1.69231
YLR080W	EMP46	TGTGGAGCCCAACAAAGC	0.91325	0.843928	0.868622	1.16716	0.890936	-2.07128	0.0191665	3011	0.0199431	Yes	1.54545
YDR346C	SVF1	ACCATGATTTAACCGCTA	1.35536	1.11706	1.12702	1.03065	1.12204	2.06766	0.0193362	3010	0.0201263	Yes	-1.63393
YEL018W	EAF5	CAGAGTAACGCATGTTCA	0.844284	0.879733	1.0319	0.905971	0.892852	-2.03696	0.0208268	3009	0.0216851	Yes	1.648
YDR309C	GIC2	TTACTTCGGCCAGTCGAG	0.967263	1.19191	1.19191	1.04825	1.12008	2.0325	0.0210516	3008	0.0219264	Yes	-1.53913
YOR298CA	MBF1	ATCCCAAGGAGTGGCAAG	1.02519		1.21422		1.11971	2.02584	0.0213903	3007	0.0222866	Yes	-1.50685
YDR020C	DAS2	GGCGAACCCAAAGCATTT	0.871372	0.911193	1.07208	0.876067	0.89363	-2.02302	0.0215354	3006	0.0224453	Yes	1.59375
YLR095C	IOC2	TCCCAGGAGATAAAGCCT	1.28357	1.10029	1.13714	1.04708	1.11871	2.00807	0.0223179	3005	0.0232685	Yes	-1.59813
YOL155C	HPF1	TTCGACGCGAGACTCTAG	1.10845	1.10845	1.14385	1.12891	1.11868	2.00754	0.022346	3004	0.0233056	Yes	-1.56322
YER120W	SCS2	ACATCATGGGAATCCGAG	0.909916	1.30998	0.87885	0.881509	0.895712	-1.98574	0.0235313	3003	0.0245499	Yes	1.66
YOL084W	PHM7	ACAGCGTTGAAAGTAGCT	0.893475	0.900906	0.984072	0.895295	0.8981	-1.94297	0.02601	3002	0.027145	Yes	1.60465
YER059W	PCL6	CCATGCGAGCAACTGAGA	1.09701	1.1329	1.14454	1	1.11495	1.94072	0.0261459	3001	0.027296	Yes	-1.57798
YIL054W	" """" "	CGCTCGATGTAGAGTATT	0.979715	0.81721	0.756164	1.71241	0.898463	-1.93648	0.0264045	3000	0.0275751	Yes	1.58929
YGL216W	KIP3	CCTAGTAGAGGCTGTTGA			1.11458		1.11458	1.93404	0.0265541	2999	0.0277406	Yes	-1.64
YBL047C	EDE1	ACGCGAATAGTGTTCAAG	0.960776	0.897374	0.903222	0.900268	0.901745	-1.87769	0.0302121	2998	0.0315725	Yes	1.52128
YML058CA		CACGGCTTGCTCATAGTA	1.10009	1.12174	1.14617	1.0762	1.11091	1.86841	0.0308526	2997	0.0322526	Yes	-1.54808
YHR061C	GIC1	CAAGCGGTCACAATGCGT	0.906204	0.898509	0.91438	0.872691	0.902356	-1.86675	0.0309686	2996	0.0323847	Yes	1.62286
YPL185W	" """" "	GGGCCACATACAATCATT	0.918391	0.887757	0.954382	0.877932	0.903074	-1.85389	0.0318774	2995	0.0333462	Yes	1.625
YGR291C	" """" "	ATATCCAGTGACCCGGTA	0.903843	0.898698	1.06018	0.903843	0.903843	-1.84012	0.0328751	2994	0.0344014	Yes	1.57143
YOR195W	SLK19	GAGAGACTATCAAGCCCG	1.07151	1.18354	1.14587	1.02814	1.10869	1.82849	0.0337379	2993	0.035316	Yes	-1.5339
YDR286C	" """" "	TATTCGGACGGACCTCAT	1.0196	1.11847	1.19364	1.09792	1.10819	1.81968	0.0344039	2991	0.0360373	Yes	-1.59333
YDR207C	UME6	GTACTGGACTCCTAGCTC	0.817815	0.830706	1.0207	0.981378	0.906042	-1.80073	0.0358725	2989	0.0376007	Yes	1.53333
YMR282C	AEP2	AATATGTAGCACACGCCA	0.989006	0.892362	0.920594	0.892362	0.906478	-1.79293	0.0364917	2988	0.0382626	Yes	1.48913
YKR010C	TOF2	CAGAGACATCTTTAGAAG	0.888902	0.871551	1.08783	0.924095	0.906498	-1.79256	0.0365216	2987	0.0383067	Yes	1.56028
YBR114W	RAD16	ATAGATTCGGCCACCGGC	1.08029	2.00647	1.13305	1.06045	1.10667	1.79243	0.0365317	2986	0.0383301	Yes	-1.54962
YNL286W	CUS2	TCCAGGCATATCCAGAGC	0.834859	0.884213	0.967257	0.930548	0.90738	-1.77677	0.0378034	2985	0.0396778	Yes	1.57237
YGL213C	SKI8	TGAGTTACCCTACCTATC	1.11122	1.12712	1.10016	1.00892	1.10569	1.77481	0.0379645	2984	0.0398602	Yes	-1.56738
YBR022W	POA1	AAGGCAGACTACTCGATC	1.04863	1.23739	1.08902	1.12231	1.10566	1.77436	0.038002	2983	0.0399129	Yes	-1.54688
YDL184C	RPL41A	CTTACTGATAGCGTAGAG	1.09888	1.10886	1.15115	1.02454	1.10387	1.74222	0.0407346	2982	0.0427973	Yes	-1.56863
YPL164C	MLH3	AGAGAGGACGCACACTAC	1.00111	1.11217	1.09557	1.12107	1.10387	1.74219	0.0407376	2981	0.0428148	Yes	-1.53906
YEL016C	NPP2	CCACTGGATACAGATTCA	0.925377	0.893676	0.990757	0.860279	0.909527	-1.73833	0.0410763	2980	0.0431853	Yes	1.49057
YBR031W	RPL4A	AAATTATGCGGCACCACG	0.824358	0.87623	1.0684	0.942912	0.909571	-1.73753	0.0411467	2979	0.0432738	Yes	1.48913
YBR015C	MNN2	ATATCTGTTGAAGCGGCC	0.920591	0.89817	0.951681	0.901152	0.910871	-1.71425	0.0432415	2978	0.0454922	Yes	1.53247
YOR154W	SLP1	GCATCGACAGAATCCTGA	1.10194	1.10194	1.10815	1.0008	1.10194	1.70763	0.0438528	2977	0.0461508	Yes	-1.56707
YPL246C	RBD2	GATACATGCACAATGCCG	0.913615	0.917901	1.03648	0.901559	0.915758	-1.62674	0.0518965	2976	0.0546343	Yes	1.53917
YMR311C	GLC8	CCTGTAGACAAATGACGG	1.0171	1.07478	1.21119	1.11718	1.09598	1.60096	0.0546929	2975	0.0575976	Yes	-1.50968
YDR110W	FOB1	GGCTAACGTACAGGACAC	0.921107	0.910836	1.03889	0.915301	0.918204	-1.58293	0.0567191	2974	0.0597515	Yes	1.51208
YJL049W	CHM7	ATGTGCTGCCCACTACGA	1.0945	1.01086	1.0892	1.09631	1.09185	1.52695	0.0633866	2946	0.0674101	No	-1.56078
YGL179C	TOS3	GTAACTTGACGTAACTGG	1.04974	1.08744	1.13614	1.09011	1.08877	1.47184	0.0705318	2914	0.0758326	No	-1.49171
YBL008W	HIR1	ACACCACATGAAGGGATT	1.41525	0.84246	0.959927	1.41525	1.18759	3.24155	0.000594414	3108	0.000599196	No	-1.35294
YBR168W	PEX32	ATGCCACCGTTGTCATAA	0.83647	1.55219	1.37465	0.950401	1.16253	2.79276	0.00261303	3077	0.00266058	No	-1.24242
YPL130W	SPO19	GCCTGTATGAAAGCACAC	1.30523	0.95974	1.36689	0.950152	1.13249	2.25472	0.0120753	3024	0.0125106	No	-1.3871
YDR495C	VPS3	ACCGTTCGATCTCTGACG	1.22718	0.989963	1.29757	0.989963	1.10857	1.82644	0.0338923	2992	0.0354895	No	-1.29508
YDR294C	DPL1	TACCGGATTACAGCTCGT	1.71216	1.04189	1.08279	1.13284	1.10782	1.8129	0.0349239	2990	0.0365942	No	-1.34375
YGR081C	SLX9	CTGGACTAGGTACTTAGG	1.13008	1.04035	1.05929	1.34325	1.09468	1.57773	0.0573137	2973	0.0603981	No	-1.35714
YCR034W	ELO2	TTGATGCACAGGCAGCTT	1.14687	1.16617	1.04231	0.991891	1.09459	1.57607	0.0575048	2972	0.06062	No	-1.38824
YNL252C	MRPL17	CCTCTGTAGCAATAGAAG	0.918751	0.88706	1.00964	0.918751	0.918751	-1.57313	0.0578445	2971	0.0609986	No	1.35484
YHR009C	TDA3	CCTGAGCATGAAGTATTT	1.15867	1.00939	1.174	1.02998	1.09432	1.57128	0.0580592	2970	0.0612456	No	-1.3945
YBR105C	VID24	AGCTCGACGTTCGGACAC	0.924713			0.913003	0.918858	-1.57121	0.0580667	2969	0.0612742	No	1.35484
YOL071W	SDH5	CTATGCGCTAGACGTAGT	0.922942	0.914819	0.914819	0.959927	0.918881	-1.5708	0.0581142	2968	0.0613449	No	1.32653
YMR287C	DSS1	CAGATCCATGAATCAGAT	0.916008	1.0045	1.20801	1.18351	1.094	1.56553	0.0587293	2967	0.0620151	No	-1.31765
YER091C	MET6	AGTGCGGCCATCGTCATC	0.88546	0.813624	0.953015	1.09749	0.919237	-1.56441	0.0588603	2966	0.0621744	No	1.43434
YPL173W	MRPL40	GCAAGAATACTGCTCAAG	1.06535	0.895613	1.12246	1.13376	1.09391	1.56381	0.0589313	2965	0.0622704	No	-1.37879
YHR064C	SSZ1	AATCGCAGCCAAGTGAGT	0.866633	0.909318	1.05093	0.929284	0.919301	-1.56328	0.0589931	2964	0.0623568	No	1.40426
YNL199C	GCR2	GCTACACCAACATAGGTT	0.941698	1.10716	1.29224	1.08028	1.09372	1.56047	0.0593244	2963	0.0627281	No	-1.3913
YLR260W	LCB5	GCTAATAACTCTCACGAA	1.11315	1.07416	1.12197	1.06724	1.09366	1.5593	0.0594626	2962	0.0628955	No	-1.4026
YER038WA	FMP49	CCACTCTCTGTAATGTAT	1.11608	1.03531	1.10159	1.08553	1.09356	1.55758	0.0596666	2961	0.0631325	No	-1.36957
YPL180W	TCO89	CCGAGATGTCAAGAGACT	0.991358	1.06373	1.1233	1.15125	1.09351	1.55674	0.0597664	2960	0.0632595	No	-1.4
YIL038C	NOT3	TATATGTGCATCCACCAT	1.00773	0.831703	1.08289	0.815711	0.919716	-1.55584	0.0598727	2959	0.0633934	No	1.4186
YER141W	COX15	ATCCATCGTGGCTAAGCT	0.858629	0.935785	1.03473	0.90422	0.920002	-1.55072	0.0604849	2958	0.0640633	No	1.40816
YMR307W	GAS1	GCCTGATGATTAGTGACT	0.915417	0.800015	0.924634	0.99299	0.920026	-1.5503	0.0605348	2957	0.0641379	No	1.31111
YPL172C	COX10	ATGATCTCGGAACTGAGC	1.09985	1.08633	1.18615	1.08633	1.09309	1.54916	0.0606719	2956	0.0643048	No	-1.4186
YLR261C	VPS63	TGACCTAATACACCGGAA	1.02968	1.15627	1.17821	0.956483	1.09298	1.54714	0.0609147	2955	0.064584	No	-1.35802
YLR027C	AAT2	AATCTGCATGAAGGTTGA	1.07025	0.965662	1.1309	1.11567	1.09296	1.54684	0.0609512	2954	0.0646446	No	-1.41573
YOR175C	ALE1	ATTCTCATGGGCTCGCAG	1.11436	1.06586	1.15535	1.07065	1.09251	1.53874	0.0619343	2953	0.0657095	No	-1.43137
YPR118W	MRI1	TTACCGCCGATCAGTTGG	0.914933	0.926541	1.01216	0.910545	0.920737	-1.53756	0.0620781	2952	0.0658844	No	1.42742
YML100W	TSL1	CGCCATAGAGAAGTGACC	0.919203	0.910279	0.98961	0.922314	0.920759	-1.53717	0.0621256	2951	0.0659571	No	1.46429
YKR065C	PAM17	ATGTACGGAACCTCGATG	1.01284	0.928771	0.912804	0.905362	0.920788	-1.53665	0.0621893	2950	0.0660471	No	1.32
YPL084W	BRO1	TACAGCAGGATAACCTCG	0.880788	0.899024	1.08048	0.942631	0.920828	-1.53594	0.0622771	2949	0.0661628	No	1.3
YJR098C	" """" "	GCAGTACCTCTAATGCTT	0.887921	0.891325	1.0455	0.950742	0.921034	-1.53225	0.0627308	2948	0.0666675	No	1.45455
YGL244W	RTF1	TTTAGTGTCCGCGCCACG	1.10198	0.957721	1.08228	1.11261	1.09213	1.53197	0.0627654	2947	0.0667269	No	-1.375
YPL090C	RPS6A	TTGAAGCAGAGGTAATTC	1.16177	0.980707	1.23095	1.02178	1.09177	1.52561	0.0635537	2945	0.0676108	No	-1.33333
YKL146W	AVT3	GTCCACAGGATGAACCAT	0.918436	0.924746	0.909453	1.03113	0.921591	-1.52226	0.0639719	2944	0.0680788	No	1.39394
YPL263C	KEL3	CTCTAATCGGCAGTCAGG	0.854134	0.921725	1.00154	0.921725	0.921725	-1.51986	0.0642726	2943	0.0684221	No	1.44371
YGR159C	NSR1	TCTCTAAGAAGACATCGG	0.921823	0.921823	0.981638	0.773309	0.921823	-1.5181	0.0644943	2942	0.0686814	No	1.27778
YER048C	CAJ1	ACATCAGTTGCAGTGGCG	1.41749	0.995578	1.1414	1.04115	1.09127	1.51664	0.0646789	2941	0.0689014	No	-1.46237
YPR124W	CTR1	ACGCCGACATTGCATTCA	1.08807	1.17542	1.09402	1.06091	1.09104	1.5125	0.0652032	2940	0.0694835	No	-1.42105
YPL205C	" """" "	TATCGTGACGCAGTCCCA	1.13332	1.048	1.13332	0.975642	1.09066	1.50568	0.0660743	2939	0.0704357	No	-1.36111
YIL073C	SPO22	CAGATGACGTAACACCGA	0.922546	0.922546	1.02843	0.922546	0.922546	-1.50516	0.0661414	2938	0.0705314	No	1.36585
YKR013W	PRY2	AGATACACTTGTCAACAG	1	1.10804	1.09335	1.08781	1.09058	1.50426	0.0662571	2937	0.0706787	No	-1.5
YGL176C	" """" "	GGTACGGACATCCTTAGA	0.845579	0.933194	0.969027	0.912373	0.922784	-1.50091	0.06669	2936	0.0711648	No	1.39423
YBL021C	HAP3	ATAGTGACGGAACTGTTA	1.15627	0.925324	1.02436	1.17821	1.09032	1.49952	0.0668689	2935	0.07138	No	-1.34146
YGL031C	RPL24A	CCAAACAAGGAAGTCGTG	1.15342	1.11404	1.06658	1.04049	1.09031	1.4994	0.0668851	2934	0.0714216	No	-1.38158
YPR027C	" """" "	GGCTAGATTAACGTACTG	0.909215	0.832696	0.936998	1.14719	0.923107	-1.49512	0.0674416	2933	0.0720404	No	1.36905
YER058W	PET117	CGTTGATAGCAAGCGAGA	0.861115	0.898425	1.13117	0.947851	0.923138	-1.49456	0.0675145	2932	0.0721428	No	1.34848
YDR512C	EMI1	AATTACTGTGACGCAGAG	0.906754	0.939662	1.2145	0.88458	0.923208	-1.49331	0.0676784	2931	0.0723427	No	1.32759
YNL014W	HEF3	CTATTTAGGAGACGCTCG	1.12836	0.99659	1.24856	1.05142	1.08989	1.49186	0.0678683	2930	0.0725704	No	-1.33898
YDL081C	RPP1A	CATATTGTATAAGGCCCG	0.903342	0.920634	1.14402	0.925984	0.923309	-1.4915	0.0679147	2929	0.0726448	No	1.39823
YIL023C	YKE4	CTAGAACACGCATGTAGA	0.899502	0.888659	0.977535	0.947321	0.923412	-1.48965	0.0681576	2928	0.0729296	No	1.44138
YER057C	HMF1	CCTAGCACGCAATTCAGA	0.932897	0.9144	1.01498	0.892673	0.923649	-1.48541	0.0687178	2927	0.0735541	No	1.32787
YML001W	YPT7	CATGCACCTCTAGCTGTA	1.104	1.07503	1.23088	0.998282	1.08952	1.48519	0.068747	2926	0.0736106	No	-1.41237
YJR032W	CPR7	TCGACCACTGACTGCATT	1.04518	0.983476	1.82901	1.13381	1.0895	1.4848	0.0687988	2925	0.0736912	No	-1.29268
YDL154W	MSH5	CGAGTTATACGACTGTTG	0.92469	0.866691	0.981628	0.922744	0.923717	-1.48419	0.0688789	2924	0.0738022	No	1.42361
YDL088C	ASM4	CCAGGACTTACATTCAGG	0.873105	0.940455	1.18117	0.907075	0.923765	-1.48333	0.0689935	2923	0.0739502	No	1.30612
YJL209W	CBP1	AGAGCGCAGTCAGATTCA	1.08626	1.09253	1.01995	1.12741	1.08939	1.48294	0.0690456	2922	0.0740315	No	-1.40659
YER151C	UBP3	TTCATGTCGGCAGTTGCG	1.33395	0.931475	1.24707	0.879339	1.08927	1.48081	0.0693284	2921	0.0743602	No	-1.11364
YML124C	TUB3	GATGCGGCACTATCGCTC	0.90868	0.860825	1.01498	0.939559	0.924119	-1.47698	0.0698403	2920	0.0749348	No	1.32787
YER050C	RSM18	CCATGCGGCAAATGAATC	0.958758	0.849274	0.941381	0.906934	0.924158	-1.4763	0.0699321	2919	0.075059	No	1.34722
YHR183W	GND1	TTTATCCTGGCACGCTGG	0.986544	1.07991	1.45486	1.09808	1.089	1.47585	0.0699927	2918	0.0751498	No	-1.36765
YAL042W	ERV46	CTTCACGTCAGATGAGTT	0.852231	0.917049	1.02767	0.931366	0.924208	-1.4754	0.0700522	2917	0.0752395	No	1.41727
YGR135W	PRE9	CGGATATGGACAATCATC	1.24959	1.01596	1.15142	1.02636	1.08889	1.47398	0.0702431	2916	0.0754703	No	-1.36937
YKR052C	MRS4	CATGAATCACGAGGAAGG	1.12425	1.05333	0.98495	1.12425	1.08879	1.47218	0.0704866	2915	0.075758	No	-1.27273
YDL039C	PRM7	CCGTGTACTGAATTACGA	0.939396	0.88311	1.09694	0.909449	0.924422	-1.47156	0.0705699	2913	0.0758996	No	1.40945
YNL184C	" """" "	GCTACACTTACATAATGC	1.08872	1.0621	1.21333	1.08872	1.08872	1.47096	0.0706504	2912	0.0760123	No	-1.39024
YMR072W	ABF2	AAGACATCAGGATCATGC	1.01142	1.11092	1.15544	1.06625	1.08858	1.46849	0.0709858	2911	0.0763993	No	-1.36232
YOR184W	SER1	GTGGCATACCAACCCAGA	1.01466	1.05721	1.25533	1.11965	1.08843	1.46564	0.0713729	2910	0.0768424	No	-1.40566
YOR099W	KTR1	AGACCTCTGCAATAGTGG	1.00785	1.02926	1.2304	1.14739	1.08833	1.46385	0.0716177	2909	0.0771325	No	-1.35484
YLR295C	ATP14	TCAATCTAGCGGAAGTGA	1.4114	1.06493	1.11163	1.03876	1.08828	1.46301	0.071732	2908	0.0772821	No	-1.31111
YJL179W	PFD1	CAGCATGTATCAAGTACG	0.911737	0.914007	1.0192	0.936243	0.925125	-1.45897	0.0722864	2907	0.0779062	No	1.39669
YBR065C	ECM2	ACTATACGGCCAGATCCA	0.899502	0.924237	1.03791	0.926186	0.925212	-1.45742	0.0724999	2906	0.0781632	No	1.41379
YDL083C	RPS16B	CGTAATATAGCGTAAGCG	0.825417	1.09394	0.921751	0.929328	0.925539	-1.45155	0.073313	2905	0.079067	No	1.30189
YDR237W	MRPL7	TCTCAGCCGAAAGAGGGT	1	1.03789	1.13701	1.3003	1.08745	1.44812	0.0737915	2904	0.0796104	No	-1.33333
YEL001C	IRC22	GCAGATAGCACAATCGGC	0.994246	1.13232	1.13671	1.04257	1.08744	1.44803	0.073805	2903	0.0796525	No	-1.42484
YNL051W	COG5	ACACGACGGCAAGCCTAG	1.0029	1.48842	1.17176	0.966205	1.08733	1.44606	0.0740808	2902	0.0799777	No	-1.28169
YLR184W	" """" "	ACAGTGCTTAAAGGTTCG	1.07379	1.09186	1.08262	1.11174	1.08724	1.44445	0.0743056	2901	0.080248	No	-1.35821
YPR135W	CTF4	AGGAACCCAGTTTGACGA	0.909978	0.94192	1.0207	0.904285	0.925949	-1.44421	0.07434	2900	0.0803128	No	1.31667
YKL044W	MMO1	CCAGAATGAGTCGCAAGT	0.992015	1.18244	1.19148	0.925154	1.08723	1.44419	0.0743427	2899	0.0803434	No	-1.28829
YMR193CA	" """" "	GCGACATGATTCAACAGC	1.10897	1.10897	1.06547	1.00841	1.08722	1.44405	0.0743619	2898	0.0803919	No	-1.40196
YMR267W	PPA2	CATCTAGTGAAAGTCAGG	1.02168	0.939662	0.869832	0.912823	0.926243	-1.43896	0.0750816	2897	0.081198	No	1.31034
YOR385W	" """" "	AGGATTCTCACAATGCCT	0.876479	0.931965	1.09189	0.920532	0.926248	-1.43886	0.0750957	2896	0.0812413	No	1.35227
YPL072W	UBP16	TATAGCCGTGAACCCGAT	0.970211	1.02206	1.17914	1.1516	1.08683	1.43706	0.0753503	2895	0.0815449	No	-1.30882
YPR159W	KRE6	GCTATCTAACTCTCCTGA	0.926491	0.734763	0.926491	2.12396	0.926491	-1.4345	0.0757143	2894	0.0819671	No	1.26316
YNL069C	RPL16B	CACTCACTGTGGCTAAGG	0.868337	0.92188	1.02988	0.931161	0.92652	-1.43398	0.0757884	2893	0.0820757	No	1.28261
YGR157W	CHO2	TCCTAGCATACAACGAGG	0.88236	0.951001	1.30122	0.902099	0.92655	-1.43345	0.075865	2892	0.0821871	No	1.32258
YBR239C	ERT1	ACACCTGAGTAGGCGCGA	0.926565	0.907664	0.926565	1.10992	0.926565	-1.43318	0.0759037	2891	0.0822575	No	1.38333
YGR199W	PMT6	TCATCAACAGCAACTCGT	1.113	1.06005	1.11851	1.01894	1.08652	1.43156	0.0761354	2890	0.082537	No	-1.47805
YLR085C	ARP6	TCGCGCTATAAACGAATC	0.893021	0.899047	0.954294	1.0887	0.926671	-1.43129	0.0761733	2889	0.0826068	No	1.36667
YNL159C	ASI2	CAATCCAGGCTATATCGC	0.926688	0.926688	1.05745	0.918605	0.926688	-1.43098	0.0762177	2888	0.0826835	No	1.375
YLR287CA	RPS30A	TATACACGGGAAGCACGA	0.974279	1.06509	1.1078	1.12952	1.08645	1.4302	0.0763291	2887	0.0828331	No	-1.3871
YCR090C	" """" "	CGCTCATATTGAATGCCA	0.861457	0.826044	0.992139	1.01683	0.926798	-1.42901	0.0765002	2886	0.0830475	No	1.4
YLR280C	" """" "	GAGATCCCATAATCATCA	0.883221	0.957926	0.895675	1.0391	0.926801	-1.42896	0.0765082	2885	0.083085	No	1.30769
YHR200W	RPN10	TCTGACGCTCCAGTCGTT	1.07523	1.09746	1.13667	0.951317	1.08635	1.42839	0.0765897	2884	0.0832023	No	-1.4
YNL200C	NNR1	CACATGCAGACAAGCGTT	1.09842	1.07902	1.09335	0.994649	1.08618	1.4255	0.0770057	2883	0.0836833	No	-1.48485
YBL019W	APN2	AATTTCCGCGAAGCGTGA	0.857505	0.935478	1.08625	0.918523	0.927001	-1.42538	0.0770234	2882	0.0837316	No	1.31818
YKR100C	SKG1	GGACCGAGTTTGACAGAT		0.899654	0.954382		0.927018	-1.42507	0.0770678	2881	0.0838089	No	1.23864
YKL200C		AGGAGTAACTTCAACGAC	0.874767	0.954038	1.03403	0.900144	0.927091	-1.42376	0.0772578	2880	0.0840447	No	1.472
YKL215C	OXP1	GGGAAATATAAATCTGGC	0.860682	0.984961	1.07779	0.869227	0.927094	-1.42371	0.0772647	2879	0.0840814	No	1.42857
YKL006W	RPL14A	CCGAACATTACGCAACGG	0.899024	0.835975	1.13515	0.955426	0.927225	-1.42136	0.0776058	2878	0.0844819	No	1.275
YML090W	" """" "	GCGATGTAGATAATGCGA	1.13625	0.984484	1.1178	1.05407	1.08593	1.42101	0.0776565	2877	0.0845665	No	-1.3964
YDR231C	COX20	TCCGCTTAAACAATCGGC	1.02988	1.15784	1.10669	1.06489	1.08579	1.41842	0.0780334	2876	0.0850065	No	-1.27778
YJR082C	EAF6	GACTATGTATTAAGCGTG	1.03702	1.06169	1.13943	1.10986	1.08577	1.41814	0.0780749	2875	0.0850812	No	-1.38298
YLR451W	LEU3	TAGATTGGCCGACCCTCT	0.945225	0.909656	0.995471	0.906397	0.927441	-1.4175	0.0781687	2874	0.0852131	No	1.4106
YGL043W	DST1	CGGACCAGTCTCGTAAAT	1.07159	1.03414	1.233	1.09973	1.08566	1.41605	0.0783797	2873	0.0854729	No	-1.39394
YDL136W	RPL35B	CCGTAGCTCTCATAGGTT	0.931882	0.923216	1.01688	0.912409	0.927549	-1.41557	0.0784514	2872	0.0855809	No	1.36697
YDR258C	HSP78	TATTCATAGGGACCGCGT	1.12093	1.05031	1.1282	1.05031	1.08562	1.41533	0.0784858	2871	0.0856482	No	-1.375
YNL073W	MSK1	ATAGCGACCCAACCGGAT	0.905686	0.892178	1.10118	0.949569	0.927628	-1.41415	0.078659	2870	0.0858671	No	1.38053
YOR293W	RPS10A	ACACCTGAGGAAGCGATA	0.952759	0.89424	1.09988	0.902583	0.927671	-1.41337	0.0787737	2869	0.0860223	No	1.33333
YKR014C	YPT52	TAAGATACTTGCACACAG	1.11956	1.06594	1.10459	1.06212	1.08526	1.40899	0.0794185	2868	0.0867566	No	-1.41463
YOR230W	WTM1	GAATAGATCGCCAGAACG	0.923418	0.894894	1.03121	0.932828	0.928123	-1.40528	0.0799691	2867	0.0873887	No	1.41379
YDL239C	ADY3	GGCCAGAAGAAATCGTCC	1.06274	0.831527	0.885942	0.97036	0.928151	-1.40478	0.0800437	2866	0.0875006	No	1.32143
YKL037W	AIM26	CCGAACGAAGGACCAGCT	0.889744	0.91202	1.09838	0.944371	0.928195	-1.40399	0.0801615	2865	0.0876601	No	1.37391
YCL010C	SGF29	CCGTCGCTACAAGGACAA	1.12079	1.04904	1.04904	1.12079	1.08491	1.40276	0.0803446	2864	0.0878909	No	-1.35366
YNL077W	APJ1	ACAGGAGTACAACTTCTG	1.13235	0.937327	1.03746	1.22325	1.08491	1.40267	0.080358	2863	0.0879363	No	-1.35165
YIL036W	CST6	ATCATCAGTGTGGAGAAT	1.149	1.01109	1.31082	1.02053	1.08476	1.40003	0.0807518	2862	0.0883982	No	-1.32184
YDL044C	MTF2	CACGTTTGCGAATAGGTA	1.3194	0.928014	1.21347	0.955941	1.08471	1.39903	0.0809025	2861	0.088594	No	-1.21311
YEL048C	TCA17	GGCCGCACTCAATAATCA	0.919594	0.937495	1.0585	0.906388	0.928545	-1.39773	0.081097	2860	0.0888381	No	1.45161
YNL298W	CLA4	GGCAAGATGCTCTAACAT	1.01209	1.13048	1.09837	1.07069	1.08453	1.39584	0.0813809	2859	0.0891803	No	-1.34328
YER109C		CTTTAGAGACTGCCCTGC		1.08444			1.08444	1.39421	0.081627	2858	0.0894813	No	-1.5137
YIR033W	MGA2	TAAGAGAGGTTACGACAC	1.05559	1.09952	1.30408	1.06913	1.08433	1.39224	0.0819251	2857	0.0898394	No	-1.35897
YPL080C	" """" "	TACACTTATGAAGCGCGG	1.14817	1.03293	1.13564	0.957721	1.08428	1.39146	0.0820424	2856	0.0899996	No	-1.31343
YFR045W	" """" "	AGGGACCATAGACCATTA	0.938461	0.919367			0.928914	-1.39112	0.0820949	2855	0.0900887	No	-1.34848
YHR177W	" """" "	TACGTGTACGCAGTCTAG	1.01218	0.948779	0.90229	0.909189	0.928984	-1.38985	0.0822866	2854	0.0903307	No	1.28846
YML062C	MFT1	CCTGTGTATAGATTGAGG	0.916649	0.909215	0.987707	0.941409	0.929029	-1.38905	0.0824083	2853	0.090496	No	1.33333
YGR238C	KEL2	GCAGAAAGCTAAGTCACC	1.12132	0.981035	1.19208	1.04694	1.08413	1.38872	0.0824594	2852	0.090584	No	-1.41333
YHL012W	" """" "	GATGCACTGCGTTCCATG	0.88068	0.862439	1.08088	0.977428	0.929054	-1.38861	0.0824761	2851	0.0906341	No	1.36709
YLR038C	COX12	GCGCGTATCGGATCTCTC	0.988988	1.07467	1.16506	1.0935	1.08409	1.38796	0.0825745	2850	0.090774	No	-1.40351
YGL032C	AGA2	TCGGAGACTGCCTGCATA				0.929114	0.929114	-1.38753	0.0826399	2849	0.0908778	No	1.36667
YOR233W	KIN4	GGGATCTACACATAGTCG	0.921759	0.921759	0.936727	0.943163	0.929243	-1.38522	0.0829923	2848	0.0912974	No	1.35514
YGR260W	TNA1	TACTATTCAGGAGAGTGA	0.867008	0.953963	1.03661	0.904556	0.929259	-1.38493	0.0830367	2847	0.0913783	No	1.39416
YIL030C	SSM4	ACAGTGCAGTCATACGAG	0.964087	0.783595	0.894502	1.58438	0.929295	-1.3843	0.0831336	2846	0.091517	No	1.32308
YBL031W	SHE1	AGATTAGTTCAAGCGCCC	0.876006	0.957347	1.05745	0.901351	0.929349	-1.38332	0.0832839	2845	0.0917147	No	1.375
YMR056C	AAC1	CACTGTGAGTAATGATGA	0.942126	0.916667	1.05141	0.912492	0.929396	-1.38248	0.0834129	2844	0.0918891	No	1.37692
YGL023C	PIB2	CCGGGAATGTAACGCAAA	1.0484		1.11889		1.08365	1.38004	0.0837871	2843	0.0923338	No	-1.36458
YMR016C	SOK2	GCGCCGACCACAGAATGA	0.909978	0.990451	0.949122	0.898791	0.92955	-1.37972	0.0838364	2842	0.0924206	No	1.3
YDR385W	EFT2	AAATTGGTCGTAATGCGT	1.15177	1.01515	1.20888	1	1.08346	1.37668	0.0843063	2841	0.0929714	No	-1.32
YIL024C	" """" "	CGAGCACTTAACATTAGA	1.02396	1.15662	1.14281	1.00451	1.08338	1.37531	0.0845181	2840	0.0932377	No	-1.34783
YLR142W	PUT1	TGTTAGTGCCGCGCTACC	1.09383	1.07244	1.24463	1.06075	1.08314	1.37089	0.0852039	2839	0.0940274	No	-1.4065
YLR401C	DUS3	GGAGACTATCCACAGACT	0.956703	0.866069	1.01544	0.903829	0.930266	-1.3669	0.0858283	2838	0.0947498	No	1.40385
YPL037C	EGD1	TATCTACAGAGGCCAGGA	0.908102	0.934924	1.02173	0.925783	0.930353	-1.36533	0.0860742	2837	0.0950548	No	1.41379
YHL005C	" """" "	GAGCAACGCACAGCTTAG	1.03113	1.07186	1.09348	1.09348	1.08267	1.36256	0.0865106	2836	0.0955705	No	-1.38235
YFR006W	" """" "	CGATACTCCAGCAGTCAG	0.893406	0.967705	1.03345	0.879243	0.930555	-1.36172	0.0866431	2835	0.0957506	No	1.42138
YOL079W	" """" "	GATGTCGCGCCATGCTCT	0.88455	0.835496	0.97672	1.13414	0.930635	-1.36028	0.08687	2834	0.0960352	No	1.35065
YMR092C	AIP1	TTATCTGGCGTACAGCTC	0.963265	0.917549	0.915389	0.943759	0.930654	-1.35994	0.0869237	2833	0.0961285	No	1.36719
YNL058C	" """" "	AAGATTTGCCAACGCTCC	1.06373	0.797857	0.776043	1.15689	0.930794	-1.35745	0.0873192	2832	0.0966	No	1.60938
YML014W	TRM9	ATATGTGACCGCACCTCT	0.906754	0.954893	1.08937	0.889833	0.930823	-1.35692	0.0874034	2831	0.0967273	No	1.2931
YJR038C	" """" "	TCTATATCGGCATGTGGC	0.932985	0.92913	0.960959	0.901652	0.931057	-1.35273	0.0880714	2830	0.0975009	No	1.37748
YOR137C	SIA1	ATGATGATGTCCGCCCAG	0.823122	0.960784	0.975338	0.901351	0.931067	-1.35255	0.0881002	2829	0.0975673	No	1.36607
YML129C	COX14	GAGATACGAGGATCATTC	0.880383	0.953941	0.99248	0.90829	0.931116	-1.35168	0.0882385	2828	0.097755	No	1.43158
YMR201C	RAD14	GATATGTGTCAATGCTCT	0.976864	1.02107	1.1619	1.14304	1.08206	1.35159	0.0882529	2827	0.0978056	No	-1.34646
YPR020W	ATP20	AAGATACACTGGCCCATG	1.03479	1.12918	1.16039	0.989263	1.08198	1.35029	0.0884618	2826	0.0980717	No	-1.38028
YHR066W	SSF1	CAGCATCGAACATACGTG	0.855372	0.949642	1.08879	0.913135	0.931389	-1.34679	0.0890234	2825	0.0987293	No	1.33333
YCL038C	ATG22	GGTTCTACACACCATAAT	0.912722	0.902163	0.95012	1.17037	0.931421	-1.34622	0.0891155	2824	0.0988665	No	1.3629
YLR425W	TUS1	TTATCCGGTAGCCATAGG	1.0817	1.06841		1.08872	1.0817	1.34525	0.0892716	2823	0.0990747	No	-1.35714
YBR008C	FLR1	AATTCGCACGCAGGTTGA	0.922832	1.13425	1.02877	1.13425	1.08151	1.34178	0.0898337	2822	0.0997339	No	-1.33663
YJR026W		TATGGAGTCACATGCCGC	0.997079	1.01336	1.17492	1.14941	1.08138	1.33949	0.0902048	2821	0.100181	No	-1.34783
YBL087C	RPL23A	ACGAGTACGATAACTGGA	1.08421	1.1178	1.07815	1.04063	1.08118	1.33585	0.0907983	2820	0.100876	No	-1.36559
YOR200W	" """" "	GCCTGTAAGTCAACTCAT	1.00727	1.12296	1.03932	1.12296	1.08114	1.33516	0.0909121	2819	0.101038	No	-1.25
YIL074C	SER33	GAGCTGAACTAATAGCGA	1.03364	0.988654	1.14829	1.12855	1.0811	1.33441	0.0910355	2818	0.101212	No	-1.32099
YJL190C	RPS22A	GAGAAGCTGAAACTCTGG	1.08857	0.939832	0.924841	0.856113	0.932337	-1.32982	0.0917892	2817	0.102086	No	1.27273
YGR045C	" """" "	CTACCTAAGGACCTAGTT	0.964354	0.887719	1.13455	0.90032	0.932337	-1.32981	0.0917905	2816	0.102123	No	1.41538
YPL156C	PRM4	TGACATGCAGCAGAGCCT	1.02584	1.16147	1.13564	0.924248	1.08074	1.32798	0.0920921	2815	0.102495	No	-1.29412
YGR292W	MAL12	CCAATGGCAGGTAATGTA	0.999052	1.0885	1.12113	1.07272	1.08061	1.32573	0.0924642	2814	0.102946	No	-1.42038
YKL053CA	MDM35	ATTGACTGACGCCATGAC	0.899817	0.905481	1.05142	0.95974	0.932611	-1.32491	0.0926013	2813	0.103135	No	1.28814
YKR042W	UTH1	GAACTTTGTCCAAGATCG	0.975172	1.12295	1.15384	1.03813	1.08054	1.32435	0.0926927	2812	0.103274	No	-1.34343
YDR406W	PDR15	ATATTCCTTGACAGGCCG	1.07281	1.08811	1.17252	1.0145	1.08046	1.32297	0.0929229	2811	0.103567	No	-1.42236
YNL056W	OCA2	AATAGTCGCCAAGCGTCC	0.932848	0.932848	1.07599	0.927298	0.932848	-1.32067	0.0933065	2810	0.104032	No	1.36774
YDL034W	" """" "	CCTGAGTAATAAGTCCTT	0.914605	0.941697	0.950765	0.924119	0.932908	-1.31959	0.093486	2809	0.104269	No	1.40625
YER167W	BCK2	TCACAGGAGCAAGCGCGA	0.913967	0.951861	1.12079	0.868412	0.932914	-1.31948	0.0935049	2808	0.104327	No	1.34234
YLL042C	ATG10	ATACACCATACACTGTGA	0.963148	1.00298	0.858578	0.902815	0.932982	-1.31827	0.0937073	2807	0.10459	No	1.4
YGR226C	" """" "	AAGGTCTCGGAATATGAC	1.07403	1.20419	1.0863	0.986995	1.08016	1.31765	0.0938099	2806	0.104742	No	-1.3587
YML103C	NUP188	CCAGATTCCCAATGTCGA	1.0484	1.00184	1.20668	1.11189	1.08015	1.31736	0.0938593	2805	0.104835	No	-1.35052
YLL049W	LDB18	GCATGTGACTAATCTACG	0.887511	0.795494	0.978779	1.10018	0.933145	-1.31534	0.0941977	2804	0.10525	No	1.2963
YDR133C	" """" "	GCGCGTGTAATATAAGGT	1.08213	1.07787	1.15541	1.00672	1.08	1.31478	0.0942917	2803	0.105393	No	-1.39024
YNL191W	DUG3	CCGTGAGATCAATCCAGT	0.997447	1	1.20259	1.15993	1.07997	1.31413	0.0944014	2802	0.105553	No	-1.29851
YLR326W	" """" "	CAAAGAGTTGCGAATACG	1.06836	1.09154	1.11421	1.03999	1.07995	1.31383	0.094451	2801	0.105646	No	-1.4106
YJL120W	" """" "	CTCACACAGAGATATTCG	1.07434	1.02204	1.14963	1.08554	1.07994	1.31368	0.0944772	2800	0.105713	No	-1.40146
YML060W	OGG1	GACTGCGTATCATATAGG	1.03794	1.11625	1.27765	1.04333	1.07979	1.31093	0.0949413	2799	0.106271	No	-1.33333
YMR251W	GTO3	TATCCAGTGCCATAGAGG	1.10937	1.0401	1.09167	1.06782	1.07975	1.31018	0.0950678	2798	0.10645	No	-1.33333
YBR261C	TAE1	AAGGATTGGTCAGATCGC	0.946395	0.773976	0.920597	1.39794	0.933496	-1.30905	0.0952587	2797	0.106702	No	1.43182
YLR315W	NKP2	TTACAGCAGCGCAGCTTA	0.891426	0.975659	1.35189	0.882136	0.933542	-1.30822	0.0953991	2796	0.106897	No	1.25641
YBR174C	" """" "	ACTGACTGTGCAGGTTTA	1.19049	1.03371	1.07962		1.07962	1.308	0.0954367	2795	0.106978	No	-1.71014
YJR094C	IME1	GCTGTAATCGCTTGTAAT	1.01807	1.03846	1.14163	1.12061	1.07954	1.30642	0.0957053	2794	0.107317	No	-1.36842
YDL198C	GGC1	GCTTCCAGAAACGTACTC	1.11892	1.03979	1.36345	1.03099	1.07935	1.30313	0.0962658	2793	0.107985	No	-1.37226
YOR228C	MCP1	GATGTACTAACAGTCCAG	0.950118	0.917674	1.00828	0.903276	0.933896	-1.30189	0.0964766	2792	0.10826	No	1.375
YOL023W	IFM1	GCAGCCTAGCTCAGATTA	0.92137	0.94672	0.953712	0.910043	0.934045	-1.29922	0.0969343	2791	0.108812	No	1.40351
YJL094C	KHA1	CCTCACTGGAGATGATTG	1.03669	1.09596	1.12141	1.06229	1.07913	1.29908	0.0969589	2790	0.108879	No	-1.40994
YPR167C	MET16	TGACCACCACTACTTTGA	0.942956	0.92522	1.03615	0.878573	0.934088	-1.29845	0.0970658	2789	0.109038	No	1.39732
YLR353W	BUD8	AACTAATGGCGGTCAATG	0.897274	0.903788	0.964402	1.15796	0.934095	-1.29833	0.0970871	2788	0.109101	No	1.32184
YOR173W	DCS2	GTAGAGCGACTAGCCTGC	0.994067	1.09863	1.22431	1.05951	1.07907	1.29808	0.0971301	2787	0.109189	No	-1.38636
YDR220C	" """" "	GCAGCGGCTTTCAGGTCT	1.13559	1.05389	1.10418	1.03721	1.07904	1.29751	0.0972271	2786	0.109337	No	-1.36111
YDR247W	VHS1	TTCGGACAGTTTCGCAAG	1.056	0.909905	1.10198	1.16147	1.07899	1.29665	0.0973762	2785	0.109544	No	-1.31343
YDR217C	RAD9	GAGCCCTGCTTGGTCACT	1.08849	0.990419	1.07585	1.08206	1.07895	1.29601	0.097486	2784	0.109707	No	-1.35165
YLR386W	VAC14	AGGATTATTCCACACCAT	1.17995	1.10589	1.01566	1.05195	1.07892	1.29537	0.0975972	2783	0.109871	No	-1.32468
YEL025C	" """" "	ACTGATAGACGATTCGAT	1.10845	1.06969	1.088	0.98705	1.07885	1.29408	0.0978197	2782	0.110161	No	-1.39568
YOL013C	HRD1	ATCATTCCAGCAGTTGGG	1.08415	0.953513	1.14871	1.07335	1.07875	1.29232	0.0981229	2781	0.110543	No	-1.30508
YDR250C	" """" "	TTTCGATACCGATCCAGG	0.923467	0.994066	1.16342	1.17335	1.07874	1.29224	0.098137	2780	0.110598	No	-1.26042
YPR045C	THP3	ACACTCCATAGACGTTTG	0.930158	0.93878	1.09067	0.927402	0.934469	-1.29163	0.0982422	2779	0.110757	No	1.37824
YLR039C	RIC1	GATCATAGGCTCCGAGTC	1.0966	1.06056	1.11315	1.03606	1.07858	1.28934	0.0986399	2778	0.111245	No	-1.33333
YLR450W	HMG2	CAGCGAGTGACATTTATG	0.926281	0.943035	1.12168	0.920072	0.934658	-1.28824	0.0988316	2777	0.111501	No	1.31683
YGL071W	AFT1	CTATCGGATTAAGGTGTA	1.10318	1.05368	1.1064	1.01965	1.07843	1.28661	0.0991149	2776	0.111861	No	-1.40909
YGL149W	" """" "	GGCACTTTAGAACCTCTT	0.913561	0.948095	1.24489	0.921435	0.934765	-1.28632	0.099166	2775	0.111959	No	1.34783
YGR010W	NMA2	AAGGAGACCGTCCGAACT	1.14939	1.04292	1.11373	1.03932	1.07832	1.28469	0.0994495	2774	0.11232	No	-1.35833
YKL174C	TPO5	GCACATCAGTCAAGTTCT	1.2324	0.996139	1.16035	0.930191	1.07824	1.28329	0.0996955	2773	0.112638	No	-1.29762
YNL291C	MID1	AGGATACTTCACGCGCTG	0.916652	0.857404	0.95322	1.15795	0.934936	-1.28326	0.0997007	2772	0.112685	No	1.34815
YDR300C	PRO1	TATCAGCTCCCAGGGTTT	0.953478	0.916742	1.06057	0.873432	0.93511	-1.28014	0.100247	2771	0.113343	No	1.42857
YLL052C	AQY2	AATCGCTGCTAAGAGCCG	1.07942	1.07663	1.1395	1.07388	1.07802	1.27933	0.100391	2770	0.113546	No	-1.41618
YPR158W	CUR1	TACCAGTACATTGCCTGA	0.892362	0.910564	0.959804	1.20471	0.935184	-1.27883	0.100479	2769	0.113688	No	1.31522
YBR291C	CTP1	CCCTCGATGAAATGACTA	1.09914	0.997721	1.1643	1.05655	1.07784	1.27614	0.100952	2768	0.114264	No	-1.32927
YKL032C	IXR1	GCCCGGACACAGAATTAT	1.09914	1.27514	1.05655	1.02733	1.07784	1.27614	0.100952	2767	0.114306	No	-1.32927
YGL255W	ZRT1	AACCTCTGTAAACTTCGG	1.09889	1.06243	1.09321	1.03623	1.07782	1.27573	0.101025	2766	0.114429	No	-1.35849
YGL017W	ATE1	CCATCGTTTAGAAGTTTG	1.01101	1.0694	1.17334	1.08615	1.07777	1.27486	0.101179	2765	0.114646	No	-1.35354
YNL226W	" """" "	CATAGCGATGGACAGTCT	0.933569	0.908586	0.994259	0.937499	0.935534	-1.27255	0.101589	2764	0.115151	No	1.3
YDL011C	" """" "	CATTAAGACGACTCGAAC	0.925546	0.945675	1.02998	0.904312	0.935611	-1.27118	0.101832	2763	0.115469	No	1.34058
YKR047W	" """" "	CCAAATAAAGCATGGTCG	1.14771	1.00726	1.16444	0.919117	1.07748	1.26966	0.102102	2762	0.115817	No	-1.28846
YMR123W	PKR1	GGCGGCTGCCAACATAAC	1.07457	1.0803	1.14153	1.03893	1.07744	1.26882	0.102252	2761	0.116029	No	-1.35052
YBR009C	HHF1	ATGTCAGAGACGGTACTA	1.00447	0.8854	0.914512	0.957019	0.935766	-1.2684	0.102327	2760	0.116156	No	1.27692
YOR273C	TPO4	GATAGATTCCCAGCTTTC	1.1094	1.01522	1.14106	1.04532	1.07736	1.26746	0.102496	2759	0.11639	No	-1.40704
YOR352W	TFB6	CATAGACGCGGACATTCG	0.914693	0.941444	0.973437	0.9302	0.935822	-1.26739	0.102508	2758	0.116446	No	1.27536
YPL206C	PGC1	TTGATACCGCGCTGACCA	1.16238	0.970889	1.13337	1.02112	1.07725	1.26544	0.102856	2757	0.116884	No	-1.33333
YOL110W	SHR5	AGAGACCACTCATTTCAG	0.92125	0.918605	0.995622	0.950697	0.935973	-1.26469	0.102992	2756	0.11708	No	1.32143
YKL149C	DBR1	TCTCACATCAGCGAAGAT	0.95974	0.937266	1.19454	1.22066	1.07714	1.26353	0.103199	2755	0.117358	No	-1.15686
YBR284W	" """" "	CGCTTAGATGGCTATATG	1.06809	1.08607	1.11442	1.02422	1.07708	1.26247	0.10339	2754	0.117618	No	-1.45725
YIL088C	AVT7	GCACCGAGTAGATAGCAT	0.992866	1.10423	1.07003	1.0839	1.07697	1.26046	0.103753	2753	0.118074	No	-1.36522
YIL032C	" """" "	AAGCCGACATGCACGTTC	0.818589	0.97207	1.15183	0.900614	0.936342	-1.25808	0.104182	2752	0.118605	No	1.22857
YOR086C	TCB1	TTATCGACTGCCAGCGAC	1.05134	1.07682	1.13782	1.07682	1.07682	1.25782	0.104229	2751	0.118702	No	-1.39041
YPL188W	POS5	TTCCCAGACATGAAAGCG	1.17969	0.888628	0.932688	0.940078	0.936383	-1.25734	0.104315	2750	0.118843	No	1.39216
YOR226C	ISU2	GAATGAATGCCAGCTTTC	1.09466	1.05838	1.18039	1.04885	1.07652	1.25243	0.105206	2749	0.119902	No	-1.37857
YDR202C	RAV2	GAGTTCATACTAGCCTCC	1.0439	1.1061	1.16423	1.04681	1.07646	1.2513	0.105413	2748	0.120181	No	-1.37241
YGR121C	MEP1	TTTCGGACGACCGGCCTT	0.965607	1.06212	1.11443	1.09075	1.07644	1.25094	0.105478	2747	0.1203	No	-1.37008
YIR030C	DCG1	TTGGTAACGCGCCTTAAC	0.926186	0.904436	1.08947	0.947321	0.936754	-1.25071	0.105521	2746	0.120392	No	1.33793
YML035C	AMD1	TCCATTGATCCAGTGCGC	1.09629	1.05656	1.15244	1.05656	1.07642	1.2507	0.105521	2745	0.120437	No	-1.3913
YMR312W	ELP6	CCGTAGCATAAAGAGCGG	0.950697	1.19543	1.23549	0.957347	1.07639	1.25003	0.105645	2744	0.120622	No	-1.16667
YBR208C	" DUR1,2 "	AGATCGAGGTTTAGCCAT	0.940822	0.932865	1.17571	0.913566	0.936844	-1.2491	0.105814	2743	0.120859	No	1.31967
YLR439W	MRPL4	ACACCTGATTCACAGTGG	1.09837	1.05421	1.40568	0.983329	1.07629	1.24829	0.105962	2742	0.121071	No	-1.30435
YBR179C	FZO1	ATGGTTGCTTCACCTGCC	0.989149	1.15888	1.19276	0.993404	1.07614	1.24567	0.106442	2741	0.121665	No	-1.24719
YBR278W	DPB3	TGTCTAGCACGTCCTGCA	1.05826	1.0497	1.09402	1.1091	1.07614	1.24554	0.106466	2740	0.121737	No	-1.38562
YBL028C	" """" "	AGGTAATATACACTCACC	0.945731	0.928361	1.04084	0.910066	0.937046	-1.24548	0.106478	2739	0.121795	No	1.34911
YPL102C	" """" "	ATAAAGCACTGTGAAGCC	0.971846	1.09167	1.174	1.06049	1.07608	1.24455	0.106648	2738	0.122034	No	-1.31579
YPR038W	IRC16	AACATCCCGTGAATGGTG	0.897773	0.932249	1.07564	0.942114	0.937182	-1.24305	0.106925	2737	0.122396	No	1.36181
YGR242W	" """" "	CGCATTATCTGGAATACC	1.20588	1.032	1.11998	0.926464	1.07599	1.24296	0.106941	2736	0.122459	No	-1.29333
YJR070C	LIA1	GATGCCCAGCGATCTTTA	1.10585	1.0666	1.08525	1.0666	1.07592	1.24175	0.107165	2735	0.12276	No	-1.30303
YMR158W	MRPS8	ATAGCCATCGCTGTAAGC	0.929848	0.920618	0.986095	0.944791	0.93732	-1.24057	0.107382	2734	0.123053	No	1.27632
YML022W	APT1	ATACAGACTGCGACACTA	1.03051	1.05885	1.19568	1.09269	1.07577	1.23897	0.107679	2733	0.123439	No	-1.35135
YAL020C	ATS1	CGATTCGATAAATGACGC	1.1245	0.990311	1.14497	1.02695	1.07573	1.23819	0.107823	2732	0.123649	No	-1.29114
YGL019W	CKB1	CCTCAAAGAAGATAGGGT	1.0339	1.07991	1.07991	1.07142	1.07566	1.23709	0.108027	2731	0.123928	No	-1.30986
YGR273C	" """" "	GTAATGTCCCTTAACCTA	0.866067	0.903094	1.13819	0.971995	0.937544	-1.23655	0.108127	2730	0.124089	No	1.3271
YBR106W	PHO88	AAGGAGCACTGGTTACAC	1.0966	1.08226	1.06898	1	1.07562	1.2363	0.108173	2729	0.124187	No	-1.36134
YBR003W	COQ1	ACTAAGTAGCCATGACGA	0.987927	1.18053	1.13023	1.021	1.07562	1.23624	0.108186	2728	0.124247	No	-1.30392
YFR015C	GSY1	CCCATCCAGTTGAATGAG	1.03041	1.17163	1.12078	0.877154	1.0756	1.23587	0.108254	2727	0.124371	No	-1.33333
YBR042C	CST26	AGCATTCTATTAACCCTG	0.911796	0.963447	0.980707	0.88774	0.937622	-1.23517	0.108384	2726	0.124566	No	1.31
YDL173W	PAR32	CGATTCTACGGACGCTGA	1.15215	0.992406	1.13559	1.0155	1.07555	1.23502	0.108411	2725	0.124643	No	-1.33889
YBR023C	CHS3	AGATCGTTATACACTCTC	0.811443	0.905305	0.970044	0.998402	0.937675	-1.23422	0.108561	2724	0.124861	No	1.40385
YGL147C	RPL9A	GGTAACGAAGAATCCGCC	1.01961	1.03398	1.30129	1.11698	1.07548	1.23381	0.108637	2723	0.124995	No	-1.28358
YDR494W	RSM28	AAACCTGAGTTCGCACAG	1.03182	0.843726	1.06943	0.816831	0.937771	-1.2325	0.108882	2722	0.125322	No	1.34091
YLR427W	MAG2	TAATAGCGGCTTAACCGG	0.970895	0.913566	0.955114	0.920501	0.937808	-1.23183	0.109006	2721	0.125511	No	1.31967
YKR061W	KTR2	TTTCCAAACAAAGATGGG	0.881151	0.994593	1.02961	0.83877	0.937872	-1.23068	0.109221	2720	0.125805	No	1.29091
YNL013C	" """" "	GGTCACTATACACCTACT	0.925881	0.948341	1.04144	0.927465	0.937903	-1.23013	0.109324	2719	0.12597	No	1.44664
YEL044W	IES6	CGCTCACCTACAAGAGGA	1.1355	1.01489	1.16732	0.995314	1.0752	1.22875	0.109583	2718	0.126315	No	-1.27711
YCL051W	LRE1	CACATGGTTAAACTGAGG	0.89877	0.948861	1.07156	0.927181	0.938021	-1.22801	0.109722	2717	0.126521	No	1.36574
YNL144C	" """" "	TCAGGATGTCTCAGTACG	0.868291	0.92709	1.25985	0.949015	0.938052	-1.22745	0.109826	2716	0.126688	No	1.38462
YLR189C	ATG26	AGAACGTAGCCCAAGGTT	0.949017	0.875066	0.927107	1.03438	0.938062	-1.22728	0.109859	2715	0.126773	No	1.32061
YGL067W	NPY1	CCATTTAAGTGGGATGAA	0.950096	0.926483	0.982967	0.916047	0.938289	-1.2232	0.110626	2714	0.127705	No	1.34483
YJR079W	" """" "	GATGAGTTACCATTCTCG	0.919553	0.955589	1.1187	0.921001	0.938295	-1.2231	0.110645	2713	0.127774	No	1.35028
YGL020C	GET1	CCGGTTTGAGAATATCTT	1.03348	1.12956	1.11607	0.948889	1.07477	1.22113	0.111019	2712	0.128253	No	-1.32075
YER046WA	" """" "	ATTCTGATGCGAGAGCCG	0.974248	0.902676	1.149	0.879834	0.938462	-1.22011	0.111212	2711	0.128523	No	1.33043
YNL319W	" """" "	GAATACTGCACAACGGCG	0.942691	1.13191	1.01746	1.32956	1.07469	1.21956	0.111315	2710	0.128691	No	-1.36981
YPL265W	DIP5	ACCTGCGAGCTGAGTACA	0.959532	0.913037	0.951538	0.925472	0.938505	-1.21935	0.111356	2709	0.128785	No	1.3209
YBL061C	SKT5	ACACTTCCTGAACATTGG	1.11828	1.048	1.07467	1.07467	1.07467	1.21923	0.111378	2708	0.128858	No	-1.38312
YOL095C	HMI1	GATCCATGACGATATTTC	0.986003	1.03798	1.45907	1.11135	1.07467	1.21922	0.11138	2707	0.128907	No	-1.3
YML110C	COQ5	AAGAGTGGCACAACGCTC	1.08614	0.908392	1.06319	1.16472	1.07467	1.21921	0.111383	2706	0.128959	No	-1.31169
YNR033W	ABZ1	TTACTCATCCCGAGAGGG	0.901565	0.908501	1.11351	0.968564	0.938532	-1.21886	0.111449	2705	0.129083	No	1.29412
YDR402C	DIT2	AATTCGCCATCAGGTTCC	1.07112	1.07798	1.08152	1.02967	1.07455	1.2171	0.111783	2704	0.129517	No	-1.37671
YNL220W	ADE12	CGAAGCTCGTTTAATCGG	1.39794	0.987962	1.16096	0.96599	1.07446	1.21558	0.112073	2703	0.129902	No	-1.19048
YCR087CA	" """" "	AAATGATGCTCAAGACTC	1.04918	1.09952	1.09952	0.969701	1.07435	1.21358	0.112454	2702	0.130391	No	-1.30864
YHR093W	AHT1	ACCTAGCTGAGATGAGTT	1.1069	1.00298	1.13559	1.04154	1.07422	1.2113	0.11289	2701	0.130946	No	-1.36478
YHR191C	CTF8	TTCATTCTGGCAGGGCCT	0.95489	1.15175	1.18681	0.996552	1.07415	1.20999	0.113141	2700	0.131286	No	-1.25926
YPR098C	" """" "	GGGTCTCACCTACGCTAT		0.939031	0.994717	0.906033	0.939031	-1.20992	0.113154	2699	0.131349	No	1.17857
YGR028W	MSP1	CCCGAACGTCGAATTGTT	0.885207	0.888855	1.00372	0.989294	0.939075	-1.20914	0.113305	2698	0.131573	No	1.30667
YOR038C	HIR2	TCACTGCGGAGCACTTGT	0.901536	0.97521	1.05916	0.902968	0.939089	-1.20889	0.113353	2697	0.131678	No	1.36025
YLR349W	" """" "	ATTATACCGCCGGAATGG	0.997763	1.10417	1.12665	1.04397	1.07407	1.20852	0.113423	2696	0.131808	No	-1.35664
YHR004C	NEM1	GGCATCATCCAACTGAAC	1.11684	1.05141	1.0966	0.92999	1.074	1.20734	0.113651	2695	0.132122	No	-1.32653
YGR197C	SNG1	GATACGCGAACATACCGT	0.936555	0.931461	1.01216	0.941832	0.939194	-1.20701	0.113714	2694	0.132244	No	1.30645
YMR142C	RPL13B	AGATTGAGACCACTAGCT	0.957019	1.28552	1.14344	1.00447	1.07396	1.20654	0.113804	2693	0.132398	No	-1.22642
YDR136C	VPS61	GTCACATACTAACCGTGT	1.09134	1.03845	1.19987	1.05655	1.07395	1.20636	0.11384	2692	0.132489	No	-1.31325
YIL086C	" """" "	CTTCAATCGACATTCCAG	0.956943	0.883031	1.03743	0.921558	0.93925	-1.20599	0.11391	2691	0.13262	No	1.29293
YOR008CA	" """" "	TCTCGTCGATCATGGTCG	1.08396	1.00912	1.11477	1.06373	1.07384	1.20447	0.114204	2690	0.133012	No	-1.31765
YCR102C	" """" "	AGAGGAGCGCACATCTCA	0.925934	0.950238	1.10477	0.928443	0.939341	-1.20437	0.114223	2689	0.133083	No	1.30579
YHR115C	DMA1	TCGAGACACACAGACCGT	1.02625	0.895339	1.12137	1.12137	1.07381	1.20389	0.114315	2688	0.13324	No	-1.32283
YDL199C	" """" "	GGCCTCCGAAGAAAGCTC	0.947402	0.927741	0.997038	0.93146	0.939431	-1.20277	0.114533	2687	0.133544	No	1.32468
YEL061C	CIN8	CATGATATTGAAGCCGTC	0.92242	1.1412	1.1412	1.0063	1.07375	1.20274	0.114538	2686	0.133599	No	-1.24638
YJL183W	MNN11	CACGATGTCCAATCATGC	0.914887	1.16358	1.2047	0.983882	1.07373	1.20245	0.114595	2685	0.133715	No	-1.39216
YBR245C	ISW1	AGGGCTCTATTCAGCGTA	1.15947	1.02417	1.10061	1.04668	1.07364	1.20088	0.114899	2684	0.13412	No	-1.37427
YKL015W	PUT3	CCGATATTTCCAAGGCTG	1.0704	1.21124	1.07682	1.06728	1.07361	1.20038	0.114997	2683	0.134284	No	-1.37662
YNL089C	" """" "	CGCATTTCCTTAACTAGG	0.94512	0.926846	0.980027	0.934166	0.939643	-1.19896	0.115271	2682	0.134655	No	1.33871
YPR185W	ATG13	GGACAGCAGATCCACCTA	1.02733	0.99278	1.14444	1.11972	1.07353	1.19885	0.115293	2681	0.13473	No	-1.36866
YAL026C	DRS2	GCGCCATGCAAATGAGCC	0.94694	0.932367	0.980406	0.879346	0.939653	-1.19878	0.115308	2680	0.134798	No	1.38462
YMR294W	JNM1	TATATTCTGCCACAGCGG	0.896003	0.841849	0.983329	1.05421	0.939666	-1.19856	0.11535	2679	0.134897	No	1.31111
YMR223W	UBP8	CATTGTAGATCAGTCTGT	0.896945	0.930548	0.953214	0.948817	0.939683	-1.19825	0.115409	2678	0.135018	No	1.32237
YNR004W	SWM2	AATTCTCAGGGACCCGGT	0.927725	1.1309	1.15616	1.01609	1.0735	1.19825	0.11541	2677	0.135069	No	-1.28571
YMR202W	ERG2	TTATCGAGCACAGTGTCG	0.760981	0.990254	1.05692	0.889193	0.939723	-1.19753	0.11555	2676	0.135284	No	1.22857
YCR017C	CWH43	CCGGCGTATCAATTTCTC	1.20447	0.985896	1.10986	1.03702	1.07344	1.19725	0.115605	2675	0.135398	No	-1.31313
YLR031W	" """" "	GGCCTCTCGTGCCATGTA	1.0885	0.955325	1.12113	1.0583	1.0734	1.19656	0.115739	2674	0.135606	No	-1.37654
YBR175W	SWD3	AGTGCCATCGTATTCCAC	1.08914	1.05745	1.13874	0.992568	1.0733	1.19466	0.11611	2673	0.136091	No	-1.35385
YNL218W	MGS1	AGACTGTATCCACTACGC	1.01656	1.0681	1.10029	1.07816	1.07313	1.19171	0.116688	2672	0.13682	No	-1.39362
YOR359W	VTS1	TCATGGCGTTAATGGCTA	1.03268	1.11356	1.13244	1.00156	1.07312	1.19147	0.116734	2671	0.136925	No	-1.31858
YDL023C	" """" "	CTATATTTGGAACGTGTG	0.930827	0.908161	1.07208	0.949397	0.940112	-1.19057	0.116912	2670	0.137186	No	1.28125
YBL091C	MAP2	AGACTCGGTGAACCTGAC	1.15384	1.06749	1.07847	0.998218	1.07298	1.18903	0.117213	2669	0.13759	No	-1.33
YOR163W	DDP1	ACCGCATGTGGAATCTGT	1.05004	1.03248	1.0959	1.11283	1.07297	1.18882	0.117255	2668	0.137691	No	-1.35664
YML048W	GSF2	GACACCTCTAAATTGCAC	1.09609	1.07797	1.06794	1.05246	1.07295	1.18856	0.117306	2667	0.137803	No	-1.36913
YGL004C	RPN14	CAGGAACCCTAATTCAGT	1.11847	1.04797	1.09792	1.00444	1.07295	1.18842	0.117334	2666	0.137887	No	-1.37356
YJL110C	GZF3	CATGCTACTGAATCCTAT	0.912982	0.958871	0.988909	0.921602	0.940237	-1.18833	0.117351	2665	0.137959	No	1.33714
YER110C	KAP123	CCTGTGAGAGAAGCAGAC	1.03082	1.14453	1.11506	0.981072	1.07294	1.18831	0.117355	2664	0.138016	No	-1.34756
YIL060W	" """" "	CCGCCAAACAAATGTGTG	0.932316	0.948315	0.998368	0.931316	0.940316	-1.18692	0.11763	2663	0.138391	No	1.36111
YLR345W	" """" "	TTATAGCACCCATGACGG	0.922344	0.915462	0.958348	1.13456	0.940346	-1.18638	0.117736	2662	0.138568	No	1.32468
YGR235C	MIC26	TAGAGAGTCCGTGCAACC	0.958181	0.922644	1	0.883783	0.940412	-1.18518	0.117973	2661	0.138898	No	1.29825
YNL325C	FIG4	TACTCACGCTGTGCTAAT	0.986788	1.117	1.13594	1.02841	1.0727	1.18406	0.118194	2660	0.139211	No	-1.31304
YOR053W	" """" "	CATTGGGTGAAAGTGTCT	0.953699	0.916934	1.05237	0.927299	0.940499	-1.18363	0.118279	2659	0.139364	No	1.29565
YNR025C	" """" "	CCGGAGTCATCAGATATT	0.994117	1.04905	1.09622	1.19448	1.07263	1.18282	0.118441	2658	0.139607	No	-1.36306
YOR213C	SAS5	GGCGATCACAGACATTAA	0.891645	0.962303	1.02271	0.918893	0.940598	-1.18186	0.11863	2657	0.139883	No	1.30172
YMR280C	CAT8	GCGATTGGAACACATGAG	0.913402	0.981628	0.967825	0.902974	0.940613	-1.18158	0.118686	2656	0.140001	No	1.32639
YDR418W	RPL12B	ACTACGGTTACAGGAGTA	1.10999	1.0351	1.2694	0.932707	1.07255	1.18126	0.11875	2655	0.140129	No	-1.27273
YDR083W	RRP8	GGATAGGATACACTACCC	0.863086	0.940643	1.05344	0.940643	0.940643	-1.18106	0.11879	2654	0.140229	No	1.28
YML084W	" """" "	CATAGCATGTAATCCCAG	0.931963	0.941555	1.04223	0.93991	0.940733	-1.17945	0.119109	2653	0.14066	No	1.32778
YGR204W	ADE3	CCTACAGCAACGCGAATT	1.19428	0.938769	1.08551	1.05915	1.07233	1.17738	0.119523	2652	0.141201	No	-1.28986
YDR256C	CTA1	TATTCGACGGGACATCCT	1.10683	1.03775	1.2355	1.02271	1.07229	1.17674	0.119649	2651	0.141404	No	-1.33582
YNR042W	" """" "	CGACACTTAGGACAGTTT	0.849586	0.967127	1.08729	0.914741	0.940934	-1.17584	0.119829	2650	0.14167	No	1.21053
YNL138W	SRV2	TTGTGTACGCGCCCTCAT	1.37107	0.947421	1.07219	1.07219	1.07219	1.17488	0.120021	2649	0.14195	No	-1.23684
YDR128W	MTC5	GGTTACTCATAAGCTCCT	1.12287	1.00682	1.16552	1.0214	1.07214	1.1739	0.120217	2648	0.142236	No	-1.31008
YDL115C	IWR1	CTACTTGGGAGATAGTCG	1.04772	1.09093	1.13786	1.0533	1.07212	1.17353	0.120291	2647	0.142377	No	-1.31111
YAR028W	" """" "	ATCATGTCACCAGAGTGC	0.931007	0.951177	0.983639	0.90102	0.941092	-1.17301	0.120395	2646	0.142554	No	1.34123
YIL145C	PAN6	TCACTGACATGACTGTAA	1.09063	1.0208	1.06611	1.07796	1.07204	1.17214	0.12057	2645	0.142815	No	-1.31915
YDR528W	HLR1	CCGGTTGCCAAAGCGAGA	1.07629	0.959	1.17163	1.06774	1.07202	1.1718	0.120639	2644	0.14295	No	-1.34426
YOR113W	AZF1	AGGAGCCTATAACTCATC	0.990956	1.09457	1.15391	1.04946	1.07202	1.17176	0.120647	2643	0.143015	No	-1.31633
YCL063W	VAC17	CAGAGAGGTAAACTTCCT	0.928936	0.934887	0.988907	0.947551	0.941219	-1.17073	0.120853	2642	0.143313	No	1.2844
YAL048C	GEM1	AAAGCAGACTCATCATGC	1.04683	1.09708	1.18119	1.01669	1.07195	1.17061	0.120878	2641	0.143396	No	-1.38235
YHL009C	YAP3	GCATGGCCCAAATATCGC	0.931345	0.852963	0.951132	1.03099	0.941239	-1.17039	0.120922	2640	0.143504	No	1.27174
YOR153W	PDR5	CGTGCAGCAGAATGATGA	0.898303		0.984245		0.941274	-1.16975	0.121051	2639	0.14371	No	1.35294
YOR253W	NAT5	GGGCGTAATACATGATAA	1.07478	1.06902	1.15996	1.01434	1.0719	1.16963	0.121075	2638	0.143794	No	-1.375
YFR036W	CDC26	GGACCATGACTAAGCATA	0.939533	0.943035	1.02438	0.8828	0.941284	-1.16957	0.121086	2637	0.143861	No	1.27723
YPL022W	RAD1	TGGCTAAGATCCGATAAG	0.91202	0.909625	1.10597	0.97063	0.941325	-1.16885	0.121233	2636	0.144091	No	1.30435
YHR151C	MTC6	TGATCCCTTACATCCGTA	1.11944	1.06681	1.07682	1.0193	1.07181	1.16814	0.121374	2635	0.144314	No	-1.36242
YDR260C	SWM1	TTAGATTCACGCCCAGGT	1.05949	1.08411	1.05496	1.08947	1.0718	1.16792	0.121419	2634	0.144421	No	-1.33028
YJR018W	" """" "	TGATTCAGCACAGGCATC	0.944371	0.938459	0.993684	0.885692	0.941415	-1.16723	0.121559	2633	0.144642	No	1.28696
YBR191W	RPL21A	TACGAGTACACAGGTATG	1.06555	0.89584	0.957314	0.925557	0.941436	-1.16686	0.121633	2632	0.144786	No	1.26506
YMR276W	DSK2	GCCAGATGTCAACACAGC	1.11373	0.997374	1.09413	1.04925	1.07169	1.16594	0.121819	2631	0.145062	No	-1.33858
YLR185W	RPL37A	ACACTTGGTAAATCTCGG	1.00307	1.12041	1.15796	1.02274	1.07158	1.16387	0.122238	2630	0.145617	No	-1.26087
YNL135C	FPR1	TATCAGGGCCTAGTGACT	0.920168	0.963137	1.03914	0.896503	0.941653	-1.16297	0.122421	2629	0.14589	No	1.33514
YKL167C	MRP49	GAGATTAGTACACACCCT	1.04711	1.09576	1.17421	1.04158	1.07144	1.1614	0.12274	2628	0.146325	No	-1.35294
YKR036C	CAF4	TTGAGGAGACCACTTACG	0.95974	0.923798	1.03876	0.899817	0.941769	-1.16089	0.122844	2627	0.146505	No	1.23729
YOL087C	DUF1	TATTCAGATAGCCCGGTC	1.07676	1.03747	1.14293	1.06605	1.0714	1.1608	0.122861	2626	0.146582	No	-1.35461
YOR006C	TSR3	TCGACAGCAAGACGATCT	1.07385	1.06894	1.14606	0.995242	1.0714	1.16064	0.122894	2625	0.146677	No	-1.33028
YHR167W	THP2	TTTAGGCGTAGCACTCGC	1.01722	1.12557	1.19534	1.00557	1.0714	1.16063	0.122896	2624	0.146735	No	-1.22222
YPR024W	YME1	CGCCGAGTTTAATTGATG	1.03399	1.09808	0.84959	0.831028	0.94179	-1.1605	0.122922	2623	0.146822	No	1.30952
YBL065W	" """" "	AATATACTTGAAGGCGTG	1.04537	1.06206	1.17585	1.08057	1.07131	1.15916	0.123196	2622	0.147206	No	-1.35036
YCL050C	APA1	CCATACACTACAAGTTCG	1.09181	1.0508	1.10529	1.04488	1.07131	1.15904	0.123221	2621	0.147291	No	-1.38235
YBL082C	ALG3	ACACGACCAGGGATGGAA	0.899245	0.984542	1.03179	0.876944	0.941894	-1.15866	0.123298	2620	0.14744	No	1.28916
YMR153CA	" """" "	AGTGAGACATGCACCTAG	0.980959	1.06785	1.15888	1.07457	1.07121	1.15727	0.123581	2619	0.147834	No	-1.30588
YLR130C	ZRT2	TACTTCGCGGGATAGATT	0.989391	1.11339	1.13168	1.02893	1.07116	1.15647	0.123745	2618	0.148087	No	-1.32886
YHR028C	DAP2	TTATGTACCATCATGCCC	1.0104	1.15019	1.13181	0.915512	1.07111	1.15546	0.123952	2617	0.148392	No	-1.31841
YKL023W	" """" "	CTAGCAAAGACAGGGTTG	1.1113	1.09538	1.03918	1.04673	1.07105	1.15451	0.124145	2616	0.14868	No	-1.32773
YER179W	DMC1	AGACCTAGACCACATGAG	1.07799	0.963451	2.08438	1.06408	1.07104	1.15418	0.124212	2615	0.148817	No	-1.35417
YDR150W	NUM1	GAGAGTATGCGTTCCACC	0.972369	0.768307	0.911949	1.86751	0.942159	-1.15391	0.124269	2614	0.148942	No	1.4
YBR043C	QDR3	AAGCTCTTCTAACGTCTG	1.14617	1.03767	1.10423	0.947435	1.07095	1.15273	0.12451	2613	0.149288	No	-1.31933
YML002W	" """" "	ACCGCTCTGTCATGCGTA	1.09732	0.999062	1.12326	1.04449	1.07091	1.15187	0.124687	2612	0.149558	No	-1.35542
YLR203C	MSS51	AAATACGCCTCAACTGGG	1.10365	1.03814	1.12138	0.927702	1.07089	1.15161	0.124741	2611	0.14968	No	-1.31579
YNL148C	ALF1	ATCAGGTCCTCACTGGCT	1.04429	1.09134	1.25807	1.05032	1.07083	1.1505	0.124968	2610	0.15001	No	-1.29762
YBR164C	ARL1	AATTCGATGGCAGCGGTT	0.933348	1.05519	0.933348	0.95139	0.942369	-1.15014	0.125043	2609	0.150156	No	1.31361
YCR009C	RVS161	CGGCGAAGGAACCATGTA	1.05087	1.10683	1.0727	1.06886	1.07078	1.14963	0.125148	2608	0.150341	No	-1.34586
YGR149W	GPC1	GCCCAAGACTTCTAAACG	1.04807	1.01211	1.09348	1.0993	1.07077	1.14946	0.125184	2607	0.150441	No	-1.31776
YDR293C	SSD1	TTATTCCCGCCAGATCGT	0.942155	1.07558	1.14072	1.06586	1.07072	1.14851	0.125379	2606	0.150734	No	-1.32727
YOL106W	" """" "	ATCATCCACCGAGATCAG	1.07567	1.06567	1.12266	1	1.07067	1.14763	0.125562	2605	0.151011	No	-1.3557
YPR087W	VPS69	GGAGCTACTTAACTCACT	0.932436	0.952682	0.980958	0.857076	0.942559	-1.14675	0.125743	2604	0.151287	No	1.26374
YPR192W	AQY1	TATCGGACCAGCAGGCTA	0.958367	0.926923	1.03899	0.910492	0.942645	-1.1452	0.126063	2603	0.151731	No	1.33641
YKL212W	SAC1	TAGCCAGTAACAGTAGGC	0.839789	0.880011	1.00531	1.23702	0.942661	-1.14491	0.126123	2602	0.151862	No	1.2807
YDL073W	AHK1	CCACTCTAGTAACTTAGC	1.27023	0.758617	0.87067	1.72269	1.07045	1.1437	0.126375	2601	0.152223	No	-1.34426
YGL146C	RRT6	GCGGAACACTTCTTAAAC	0.874813	0.95888	0.993842	0.926723	0.942802	-1.14239	0.126646	2600	0.152608	No	1.30405
YFL003C	MSH4	GACACCTACTTAATACGC	0.91946	0.952824	1.05514	0.932971	0.942897	-1.14068	0.127002	2599	0.153096	No	1.32124
YML128C	MSC1	CCAGCGGATATGAGATTC	0.967243	1.10423	1.06136	1.07916	1.07026	1.14026	0.127089	2598	0.15326	No	-1.33051
YOL020W	TAT2	CCTCACGAGCGATCTGTA	1.0583	1.05021	1.08202	1.10958	1.07016	1.13845	0.127467	2597	0.153775	No	-1.35976
YHL034C	SBP1	TATAGCATACTCTCACAG	0.950525	0.935589	1.35252	0.857087	0.943057	-1.13782	0.127597	2596	0.153992	No	1.27826
YKR040C	" """" "	AACACTTAGCGAAGAGCG	0.870768	0.95957	1.14004	0.926815	0.943193	-1.13539	0.128105	2595	0.154664	No	1.375
YDR428C	BNA7	AGATTACCGTCCACTGGT	0.909929	0.861956	0.976506	1.20811	0.943218	-1.13494	0.128199	2594	0.154837	No	1.27957
YJL073W	JEM1	GCAGGCAGAACAGTCATC	1.08329	1.05656	1.12835	1.04998	1.06993	1.13437	0.128319	2593	0.155042	No	-1.37306
YMR313C	TGL3	GCACCTCACCAATGATAG	0.940097	0.862833	0.946441	1.15627	0.943269	-1.13402	0.128393	2592	0.155191	No	1.27273
YOR258W	HNT3	GCCTACTAACTAATGAGA	0.999359	1.10425	1.10937	1.03547	1.06986	1.13318	0.128569	2591	0.155464	No	-1.36726
YKL220C	FRE2	AGACGTATAACATGCTGC	1.07576	1.09525	1.06392	0.974721	1.06984	1.13279	0.12865	2590	0.155622	No	-1.35976
YDR335W	MSN5	TTAGGCCCGAGACTCCTG	0.951118	1.06984	1.14944	1.06984	1.06984	1.13276	0.128658	2589	0.155691	No	-1.30851
YBR260C	RGD1	AATGTGGCCTCGATCCGC	1.05938	0.99917	1.08881	1.08025	1.06982	1.13239	0.128735	2588	0.155845	No	-1.36813
YBL022C	PIM1	ATCGAACGTGTGTCAAAC	0.926536	0.874893	0.985632	0.960318	0.943427	-1.13119	0.128987	2587	0.156211	No	1.28906
YER060WA	FCY22	TGCAGTAAGCTCAATCAC	1.02968	0.846108	1.10978	1.16696	1.06973	1.13084	0.129061	2586	0.15636	No	-1.27907
YGL152C	" """" "	GCTATACAGGAACCTTAA	0.945635	0.934275	1.07798	0.941263	0.943449	-1.1308	0.129071	2585	0.156433	No	1.31841
YMR153W	NUP53	AATCGCTGTGAAGGATAG	1.11078	1.06721	1.07212	0.981628	1.06966	1.12964	0.129314	2584	0.156788	No	-1.3211
YKR029C	SET3	TAACGGAGGCGAACTTAG	0.910169	1.11353	1.09275	1.04655	1.06965	1.12935	0.129376	2583	0.156924	No	-1.30208
YBR290W	BSD2	GCTCATTGGAAACCACTA	1.04152	1.09768	1.17523	1.00585	1.0696	1.12843	0.129569	2582	0.157219	No	-1.34545
YER055C	HIS1	CTTGCAGGTAAAGGCATA	0.911388	0.943604	1.02175	0.943604	0.943604	-1.12803	0.129655	2581	0.157384	No	1.30682
YMR293C	HER2	ATCATGGTTCTGAATAGG	1.1457	1.07379	1.06535	0.957064	1.06957	1.12801	0.129658	2580	0.157449	No	-1.28169
YGL160W	AIM14	GGGACATTCCTAATAACG	1.05496	1.08411	1.08947	1.05053	1.06953	1.12729	0.129811	2579	0.157695	No	-1.31818
YLR087C	CSF1	TGGGCCACTCCAAATAAG	0.940606	0.946717	0.976636	0.923718	0.943662	-1.12699	0.129873	2578	0.157832	No	1.29677
YNL001W	DOM34	ACAGTCCCTCTAAGTGAT	1.05155	1.08718	1.24602	1.03987	1.06937	1.1243	0.130443	2577	0.158586	No	-1.32203
YOL088C	MPD2	CATATTCGATTAAGGGTC	0.914829	0.95987	1.06886	0.927759	0.943815	-1.12425	0.130453	2576	0.158661	No	1.31285
YLR094C	GIS3	TGGACGAGGACAACCACT	0.956515	0.905411	1.10079	0.931228	0.943872	-1.12323	0.13067	2575	0.158986	No	1.31818
YJL047C	RTT101	CAGCTAGTTTAATGCCGA	1.08007	1.08007	1.05853	0.97201	1.0693	1.12313	0.13069	2574	0.159073	No	-1.3522
YNL194C	" """" "	GCGCTGCCATAATCCAAA	0.952374	0.935454	0.992938	0.920249	0.943914	-1.12247	0.130832	2573	0.159307	No	1.26667
YBR037C	SCO1	AATTCTCTGTAAGCGCGG	0.86173	0.880978	1.16578	1.00686	0.943918	-1.12239	0.130847	2572	0.159387	No	1.25532
YER164W	CHD1	CGGCATTAGCAATACCGA	0.975596	1.03349	1.14985	1.105	1.06924	1.12211	0.130908	2571	0.159523	No	-1.34254
YOR368W	RAD17	CGCTCACTATGATCGACT	0.950091	0.944798	0.943077	0.931594	0.943938	-1.12205	0.130921	2570	0.159601	No	1.30508
YKR039W	GAP1	TACATACTAAGAGAGCCG	1.02504	1.09091	1.08693	1.05153	1.06923	1.12185	0.130963	2569	0.159715	No	-1.33803
YGL021W	ALK1	CCGGCTCTATAATAAGTT	1.06922	1.06922	1.13386	0.964607	1.06922	1.12161	0.131015	2568	0.15984	No	-1.33065
YHR206W	SKN7	TCTGGATCAGTGGACGTA	0.904738	0.983235	0.991376	0.902126	0.943987	-1.12117	0.131107	2567	0.160015	No	1.36864
YNL095C	" """" "	AGGATCTGGAAACCTCCG	1.00917	1.12918	1.15482	0.957697	1.06918	1.12089	0.131168	2566	0.160152	No	-1.28947
YPL261C	" """" "	ACTCTATTGGCATGTAGG	1.05417	0.994066	1.08415	1.12785	1.06916	1.12064	0.13122	2565	0.160277	No	-1.30108
YCR045C	RRT12	GATTCATCTACATGCTGA	1.00634	0.989203	1.13197	1.5549	1.06916	1.12052	0.131246	2564	0.160372	No	-1.27857
YNL335W	DDI3	GAGGTGCATCTCACTCCA	0.901693	1.02068	0.961169	0.926939	0.944054	-1.11997	0.131364	2563	0.160578	No	1.26923
YDL202W	MRPL11	GCTCGTCCGAAACCAGAG	1.02815	0.934393	0.953739	0.804317	0.944066	-1.11975	0.13141	2562	0.160697	No	1.20833
YPR184W	GDB1	GCGCTCACAGTTATACTA	1.06366	0.973072	1.10404	1.07453	1.0691	1.11944	0.131476	2561	0.160841	No	-1.37915
YLR255C	" """" "	CAGGAGACATTCCATCAA	0.971056	1.03825	1.09983	1.12042	1.06904	1.11848	0.131681	2560	0.161155	No	-1.34637
YGL060W	YBP2	CGTAACATCCCATTTGGT	1.04631	1.09165	1.15966	1.01775	1.06898	1.11738	0.131915	2559	0.161504	No	-1.30841
YLR030W	" """" "	GCAACTCTTCTGCCAGTA	0.93811	0.950384	0.97417	0.90976	0.944247	-1.11651	0.132102	2558	0.161797	No	1.32468
YDL189W	RBS1	CACGCTTTAGTCATTGCG	1.06886	1.07662	1.0475	1.06886	1.06886	1.11528	0.132366	2557	0.162183	No	-1.33582
YDR192C	NUP42	GGCTCGATGTTTGAGAAC	0.937878	0.925965	0.99815	0.950853	0.944366	-1.11438	0.132558	2556	0.162482	No	1.27907
YOR225W	" """" "	GATTTGCGAACAGCGATC	1.05044	1.08993	1.08699	1.01503	1.06871	1.11262	0.132935	2555	0.163008	No	-1.35714
YMR230W	RPS10B	GCCTAGCTGGCATTCTTC	1.06166	1.00156	1.16859	1.07573	1.06869	1.11223	0.133019	2554	0.163175	No	-1.31858
YDR162C	NBP2	GCGTATATCGTTACACGT	1.09241	1.04496	1.15064	0.994865	1.06869	1.11214	0.133038	2553	0.163262	No	-1.32308
YOL060C	MAM3	CATCATGCCTAACTCTGG	0.908688	0.941885	1.03702	0.947106	0.944496	-1.11206	0.133057	2552	0.163349	No	1.30114
YBL091CA	SCS22	TCATAGTACGCATGTCGA	0.944501		1.02898	0.944501	0.944501	-1.11197	0.133076	2551	0.163437	No	1.09239
YAL043CA		TCATTGATGCCAGGTACG	0.942866	0.909851	1.05059	0.946154	0.94451	-1.11179	0.133113	2550	0.163547	No	1.30435
YHR109W	CTM1	GCGCATCACATAAATCGT	0.980683	0.91462	0.965607	0.923418	0.944513	-1.11175	0.133122	2549	0.163622	No	1.31034
YAR029W	" """" "	GACCTATCATCATATTGC	1.04286	1.0943	1.17962	1.03664	1.06858	1.11023	0.13345	2548	0.164089	No	-1.32609
YJL132W	" """" "	ATACGCGGCCAATGCTGC	1.1104	1.06155	1.07547	0.96019	1.06851	1.10896	0.133723	2547	0.164489	No	-1.37
YOR234C	RPL33B	GCCATTATTCAATTCAGG	1.15115	1.05766	1.0792	1.04592	1.06843	1.10752	0.134035	2546	0.164937	No	-1.32231
YPL159C	PET20	TGTATCCACGCACGAGTG	1.05347	1.02814	1.11434	1.08331	1.06839	1.10681	0.134187	2545	0.16519	No	-1.33088
YOR338W	" """" "	AATGAGCCGCAAGCCACG	0.936908	0.952683	1.05064	0.926489	0.944796	-1.10668	0.134215	2544	0.165289	No	1.3122
YDL012C	" """" "	CAGATCAGGGAACTTAAC	1.33244	0.978491	0.885253	0.911133	0.944812	-1.10639	0.134278	2543	0.165432	No	1.2093
YKL109W	HAP4	TGGAATACCCACGAACGG	1.11443	1.02208	1.11956	0.994936	1.06826	1.1044	0.134711	2542	0.16603	No	-1.29851
YGR069W	" """" "	CCGACCAGGGTTTACATA	1.05461	1.16485	1.08188	1.00317	1.06824	1.1042	0.134754	2541	0.166149	No	-1.26866
YPL091W	GLR1	TAATGACCTCGAATCGTC	0.995543	1.0637	1.10871	1.07278	1.06824	1.10413	0.134769	2540	0.166233	No	-1.31897
YLR128W	DCN1	TTACCACTGCCGAGGTGT	0.955451	1.07575	1.12274	1.06063	1.06819	1.10326	0.134956	2539	0.166529	No	-1.34783
YHR011W	DIA4	TCTCGAATGAGTGGCAAA	0.959282	1.0445	1.12675	1.09184	1.06817	1.10292	0.13503	2538	0.166686	No	-1.26154
YHL037C	" """" "	CAGTCGAGTACATGCACC	0.9243	0.925985	1.07129	0.964098	0.945041	-1.10228	0.135169	2537	0.166924	No	1.36842
YKL068W	NUP100	GCTCCGTGGACAGAACAA	0.914922	0.855547	1.0118	0.975178	0.94505	-1.10214	0.135201	2536	0.167029	No	1.24658
YDR354W	TRP4	ATTATAGTCCGACAGGCC	1.6375	0.982113	1.15389	0.906517	1.068	1.09984	0.1357	2535	0.167712	No	-1.20619
YER095W	RAD51	CACTGGATGTCATGTGCG	1.14331	0.972459	1.24809	0.992655	1.06798	1.0995	0.135774	2534	0.167869	No	-1.23077
YPR138C	MEP3	TTATGGACACCGCTCCGA	0.923913	0.888685	1.00471	0.966526	0.94522	-1.09909	0.135865	2533	0.168048	No	1.26852
YOL016C	CMK2	ATCATGTAGCCAGACGGT	1.02327	1.06193	1.17588	1.07389	1.06791	1.09815	0.136069	2532	0.168367	No	-1.3641
YML116W	ATR1	ATGGTGCATGACCGGATA	0.930798	0.95	1.13358	0.940552	0.945276	-1.09808	0.136084	2531	0.168452	No	1.327
YGR214W	RPS0A	TACACGAACCTACACGTT	0.934748	0.927008	1.17914	0.955972	0.94536	-1.09658	0.136413	2530	0.168926	No	1.24719
YNL041C	COG6	GATGGACCTCCTAACTCT	1.0058	1.12981	1.17901	1.0058	1.06781	1.09641	0.136449	2529	0.169037	No	-1.42391
YDR225W	HTA1	TGCTCTACCAAAGCCGTA	0.926464	0.926464	0.964279	0.973071	0.945372	-1.09637	0.136459	2528	0.169116	No	1.25773
YPR051W	MAK3	CCGACCAGAGTTAGTAAT	0.907664	0.945375	0.954877	0.945375	0.945375	-1.09632	0.13647	2527	0.169197	No	1.26316
YPL274W	SAM3	CATATAGGATAATGGGCC	0.934416	0.954155	1.06414	0.936742	0.945448	-1.095	0.136759	2526	0.169623	No	1.27612
YHR160C	PEX18	TTTAGATGCCGACGAGCC	0.951118	0.919975	1.04247	0.939985	0.945551	-1.09315	0.137163	2525	0.170191	No	1.26829
YPL098C	MGR2	ATGCAGCGCACAGGATTG	0.962967	1.14155	1.12751	1.0077	1.06761	1.09284	0.137232	2524	0.170343	No	-1.41593
YFL049W	SWP82	CGACTAGCATGACATTTC	0.964527	0.808156	1.07151	0.926694	0.945611	-1.09209	0.137397	2523	0.170617	No	1.2439
YOR263C	" """" "	GACAGTCAGGGAATCCTA	1.07783	1.02947	1.0908	1.05729	1.06756	1.09195	0.137427	2522	0.170721	No	-1.34545
YLR350W	ORM2	TACACACGCTAAGCATGG	1.27493	1.07071	1.06439	1.02053	1.06755	1.09183	0.137453	2521	0.170822	No	-1.29213
YPR150W	" """" "	CCACTATCAGCGATGGGA	0.961735	0.929575	1.00894	0.919189	0.945655	-1.09129	0.137573	2520	0.171038	No	1.29114
YLR021W	IRC25	TGATCTCTCCAATCCGAG	0.924567	0.912877	0.987089	0.966787	0.945677	-1.0909	0.137658	2519	0.171212	No	1.28571
YGR003W	CUL3	AAGACGGGCGAATTTCCT	0.926265	0.920692	0.980965	0.965268	0.945766	-1.0893	0.138012	2518	0.17172	No	1.28859
YOL025W	LAG2	CTGACGATTAGACTGAGT	1.04045	1.09435	1.37596	0.979248	1.0674	1.08912	0.138051	2517	0.171838	No	-1.32432
YMR135WA	" """" "	TGATAGACACTCCAGCAA	0.933008	0.958623	1.10648	0.933008	0.945816	-1.08842	0.138205	2516	0.172098	No	1.30159
YAL011W	SWC3	CAGTAATCAGAAGCTCGC	0.905919	0.89951	1.01547	0.985804	0.945861	-1.0876	0.138387	2515	0.172392	No	1.26966
YOR221C	MCT1	GATAGACGCGAATCACGA	1.0772	1.00727	1.17978	1.05742	1.06731	1.08751	0.138405	2514	0.172483	No	-1.21622
YOL068C	HST1	CTTCGAGCGAGAGTATTA	1.11682	0.980511	1.11224	1.02234	1.06729	1.08712	0.138493	2513	0.172662	No	-1.30137
YBR067C	TIP1	ATATGCCCTACACGGTCA	1.07472	1.11683	1.05983	1.0242	1.06728	1.08685	0.138551	2512	0.172803	No	-1.34356
YCL037C	SRO9	CCGAGACTTAAATGGATC	1.05399	1.01981	1.08053	1.11095	1.06726	1.08655	0.138618	2511	0.172955	No	-1.24
YJL175W	" """" "	TATCGCTAGGCATGGTCC	0.935124	1.10028	1.14021	1.0341	1.06719	1.08533	0.138888	2510	0.173361	No	-1.27957
YOR381W	FRE3	GGCATGACTAAAGCCACT	0.939581	0.905004	1.12138	0.952541	0.946061	-1.08402	0.139179	2509	0.173793	No	1.28
YOL035C	" """" "	CTTACTCTGGCGATGAGC	1.08179	1.041	1.07064	1.06359	1.06711	1.08392	0.1392	2508	0.17389	No	-1.33099
YBR103W	SIF2	ACTAGCGCAGTGTAGGTA	1.10243	0.984794	1.13379	1.03164	1.06703	1.08252	0.13951	2507	0.174346	No	-1.29204
YER088C	DOT6	ATCTGTAGCGCAGTCGTC	0.931565	0.948487	1.07835	0.943815	0.946151	-1.08241	0.139534	2506	0.174446	No	1.32759
YKL135C	APL2	GGCCACAGGATTCTAAAT	0.912452	0.949041	0.943275	0.955016	0.946158	-1.08228	0.139564	2505	0.174552	No	1.22535
YCR105W	ADH7	ACCCAGCATATAAGGTCA	0.93811	0.954295	1.03129	0.929046	0.946202	-1.08149	0.139739	2504	0.174842	No	1.31169
YOR295W	UAF30	AACTCAGCGGAATGGATA	1.07458	0.84959	0.957983	0.934448	0.946216	-1.08125	0.139793	2503	0.174979	No	1.38889
YCR005C	CIT2	CCTTTCGAGCAACCTTGA	0.980683	0.911812	1.03121	0.894894	0.946247	-1.08069	0.139918	2502	0.175206	No	1.31609
YJL077C	ICS3	CCTTGCACAGAAGAGATG	0.944617	0.947879	0.938316	0.987561	0.946248	-1.08067	0.139921	2501	0.175279	No	1.29412
YLR329W	REC102	AGAGTTAGCCGACTGTCC		0.942274	0.950276		0.946275	-1.08019	0.14003	2500	0.175485	No	1.30594
YPR066W	UBA3	CCTTGAAGCTAAGTGCAT	1.10648	0.971481	1.08964	1.04404	1.06684	1.07914	0.140262	2499	0.175847	No	-1.32168
YLR253W	MCP2	ATCCATAAGGTCGGGCAA	0.901481	0.980061	0.912707	3.942	0.946384	-1.07824	0.140464	2498	0.176171	No	1.30263
YGR271W	SLH1	GATTAGCATCGACCACTA	1.01217	1.03945	1.09404	1.35159	1.06675	1.07739	0.140652	2497	0.176477	No	-1.27381
YBL056W	PTC3	ATACTCACTGAAGGTCCG	1.0294	1.08494	1.1442	1.04838	1.06666	1.07585	0.140998	2496	0.176982	No	-1.33918
YOR061W	CKA2	GAACGCACTGCAAGTATG	1.04395	1.08932	1.11754	0.970587	1.06664	1.07539	0.1411	2495	0.177181	No	-1.33529
YPL212C	PUS1	AATGTAACGTCATGTGAG	1.08259	1.01435	1.15535	1.05064	1.06661	1.07497	0.141194	2494	0.17737	No	-1.33117
YMR234W	RNH1	CCATGTAACTCAAGTCAG	1.08385	0.963291	1.04923	1.09446	1.06654	1.07372	0.141475	2493	0.177794	No	-1.35323
YOR375C	GDH1	GGCTGAGTAACAACCGCA	0.926462	0.946639	1.00372	0.946639	0.946639	-1.07367	0.141485	2492	0.177878	No	1.22667
YDL162C	" """" "	CAATAGGGTGTGACAGTT	0.961857	0.937035	0.956548	0.92189	0.946792	-1.07094	0.142099	2491	0.178722	No	1.27007
YOR055W	" """" "	CATAGCGTACAATGCTCT	1.05479	1.07798	1.07798	1.04235	1.06639	1.07091	0.142104	2490	0.1788	No	-1.355
YER163C	GCG1	GCCGCTAGTACAAGATTA	1.07928	1.05347	1.08743	0.919865	1.06638	1.07078	0.142133	2489	0.178909	No	-1.32117
YIL041W	GVP36	TACACACCTCTATCAGGA	0.937556	0.95609	1.02372	0.910799	0.946823	-1.07038	0.142225	2488	0.179096	No	1.38235
YPL241C	CIN2	GCGCAGATGACAATTATC	0.893648	1	1.04757	0.877865	0.946824	-1.07036	0.142229	2487	0.179173	No	1.33974
YDR096W	GIS1	GAGACTAAGTTCGGAGAA	0.937596	0.906608	0.980028	0.956065	0.94683	-1.07024	0.142255	2486	0.179279	No	1.27273
YJR125C	ENT3	GAGACTATTCCATACTCG	0.919323	0.998371	0.974366	0.882847	0.946845	-1.06999	0.142313	2485	0.179423	No	1.28671
YOR078W	BUD21	ATCATCAGCCCAGTCGTG	0.957721	0.935974	1.01902	0.854061	0.946847	-1.06994	0.142324	2484	0.179509	No	1.23864
YPR152C	URN1	GCTAATGCACGTTATGGA	0.957382	0.930034	0.957382	0.936423	0.946902	-1.06895	0.142546	2483	0.179861	No	1.25
YFL019C	" """" "	ACAGACTCCCTAAGATGC	0.953058	0.923476	0.996613	0.940952	0.947005	-1.06711	0.142962	2482	0.180459	No	1.26812
YMR303C	ADH2	TATTGCGCTCCAGCTCGG	0.969407	0.846457	0.924623	1.02668	0.947015	-1.06694	0.143	2481	0.18058	No	1.26126
YDR347W	MRP1	AGACCCGACGCATTGTTA	1.03193	0.893021	0.968167	0.925998	0.947083	-1.06573	0.143274	2480	0.180998	No	1.24444
YML013W	UBX2	ATAGTGTCAGCACCCTCT	1	0.979226	1.35893	1.132	1.066	1.06399	0.143667	2479	0.181568	No	-1.22078
YDR422C	SIP1	ATTACCTGTCCACGGGAG	0.967132	0.830238	0.927245	1.07669	0.947189	-1.06383	0.143703	2478	0.181688	No	1.21875
YFR047C	BNA6	GGACGTAAGCGCATATTA	1.03438	1.06984	1.12483	1.06212	1.06598	1.06365	0.143743	2477	0.181811	No	-1.31818
YLL061W	MMP1	GTCGCATCGTGCTCAACT	1.06486	1.03337	1.15508	1.06706	1.06596	1.06328	0.143827	2476	0.181991	No	-1.35885
YIR001C	SGN1	GCAATGCAAGCTGTGCCA	1.09418	1.03766	1.1173	0.977501	1.06592	1.06262	0.143978	2475	0.182256	No	-1.34146
YPR123C	" """" "	GAGTAAGCAGTCCTGTCA	1.05272	1.04083	1.09384	1.0791	1.06591	1.0624	0.144027	2474	0.182391	No	-1.27907
YGR229C	SMI1	GGCTCTTACTGAATCTAC	1.00307	1.25938	1.07901	1.05281	1.06591	1.06237	0.144033	2473	0.182473	No	-1.26087
YER145C	FTR1	TACTGCGAGATACGTGTC	0.956288	1.08402	1.04773	1.10534	1.06588	1.06178	0.144168	2472	0.182717	No	-1.30172
YKL053W	" """" "	CCATTCAGAACACCTGGT	1.05036	0.948766	1.08129	1.11082	1.06583	1.06093	0.144361	2471	0.183037	No	-1.32911
YOR123C	LEO1	TATCTGAGACGATTGCAT	0.96599	0.928771	0.96599	0.928771	0.947381	-1.06039	0.144484	2470	0.183266	No	1.2
YLR214W	FRE1	AGATTCACCGAACGGAGA	0.98517	0.913915	0.979003	0.915866	0.947435	-1.05942	0.144704	2469	0.18362	No	1.28467
YDL142C	CRD1	CCCGTTCATTCATAGTGA	1.12504	1.02116	1.10212	1.02936	1.06574	1.0594	0.144708	2468	0.183699	No	-1.30345
YGR087C	PDC6	CTAGACCGTTAGATCCGT	1.03304	1.09844	1.17863	1.03304	1.06574	1.05935	0.144721	2467	0.18379	No	-1.30075
YCR063W	BUD31	AATACTGAGTGCGATCTG	1.08481	1.04665	1.36173	1	1.06573	1.05918	0.14476	2466	0.183914	No	-1.21053
YNL107W	YAF9	TGCGAGGTCCGATTCTGC	1.03131	1.05379	1.14596	1.07767	1.06573	1.05914	0.144769	2465	0.184001	No	-1.35545
YFR033C	QCR6	GCGGACACTTTACACATA	0.93917	0.912722	1.03463	0.955911	0.94754	-1.05753	0.145136	2464	0.184542	No	1.25806
YML033W		ACTTGAAGAGCATTGTAG	1.06447	1.06677	1.11792	1.01747	1.06562	1.05719	0.145211	2463	0.184713	No	-1.35323
YNR070W	PDR18	ACGATAGCGGTACATCTC	1.1232	0.935454	0.959701	0.884636	0.947577	-1.05686	0.145287	2462	0.184884	No	1.24762
YER019CA	SBH2	ATATTCAGACCAGCGCAG	1.07348	1.05767	1.09091	0.943427	1.06557	1.05636	0.145401	2461	0.185104	No	-1.32903
YLR036C	" """" "	GACGCGGTATGATTGATC	0.908018	0.921735	0.983104	0.973569	0.947652	-1.05553	0.145592	2460	0.185422	No	1.29091
YOL008W	COQ10	AGATACACCTGCCGAAGT	0.827878	0.943125	0.952217	1.16811	0.947671	-1.05519	0.14567	2459	0.185597	No	1.19608
YPL213W	LEA1	GCATAGAGAGTAATGTCC	1.26143	0.921601	0.973802	0.849729	0.947702	-1.05464	0.145796	2458	0.185833	No	1.375
YPR091C	NVJ2	TTCATCGCGCTCATGTGG	1.0791	1.06544	1.06544	0.970972	1.06544	1.05398	0.145946	2457	0.1861	No	-1.27907
YJL055W	" """" "	GAGCACTCAGTACCAGTC	0.941563	0.954059	1.06039	0.925339	0.947811	-1.05268	0.146243	2456	0.186555	No	1.29439
YPL134C	ODC1	CATTCCGGGATAGCTGAT	0.931384	0.944751	0.950889	0.971029	0.94782	-1.05252	0.14628	2455	0.186679	No	1.27215
YHR049W	FSH1	CACTGACGCTCACTGATT	1.08067	1.04998	1.13181	1.02429	1.06533	1.052	0.146401	2454	0.186908	No	-1.34518
YFR039C	OSW7	GACCGTGCATAACTTCTA	0.930133	0.925357	1.10155	0.965662	0.947898	-1.05113	0.146599	2453	0.187239	No	1.2619
YOR378W	AMF1	GGCTCACTAACAAGGGCA	1.06273	1.073	1.06026	1.06779	1.06526	1.05078	0.14668	2452	0.187418	No	-1.34409
YDR143C	SAN1	GGGCCTACATCTTTCTCA	0.939438	0.941067	1.05009	0.954827	0.947947	-1.05025	0.146803	2451	0.187651	No	1.28177
YOR177C	MPC54	AGGTCGCTCATATCTCAG	1.19628	0.990282	1.14006	0.935147	1.06517	1.04917	0.147049	2450	0.188043	No	-1.40449
YFR046C	CNN1	GCGGGCTATACATCATTA	1.06886	1.06144	1.07662	0.945441	1.06515	1.04879	0.147138	2449	0.188234	No	-1.31618
YOR323C	PRO2	AAGCCTCTCTCAGTGCTA	0.920532	1.04799	1.20689	1.08228	1.06513	1.04845	0.147215	2448	0.188409	No	-1.25714
YCR049C	" """" "	TATGCTGATCCACTGGCC	0.939832	0.956272	1.00557	0.932169	0.948052	-1.04837	0.147235	2447	0.188512	No	1.2
YNL327W	EGT2	CCTTTGATAGGATGTGCG	1.12581	1.02816	1.10207	0.968126	1.06512	1.04818	0.147279	2446	0.188644	No	-1.30909
YML081CA	ATP18	CGAAATCCTCTGTAATTG	1.13846	1.0404	1.07372	1.05629	1.065	1.04612	0.147754	2445	0.18933	No	-1.28421
YML070W	DAK1	CGATGCGCTCCATTGTTC	0.923	0.901455	0.973421	0.978615	0.948211	-1.04552	0.14789	2444	0.189583	No	1.32331
YGR058W	PEF1	CCCGATGTTTAACGTATA	0.965155	0.931366	1.06326	0.892237	0.948261	-1.04462	0.148098	2443	0.189927	No	1.26619
YJL148W	RPA34	TCAGGTGAGTCATTGGCT	0.871402	0.904211	1.0208	0.992366	0.948289	-1.04413	0.148213	2442	0.190153	No	1.29032
YGL058W	RAD6	CCATCTTCGTAAGGGCGT	1.03521	1.09449	1.09449	0.88056	1.06485	1.04341	0.14838	2441	0.190444	No	-1.21739
YLR374C	" """" "	ACCAACAGGTTTGACAAT	0.909854	0.948364	1.02851	0.948364	0.948364	-1.04278	0.148525	2440	0.190709	No	1.28972
YPR155C	NCA2	CTGGACTAATGCTGATGA	1.07923	1.0358	1.11373	1.05035	1.06479	1.04234	0.148626	2439	0.190917	No	-1.304
YDL027C	MRX9	CCGACCTGAAGATTTAAT	1.11617	0.968497	1.09863	1.03094	1.06478	1.04225	0.148649	2438	0.191024	No	-1.31638
YOL044W	PEX15	CTGCGAGAGACACATAGG	0.929021	0.948428	0.948428	1.08557	0.948428	-1.04163	0.14879	2437	0.191285	No	1.20635
YIL135C	VHS2	GCCGATCATACATTAGCA	1.03623	1.09321	1.02832	1.11078	1.06472	1.04111	0.148913	2436	0.191521	No	-1.28571
YER001W	MNN1	GCTGTAAAGACAATGTGC	0.954059	0.936357	1.04104	0.942896	0.948478	-1.04074	0.148997	2435	0.191708	No	1.28972
YNL179C	" """" "	GCGGAGACATCAGACTAA	1.02193	0.772923	0.875101	1.59889	0.948515	-1.04007	0.149155	2434	0.191989	No	1.4
YER101C	AST2	GTGCCAGAGACAACGATC	1.06275	0.966878	1.21983	1.06643	1.06459	1.03879	0.149452	2433	0.192451	No	-1.31387
YBR077C	SLM4	ATCACTCTTACCAGGCTA	1.10471	1.02434	1.18943	0.994414	1.06453	1.03761	0.149726	2432	0.192884	No	-1.24324
YMR228W	MTF1	CCATGTGTTTAAGCTGAG	0.940222	1.06024	1.06873	1.1944	1.06449	1.0369	0.14989	2431	0.193174	No	-1.30328
YJL153C	INO1	CAGCTCTATCCATTAGTG	0.9487	0.9487	1.01526	0.941332	0.9487	-1.03676	0.149925	2430	0.193298	No	1.2931
YIL002C	INP51	ATCTGAGTCGAGAGTTGT	0.94461	0.934361	1.03122	0.952793	0.948701	-1.03674	0.149929	2429	0.193383	No	1.25197
YMR247C	RKR1	ATGTGATTCCCACTCAGG	1.06447	1.10003	1.04514	1.06447	1.06447	1.0366	0.149961	2428	0.193505	No	-1.34653
YBL100C	" """" "	ACTCTAGTGGACATAGGT	1.08614	1.01866	1.15312	1.04275	1.06444	1.03614	0.150067	2427	0.193721	No	-1.2625
YMR054W	STV1	TAGTACGCAGCATCTGGA	1.08676	1.04207	1.11644	0.995109	1.06442	1.03567	0.150178	2426	0.193944	No	-1.31902
YGR173W	RBG2	ACGAGCGCAAGATATTTG	1.11536	1.08206	1.04677	1.02433	1.06442	1.03564	0.150185	2425	0.194033	No	-1.34703
YDR274C	" """" "	TATTATCGTGGACAGCCC	0.957495	1.12732	1.07208	1.05668	1.06438	1.03499	0.150337	2424	0.194309	No	-1.26316
YOL032W	OPI10	ATCAGCCTGTCATGGTCC	1.10445	1.01625	1.10445	1.02428	1.06436	1.03468	0.150409	2423	0.194483	No	-1.3211
YLR067C	PET309	TGCTCCCGGCAAGAGAAA	0.948837	0.948837	0.992938	0.923168	0.948837	-1.0343	0.150497	2422	0.194677	No	1.2381
YPL103C	FMP30	TGAGACGAGCCATAGACC	0.963137	0.904728	1.04537	0.934565	0.948851	-1.03405	0.150557	2421	0.194834	No	1.28108
YPR189W	SKI3	TCGGATGACATAGAGCTA	1.07726	1.05133	1.19749	1.00314	1.0643	1.03353	0.150678	2420	0.195072	No	-1.3401
YHR110W	ERP5	GGACCAGCAACAGATCGT	0.950276	0.903324	1.00295	0.947556	0.948916	-1.03289	0.150828	2419	0.195347	No	1.28767
YOR301W	RAX1	CAACCTAGAGGATATGCG	0.907991	0.944476	0.986025	0.953423	0.948949	-1.0323	0.150967	2418	0.195608	No	1.2913
YLR079W	SIC1	TGCAAGACGAAAGTCGCC	1.06421	0.920782	1.06421	1.06421	1.06421	1.032	0.151036	2417	0.195778	No	-1.24138
YHR203C	RPS4B	TAGGCTAGACGTGTGCCA	1.02125	1.1144	1.10699	0.958143	1.06412	1.03027	0.151441	2416	0.196385	No	-1.25773
YDR035W	ARO3	GGAGTACCAACATATCCC	1.07736	0.962367	1.08542	1.05078	1.06407	1.0294	0.151646	2415	0.196732	No	-1.33679
YIL096C	BMT5	ATCGCGCTCGCATGTCAT	1.02885	1.09529	1.29335	1.03284	1.06407	1.0294	0.151647	2414	0.196814	No	-1.27928
YOL109W	ZEO1	ACATTGAGATCAGTTCAG	1.06594	1.06212	1.09986	0.95382	1.06403	1.02874	0.1518	2413	0.197095	No	-1.30827
YFR030W	MET10	TAACGGACTCTAATCCCG	1.03679	1.05575	1.11749	1.07223	1.06399	1.02798	0.151979	2412	0.197409	No	-1.3401
YPL144W	POC4	ATTCAGCTCAGTCTGCAC	1.10305	1.02487	1.10305	0.98982	1.06396	1.02748	0.152097	2411	0.197644	No	-1.25806
YJL022W	" """" "	ATCGCAGACCGCTATATC	0.883394	0.94192	1.05664	0.956643	0.949282	-1.02634	0.152365	2410	0.198074	No	1.2
YKR019C	IRS4	TATGGAACGACATCCGAG	1.144	0.994623	1.13308	0.935585	1.06385	1.02554	0.152554	2409	0.198403	No	-1.4321
YNL235C	" """" "	GAGTGACAGACATGATCC	0.976546	0.911385	1.0375	0.922115	0.94933	-1.02547	0.152571	2408	0.198507	No	1.30275
YLR429W	CRN1	ATAAGCTACGTTAAGCGG	0.952105	0.900379	1.03656	0.946639	0.949372	-1.02473	0.152746	2407	0.198817	No	1.21333
YOL160W	" """" "	ATGATGACGCCACACTGG	0.899855	0.982862	1.20118	0.916025	0.949443	-1.02345	0.153049	2406	0.199294	No	1.28834
YBR207W	FTH1	ACCCATCTCGTCATTGTG	0.936488	0.800829	0.962408	0.993137	0.949448	-1.02337	0.153067	2405	0.199401	No	1.21795
YKR046C	PET10	GGGAATAAAGAACCGTCG	0.982256	1.10073	1.07358	1.05378	1.06368	1.02247	0.15328	2404	0.199761	No	-1.30233
YGR031W	IMO32	CCGTAGTTAGAAGTTGGT	1.03242	1.01673	1.10093	1.09476	1.06359	1.02083	0.153668	2403	0.20035	No	-1.31746
YNR075W	COS10	AATTTCACGTACCGCGTC	1.09462	1.03255	1.11028	1.01775	1.06358	1.02072	0.153695	2402	0.200468	No	-1.3038
YKL039W	PTM1	TAACAGGCCCGCAAGGCT	0.973527	0.925679	1.0482	0.916251	0.949603	-1.02058	0.153726	2401	0.200592	No	1.29327
YNL206C	RTT106	CATCTTGCGCGATAGGCT	0.977084	1.07926	1.10389	1.04785	1.06356	1.02024	0.153808	2400	0.200784	No	-1.30769
YJL154C	VPS35	AAGCTCTCATCAGGAGTG	1.15697	1.04442	1.08268	0.978091	1.06355	1.02013	0.153834	2399	0.200901	No	-1.31169
YHR034C	PIH1	CTCAGTCAGTAGGAGTAA	1.00557	0.924841	0.974417	0.875798	0.949629	-1.02011	0.153837	2398	0.200989	No	1.2
YIL125W	KGD1	CATAATATACCATGTGCG	0.868446	1.10241	1.05461	1.07236	1.06348	1.01894	0.154117	2397	0.201438	No	-1.25
YOL045W	PSK2	ACTGCATGGCAAGCACGG	1.19447	1.06091	1.06603	1.0464	1.06347	1.01867	0.154179	2396	0.201604	No	-1.28571
YJR104C	SOD1	GCCGCATTTGTAATCCTA	1.06827	1.08981	1.05839	1.01233	1.06333	1.01617	0.154775	2395	0.202468	No	-1.28704
YDR348C	PAL1	ATTAGAGACTCCGCGAAC	0.982492	1.11428	1.08781	1.03879	1.0633	1.01567	0.154893	2394	0.202706	No	-1.32663
YHR125W	" """" "	ATTATAGCACGACATACC	0.946622	0.951066	1.03653	0.948827	0.949946	-1.01444	0.155186	2393	0.203175	No	1.25503
YOR251C	TUM1	GCAACAAATGAATGGCTT	1.00454	1.12177	1.15078	0.915438	1.06315	1.01305	0.155518	2392	0.203694	No	-1.40909
YBR226C	" """" "	AGCCTACTCTTCACGATT	1.08024	1.04602	1.09091	1.0405	1.06313	1.01263	0.155619	2391	0.203912	No	-1.3121
YGR061C	ADE6	CACGGGTCTTAATTTATG	0.937563	0.910922	1.0368	0.96255	0.950056	-1.01247	0.155657	2390	0.204047	No	1.20588
YNL283C	WSC2	TCACTGAGTACAGCTACG	0.96372	0.925994	1.05889	0.936481	0.9501	-1.01168	0.155846	2389	0.204381	No	1.30108
YKL110C	KTI12	GCACGAGTTAGAACACGG	1.04439	0.987472	1.15631	1.0817	1.06305	1.01114	0.155975	2388	0.204635	No	-1.26667
YOR090C	PTC5	AGATCCTCGCACACTATT	0.956065	0.94425	1.07541	0.935445	0.950157	-1.01066	0.156089	2387	0.204872	No	1.25175
YDR019C	GCV1	GGCAATCCTAAATCCGTT	1.0755	1.05054	1.10496	1.04845	1.06302	1.01063	0.156097	2386	0.204968	No	-1.33498
YNL296W	" """" "	GGTCATCATACATCACAT	0.958787	0.958787	0.911909	0.941532	0.950159	-1.01062	0.156098	2385	0.205055	No	1.22222
YKL094W	YJU3	GGCTAAGAACTTCGTACA	0.935574	0.964859	1.06781	0.915628	0.950217	-1.00959	0.156345	2384	0.205465	No	1.28571
YDR253C	MET32	TTGTACCCACTAGACGTG	1.05871	1.03553	1.06719	1.10584	1.06295	1.00942	0.156388	2383	0.205607	No	-1.29508
YJL092W	SRS2	GATGCACTTCCACTACTG	1.02558	1.10029	1.11254	0.979598	1.06294	1.00917	0.156448	2382	0.205773	No	-1.31
YGR276C	RNH70	TCAGCAGCGTTAAGCCTA	1.12658	0.999264	1.1597	0.968619	1.06292	1.00889	0.156513	2381	0.205945	No	-1.40385
YNL288W	CAF40	TAAGCTGTGCGAATGCTG	0.949327	0.951308	1.02305	0.932738	0.950318	-1.00778	0.156779	2380	0.206382	No	1.29577
YNR067C	DSE4	ATGTAGACGCCATCGCAT	1.07152	1.05411	1.08344	1.00814	1.06282	1.00702	0.156964	2379	0.206712	No	-1.3381
YKR016W	MIC60	TTAGAAATTCAACGCCAG	1.07527	1.0503	1.10213	1.03388	1.06279	1.00648	0.157092	2378	0.206968	No	-1.33945
YCR043C	" """" "	CAGTGGATCTAACGTGAT	0.93811	0.955624	1.02471	0.945339	0.950481	-1.00486	0.157483	2377	0.20757	No	1.28139
YER019W	ISC1	GATATACAGCCACAGCAG	1.02723	1.24212	1.09808	0.991799	1.06266	1.00414	0.157657	2376	0.207886	No	-1.24
YLR408C	BLS1	TGAACGGACCTGAATCCT	0.927832	0.916638	1.16035	0.973252	0.950542	-1.00377	0.157745	2375	0.208091	No	1.28899
YCR071C	IMG2	GCGCCGTGAATAAATCTA	1.00997	1.06819	1.20419	1.05704	1.06261	1.00336	0.157843	2374	0.208307	No	-1.27551
YOR379C	" """" "	GCCACAGGCACAAGTTAT	0.984633	1.07306	1.10889	1.05215	1.0626	1.00318	0.157887	2373	0.208453	No	-1.33166
YPR139C	LOA1	AGCTCATACAGGTTCCGA	1.02155	1.11607	1.10346	0.941837	1.06251	1.00142	0.158312	2372	0.209103	No	-1.26126
YKL217W	JEN1	ACACATGGTCAAGGATGC	1.04556	1.07925	1.08946	0.953515	1.06241	0.999651	0.15874	2371	0.209756	No	-1.34538
YGL090W	LIF1	CCTTACGGTTAATGAGAT	1.03929	1.0854	1.14287	1.02032	1.06234	0.998534	0.15901	2370	0.210202	No	-1.3
YMR174c		TAGTGGCAGTTAGTCATG	1.06879	1.0011	1.05588	1.07218	1.06234	0.998397	0.159044	2369	0.210335	No	-1.30921
YIL035C	CKA1	CATCACCTGTAATCTTTG	1.05968	1.03171	1.06486	1.06751	1.06227	0.997175	0.15934	2368	0.210816	No	-1.32418
YMR250W	GAD1	AATCCTATCGCAGAGAGG	0.919284	0.957642	0.948766	0.953133	0.95095	-0.996466	0.159512	2367	0.211133	No	1.27143
YIR009W	MSL1	AATATCATGGAAGGGCTC	1.04071	1.15899	1.08375	0.966578	1.06223	0.99642	0.159523	2366	0.211237	No	-1.21277
YOR321W	PMT3	TCGAGCGATTGAGTCATA	1.01943	1.06727	1.139	1.05718	1.06222	0.996354	0.159539	2365	0.211347	No	-1.30612
YLR436C	ECM30	TTGGATTCCTCACACTGG	0.912424	0.986993	0.973721	0.928194	0.950957	-0.996331	0.159545	2364	0.211444	No	1.26144
YJR087W	" """" "	GAGCTTTATACATCGAGT	1.09723	1.01747	1.0813	1.04313	1.06221	0.996209	0.159574	2363	0.211573	No	-1.32683
YOR296W	" """" "	CAAGTGACTCGAAGTATA	0.939629	0.962326	1.0084	0.939629	0.950977	-0.995972	0.159632	2362	0.211739	No	1.30159
YOR384W	FRE5	CGTGATACTAAACAGCCT	1.07136	1.01035	1.11509	1.05301	1.06218	0.995685	0.159702	2361	0.211921	No	-1.29927
YER031C	YPT31	TTAGCGCACAGCCTGACA	1.07211	1.0522	1.07478	0.959023	1.06216	0.995183	0.159824	2360	0.212173	No	-1.32447
YBR018C	GAL7	AACCGACTAGCAGATAGC	1.06074	1.06345	1.07187	0.985268	1.06209	0.994035	0.160103	2359	0.212633	No	-1.32
YDR263C	DIN7	TTAGTCTCACGATACCCA	1.05809	1.06605	1.1242	1.02045	1.06207	0.993647	0.160197	2358	0.212849	No	-1.34071
YIL157C	COA1	AATTCAGTAGTGAGGCGC	1.04382	1.07456	1.07797	1.04953	1.06204	0.993148	0.160319	2357	0.213101	No	-1.30769
YOR127W	RGA1	GCAGGCTTTGTAATGATC	1.03482	0.926575	0.957517	0.944826	0.951172	-0.992494	0.160478	2356	0.213403	No	1.24265
YDR161W	ACL4	GGCTTTCACCGATAGTCT	0.990588	1.11704	1.10439	1.01954	1.06197	0.991785	0.160651	2355	0.213724	No	-1.28025
YFL013WA	" """" "	TATATTGGACCCAGCGGC	0.95784	1.00133	1.12244	1.15784	1.06188	0.99031	0.161011	2354	0.214294	No	-1.41237
YPR173C	VPS4	AGAATCCCAGTGGTCATA	0.932658	1.00037	1.12336	1.1562	1.06187	0.990008	0.161085	2352	0.214575	No	-1.41791
YDR080W	VPS41	GTGTAACTCCACATTAAC	0.932658	1.00037	1.12336	1.1562	1.06187	0.990008	0.161085	2353	0.214483	No	-1.41975
YLR111W	" """" "	TCGAAGGCAACATACGGC	0.933297	0.944959	1.01643	0.957697	0.951328	-0.989695	0.161162	2351	0.214768	No	1.26531
YJL158C	CIS3	GCACTTGCTACACTTTCA	0.963045	0.889833	0.939662	0.990032	0.951354	-0.989234	0.161274	2350	0.21501	No	1.18966
YMR214W	SCJ1	ATAGATACCGCAGCTCAC	0.94137	0.896821	0.96134	1.01752	0.951355	-0.989208	0.161281	2349	0.215109	No	1.20988
YFR022W	ROG3	CACTTACAGTCAGCTTAG	0.971133	0.938021	0.964709	0.912711	0.951365	-0.98903	0.161324	2348	0.215259	No	1.25882
YCR100C	" """" "	CCTACAGAGCGATAATCA	0.904954	0.997868	1.11387	0.902676	0.951411	-0.988207	0.161526	2347	0.21562	No	1.26957
YDL188C	PPH22	CAGCGTGATTCATTTACG	1.0401	1	1.08339	1.44459	1.06174	0.987779	0.16163	2346	0.215852	No	-1.25
YOL004W	SIN3	ATACTCTGCGAAGCGGTA	1.14771	0.951538	1.05408	1.0694	1.06174	0.987677	0.161655	2345	0.215977	No	-1.27619
YKL214C	YRA2	ACGATAATCACAGATGGC	0.956388	0.938793	1.08001	0.946633	0.951511	-0.986424	0.161963	2344	0.21648	No	1.27064
YLR110C	CCW12	TCAGCTTTCACAAGGGCC	0.973223	0.929848	1.04035	0.925165	0.951535	-0.985978	0.162072	2343	0.216719	No	1.21053
YLR235C	" """" "	GCATGTATAACAGTGGTT	1.05848	1.06473	1.1039	1.05544	1.0616	0.985283	0.162243	2342	0.217039	No	-1.30769
YLR269C	" """" "	GTCCACCATATAACGTAA	1.16339	1.01039	1.11278	0.983027	1.06158	0.984897	0.162337	2341	0.217259	No	-1.28879
YGL229C	SAP4	TTGGGTTCACGGCTCCAC	0.957574	1.13168	1.11328	1.00985	1.06157	0.984586	0.162414	2340	0.217454	No	-1.27513
YLL016W		TCCTCGACGCGATGGCAT	0.92221	0.941608	1.12857	0.961635	0.951621	-0.98444	0.16245	2339	0.217595	No	1.29653
YGL254W	FZF1	ACGGTATGTAAACCTACG	1.05098	0.973424	1.11291	1.07197	1.06147	0.982944	0.162817	2338	0.218181	No	-1.31667
YHL003C	LAG1	GCCTATATGACAAGATGC	0.958511	0.934702	0.989854	0.945009	0.95176	-0.981954	0.163061	2337	0.218601	No	1.33333
YOL105C	WSC3	TCTACTCACGGATAGCAG	1.0377	1.08513	1.09643	0.996797	1.06142	0.981908	0.163073	2336	0.21871	No	-1.29677
YPL052W	OAZ1	TACAGACGGACCCAGATG	1.25938	0.863441	0.849214	3.43411	1.06141	0.981803	0.163099	2335	0.218838	No	1.13793
YHR179W	OYE2	TATCGGCCTCCATTGACG	0.936185	0.932252	1.08842	0.967426	0.951805	-0.981141	0.163262	2334	0.219151	No	1.27053
YKR104W	" """" "	GATCCACAAATAATCTCG	1.02006	1.10267	1.1346	0.98852	1.06137	0.981052	0.163284	2333	0.219275	No	-1.29101
YGR078C	PAC10	CGGGCCTTCATAGTTACC	0.96876	0.934887	0.984671	0.862661	0.951823	-0.980821	0.163341	2332	0.219445	No	1.22936
YDL219W	DTD1	GCCGTAGCCACAAGAGTT	1.04028	1.00871	1.08731	1.08242	1.06135	0.980694	0.163372	2331	0.219581	No	-1.32407
YDR445C	" """" "	TCAGAGATTCCATGTCCC	0.913998	0.964545	1.04191	0.939168	0.951856	-0.980229	0.163487	2330	0.21983	No	1.2766
YER113C	TMN3	CGCGGTCATATAACATAC	1.0613	1.0613	1.14997	0.989175	1.0613	0.979792	0.163594	2329	0.220069	No	-1.31395
YNR061C	" """" "	TTCGACAGCGGGATACAT	0.952567	0.951208	1.02143	0.921069	0.951888	-0.97967	0.163625	2328	0.220204	No	1.26906
YBR101C	FES1	ACTATACGAGGTGGCTGA	1.01245	1.08228	1.19073	1.0403	1.06129	0.979651	0.163629	2327	0.220305	No	-1.23944
YMR144W	FDO1	CCATCTGATTCAATATCG	1.10267	1.01621	1.09016	1.03224	1.0612	0.978061	0.164022	2326	0.220929	No	-1.30481
YDL191W	RPL35A	GGCAATTCCAAATCGTCC	0.998038	0.957011	1.12433	1.23613	1.06118	0.977722	0.164106	2325	0.221137	No	-1.21782
YGL240W	DOC1	TTCTACCGTCGGAGGCAG	0.988224	1.07557	1.27198	1.04661	1.06109	0.976064	0.164516	2324	0.221786	No	-1.26316
YOL119C	MCH4	ACTACCAGTCGATATGAG	0.94935	0.954952	0.99053	0.94935	0.952151	-0.974957	0.164791	2323	0.222251	No	1.26606
YMR035W	IMP2	GATCAGACGACACTAGAG	1.04841	1.07342	1.08384	1.0193	1.06091	0.972939	0.165292	2322	0.223023	No	-1.30128
YCR046C	IMG1	AGCACCTGACGCATCATA	0.991009	0.86053	0.913591	1.4142	0.9523	-0.97228	0.165456	2321	0.22334	No	1.35897
YGR063C	SPT4	CTAACGTCTTTGAACTTG	0.900589	0.879665	1.00414	1.07437	0.952365	-0.97113	0.165742	2320	0.223823	No	1.23188
YJR004C	SAG1	GATCTGGCACAACCCGAA	1.00568	0.945525	0.95922	0.902829	0.952373	-0.970982	0.165779	2319	0.223969	No	1.23256
YCR075C	ERS1	CCAGTTGGCAAATCTTGT	0.943015	0.961738	1.01354	0.936785	0.952377	-0.970913	0.165796	2318	0.224089	No	1.25668
YBL107C	MIX23	ATTGATGACCGACCGACA	0.991136	1.09672	1.09116	1.03035	1.06075	0.970073	0.166005	2317	0.224469	No	-1.30732
YNL271C	BNI1	ATCAGCTACCTCATTGCG	1.06892	1.04246	1.0871	1.05253	1.06073	0.969585	0.166127	2316	0.22473	No	-1.31034
YDR363WA	SEM1	TACACCGACGTAACGAGA	1.05134	1.07008	2.8706	1.02672	1.06071	0.969269	0.166206	2315	0.224934	No	-1.30128
YHR113W	APE4	AATGCGTGACAATGACGT	0.981602	1.05837	1.08744	1.06287	1.06062	0.967693	0.166599	2314	0.225564	No	-1.32353
YOL055C	THI20	TAGGTCATCACACGCAGT	1.08316	1.02392	1.13132	1.03804	1.0606	0.967248	0.16671	2313	0.225812	No	-1.3
YJL149W	DAS1	ACTACTACGTGCGGCATG	1.0409	1.08306	1.08025	1.01124	1.06058	0.9669	0.166797	2312	0.226027	No	-1.31053
YOR076C	SKI7	ATCATTAGCAGAGCAGTG	1.03438	1.05117	1.06984	1.07382	1.0605	0.965595	0.167123	2311	0.226568	No	-1.28889
YDL156W	CMR1	CCGATACCGCGATAGGAT	1.01698	1.0494	1.12238	1.07157	1.06048	0.965213	0.167219	2310	0.226796	No	-1.33333
YCR087W	" """" "	AGAGTCGTGCAATAGCTC	0.942079	0.963428	1.08363	0.926738	0.952754	-0.964156	0.167484	2309	0.227253	No	1.24852
YER124C	DSE1	CCAGTAGACTAAGCTAGA	0.95281	0.95281	0.972228	0.941178	0.95281	-0.963155	0.167735	2308	0.227692	No	1.2439
YKL117W	SBA1	GCCACTTGAACATAATGG	1.05529	0.986626	1.07592	1.06527	1.06028	0.96163	0.168118	2307	0.228311	No	-1.32889
YDR185C	UPS3	GACCGTTAGCGGATAGCA	0.988117	0.912934	0.974903	0.930912	0.952908	-0.961404	0.168174	2306	0.228487	No	1.2233
YPL081W	RPS9A	TGACACAGTTAATACAGG	0.930345	1.07503	1.04546	1.104	1.06024	0.960916	0.168297	2305	0.228753	No	-1.26852
YDR222W	" """" "	GAGCGGCCTCTGACTTCT	0.928263	0.926536	0.985163	0.977637	0.95295	-0.960647	0.168365	2304	0.228944	No	1.25466
YLR443W	ECM7	TTTAGGCAGCTCACCATG	0.968077	0.937878	1.02616	0.871847	0.952977	-0.960153	0.168489	2303	0.229212	No	1.23256
YDR001C	NTH1	GACAGTACCACAAGGGTC	0.976336	0.929653	1.07558	0.92002	0.952994	-0.959848	0.168566	2302	0.229417	No	1.24658
YBR001C	NTH2	ATAGCTCATTAACCGGCA	1.0643	1.056	1.09722	0.995211	1.06015	0.959246	0.168717	2301	0.229722	No	-1.32569
YPL170W	DAP1	TCACACTGCGGAATTAGC	1.12771	0.970145	1.20567	0.992568	1.06014	0.959045	0.168768	2300	0.229892	No	-1.22222
YOL052C	SPE2	CATAGTACGGAAGATGTA	1.02892	1.09127	1.09933	0.998549	1.06009	0.958199	0.168981	2299	0.230282	No	-1.30516
YFR043C	IRC6	ACACAGGCATGGAATGTA	0.921677	0.984639	1.00921	0.913404	0.953158	-0.95692	0.169304	2298	0.230822	No	1.24812
YHR139C	SPS100	TATGTCGCAGCCACTTCA	0.974769	0.93156	1.04857	0.884567	0.953165	-0.956798	0.169335	2297	0.230964	No	1.25946
YKR031C	SPO14	TATAAAGATTGGGCAACG	1.02641	1.09361	1.13329	1.02477	1.06001	0.956761	0.169344	2296	0.231078	No	-1.30493
YEL005C	VAB2	TCGCCCACTACAATGAGA	1.01727	1.10269	1.10776	0.932993	1.05998	0.956219	0.169481	2295	0.231365	No	-1.25758
YOR024W	" """" "	TCATATTGGCTAAGGCTG	1.07428	1.04567	1.07428	1.018	1.05997	0.956068	0.169519	2294	0.231518	No	-1.33824
YLL057C	JLP1	GCCTCAGTGATCGAGATA	0.996322	1.0699	1.09256	1.05002	1.05996	0.955836	0.169578	2293	0.231699	No	-1.31884
YOL122C	SMF1	CTAGAGTACGTTACATAG	1.08728	1.02013	1.31431	1.03255	1.05991	0.955011	0.169786	2292	0.232085	No	-1.2875
YHR159W	TDA11	TCATTGCCGGTAAGAGCC	0.955409	0.951132	1.01793	0.884063	0.95327	-0.954904	0.169813	2291	0.232224	No	1.20652
YOL089C	HAL9	AGCCATGATTTCACATTC	0.899603	0.978261	0.978261	0.928309	0.953285	-0.954648	0.169878	2290	0.232414	No	1.25455
YDL062W	" """" "	CATCACGACGTTTCTCAA	1.02271	1.05087	1.18062	1.06886	1.05987	0.954198	0.169992	2289	0.232671	No	-1.28777
YPL121C	MEI5	CCGTGGCAAGAATCTATT	0.942537	0.95927	0.96656	0.947351	0.95331	-0.954188	0.169994	2288	0.232776	No	1.25
YPL207W	TYW1	CACTATACGTTGAGACCA	0.948476	0.917474	0.975844	0.958181	0.953329	-0.953863	0.170076	2287	0.232991	No	1.2193
YPR160W	GPH1	AGTACACCCGACCAGTGA	0.933097	0.934894	0.971839	1.01783	0.953366	-0.95319	0.170247	2286	0.233326	No	1.24691
YIL137C	TMA108	GCGCAGAGTATAATATGC	1.06849	1.05114	1.07156	1.04842	1.05981	0.953176	0.170251	2285	0.233433	No	-1.3012
YOR114W	" """" "	AGAGTGGACCCAGTCATC	1.09129	1.02816	1.12163	0.969724	1.05973	0.951653	0.170636	2284	0.234065	No	-1.28571
YFR031CA	RPL2A	ATAGCGAGCCTAATGCCG	1.02242	1.08947	1.11883	1.02998	1.05972	0.951628	0.170643	2283	0.234176	No	-1.26087
YLR220W	CCC1	AAATGTGTACGAAGCTAC	1.05316	1.06625	1.18173	1.05316	1.0597	0.951265	0.170735	2282	0.234405	No	-1.29333
YLR238W	FAR10	CGGCGCTAATACTAATTT	0.880432	0.98094	1.10054	0.926025	0.953483	-0.951106	0.170775	2281	0.234563	No	1.25316
YER093CA	AIM11	TAGCTGTCCATCCGTATC	0.937671	0.935803	1.08806	0.969421	0.953546	-0.949971	0.171064	2280	0.235062	No	1.27737
YGR249W	MGA1	GCCCAGGTTTAATAATCC	1.03047	1.08878	1.16733	1.01056	1.05962	0.94978	0.171112	2279	0.235232	No	-1.26613
YLR381W	CTF3	ACCTGAACGCGATGGAAT	0.982286	0.922303	1.01756	0.924884	0.953585	-0.949265	0.171243	2278	0.235515	No	1.26904
YHR051W	COX6	TATCTGCGGCTCACTGTC	0.876038	1.12466	1.0368	1.08234	1.05957	0.948829	0.171354	2277	0.235771	No	-1.21429
YOL065C	INP54	CATAGATCGGCATATTGT	1.04399	1.02264	1.12207	1.07513	1.05956	0.948654	0.171398	2276	0.235936	No	-1.32174
YNL211C	MRX7	TCATTGAGGCTGAGGCAC	1.04026	1.05036	1.23994	1.06866	1.05951	0.947797	0.171616	2275	0.23634	No	-1.28467
YJL056C	ZAP1	CATCGAGTCTAACTTCTC	1.04354	1.00792	1.26482	1.07542	1.05948	0.947281	0.171748	2274	0.236625	No	-1.22034
YKR059W	TIF1	ATATTACTGCGAAGGCGG	0.905877	0.943053	1.00366	0.964513	0.953783	-0.945731	0.172143	2273	0.237274	No	1.22727
YER176W	ECM32	ATATCGAGACCATGCGAG	0.970896	0.925472	1.05408	0.936742	0.953819	-0.945082	0.172309	2272	0.237607	No	1.23134
YDR036C	EHD3	GATAGCTCTAAACTTCCC	0.940088	0.855893	0.967571	1.12722	0.953829	-0.944896	0.172356	2271	0.237777	No	1.17308
YCR060W	TAH1	ATGGCGTCACGATGGTCA	1.03523	1.02814	1.09917	1.08342	1.05933	0.944522	0.172451	2270	0.238013	No	-1.33333
YDR095C	" """" "	GACTACCACTAAGACTTT	1.16366	0.956868	1.12386	0.994761	1.05931	0.944231	0.172526	2269	0.238221	No	-1.2303
YKL034W	TUL1	GGCACTCCCGAATTTACT	1.16308	1.0479	0.970947	1.07065	1.05928	0.943578	0.172693	2268	0.238556	No	-1.26957
YJL137C	GLG2	AGTATTGCTCCAGACGCC	1.11205	1.02522	1.09311	1.02522	1.05916	0.941586	0.173202	2267	0.239366	No	-1.29864
YMR188C	MRPS17	CCTGACACTAAATATGCC	1.06645	0.966244	1.12573	1.05186	1.05915	0.941395	0.173251	2266	0.239539	No	-1.26606
YJL138C	TIF2	CCATGTAGGAAATCTTGG	1.00556	1.08427	1.20676	1.03402	1.05914	0.941208	0.173299	2265	0.239711	No	-1.30198
YDR051C	DET1	GGACTATACTCAATTCGA	1.08437	1.03386	1.18008	0.976836	1.05911	0.940665	0.173438	2264	0.24001	No	-1.2957
YJL030W	MAD2	CAGCAGTGCAAAGGTCTG	0.954893	0.932593	1.05165	0.953289	0.954091	-0.940214	0.173554	2263	0.240276	No	1.24747
YOL067C	RTG1	ACGCAGTAGCGACGATTA	1.06105	1.02208	1.17324	1.05711	1.05908	0.940135	0.173574	2262	0.24041	No	-1.27907
YDR425W	SNX41	ATATTGAGAGTTACCCGG	1.06206	0.947341	1.05611	1.08129	1.05908	0.940096	0.173584	2261	0.24053	No	-1.2963
YOR235W	IRC13	GATATTCGTCAATCGCGG	1.22066	1.03876	1.03876	1.07938	1.05907	0.939927	0.173628	2260	0.240697	No	-1.20408
YBL078C	ATG8	AACTAGCGGGAAGCTCTT	0.96142	0.946821	1.0043	0.911905	0.954121	-0.939681	0.173691	2259	0.240891	No	1.23602
YNL305C	BXI1	CCACCATGATGAATTGTC	0.96717	0.941184	1.05898	0.931427	0.954177	-0.938667	0.173951	2258	0.241359	No	1.26337
YBR197C	" """" "	ATTCCTATGCCGATGGCG	0.927978	0.952947	1.08641	0.955466	0.954206	-0.938141	0.174086	2257	0.241653	No	1.25833
YCL049C	" """" "	CCACTGTGTAAAGACTCG	0.95339	0.95506	1.07077	0.910932	0.954225	-0.937809	0.174171	2256	0.241879	No	1.24479
YDR033W	MRH1	GCCGGAATCCAAGATACC	0.9019	0.934503	0.991878	0.973947	0.954225	-0.937803	0.174173	2255	0.241988	No	1.23404
YKL148C	SDH1	GGTCACCTATAACAGCAT	1.06619	1.05169	1.14018	1.00643	1.05894	0.937541	0.17424	2254	0.242189	No	-1.28261
YPL014W	CIP1	TCATGCGTCTAACGGGCT	0.936683	0.948718	1.02958	0.959841	0.954279	-0.936833	0.174422	2253	0.24255	No	1.26923
YML020W	" """" "	CCGACAGCTATATGACTA	1.03401	1.06847	1.12139	1.04929	1.05888	0.936452	0.17452	2252	0.242794	No	-1.31455
YNL085W	MKT1	AAGTCATCTAAAGCGTCC	1.01692	1.00285	1.1008	1.13141	1.05886	0.936129	0.174603	2251	0.243017	No	-1.27119
YDR476C	" """" "	ACTCCCGGTATCGAGCTA	1.07377	1.01466	1.12536	1.04395	1.05886	0.936128	0.174604	2250	0.243126	No	-1.29714
YLR124W	" """" "	TTGTGCCAGACACCCAAA	0.962804	0.901023	1.04902	0.945901	0.954352	-0.935529	0.174758	2249	0.243449	No	1.24
YJR073C	OPI3	GATTGTATCCCATCTGAC	1.06047	1.05718	1.078	0.9291	1.05883	0.935515	0.174761	2248	0.243562	No	-1.28859
YMR315W	" """" "	GAGCTGTTGAAACTCTAG	1.06493	1.05877	1.05877	0.979598	1.05877	0.934579	0.175003	2247	0.244007	No	-1.29375
YLR377C	FBP1	ACGCACACTGTTTAGAAT	1.00377	1.08895	1.02856	1.09326	1.05875	0.934246	0.175089	2246	0.244235	No	-1.2695
YNL055C	POR1	ACACCGAGCCGATATTCG	1.08144	1.03604	1.10982	0.976836	1.05874	0.933948	0.175165	2245	0.244451	No	-1.2957
YBL106C	SRO77	AGACCTCAGCTTCAGTAA	1.03196	1.00292	1.08548	1.13488	1.05872	0.933691	0.175232	2244	0.244653	No	-1.264
YHL020C	OPI1	TCACCTGATGCAGTGGAG	1.06017	1.05703	1.10731	1.00219	1.0586	0.931473	0.175805	2243	0.245562	No	-1.29032
YER143W	DDI1	TTTCACGCTGCCAGTGTC	0.935953	0.952121	1.00349	0.957122	0.954622	-0.930702	0.176004	2242	0.24595	No	1.2562
YMR259C	TRM732	CTCTGATGACGATGTAGG	0.95122	0.958033	1	0.93496	0.954627	-0.930617	0.176026	2241	0.246091	No	1.25221
YNL314W	DAL82	GCCCAGTATGTAAATGTC	1.01112	1.0863	1.14149	1.03077	1.05853	0.930307	0.176106	2240	0.246313	No	-1.27848
YJR058C	APS2	GCTTGCCTACAACCATAA	0.911958	0.937766	0.990806	0.971666	0.954716	-0.929019	0.17644	2239	0.246889	No	1.23952
YNL127W	FAR11	TAAGCTGGATTCAGTCGT	1.00081	1.1161	1.13362	0.997593	1.05846	0.928884	0.176475	2238	0.247049	No	-1.25
YER098W	UBP9	GGCTGAATCACAAGCATC	0.954016	0.949797	1.03401	0.955451	0.954733	-0.928704	0.176521	2237	0.247225	No	1.24885
YOR064C	YNG1	CATATCAGCGAATGCAGA	1.08689	1.04457	1.07229	0.959314	1.05843	0.928367	0.176609	2236	0.247458	No	-1.30986
YKL175W	ZRT3	CGCGCTGTAATAGAAAGT	0.976546	1.10799	1.07681	1.04001	1.05841	0.928096	0.176679	2235	0.247667	No	-1.28994
YLR097C	HRT3	TAGAGCAAGACACCCGGT	1.0346	1.08211	1.08871	0.981825	1.05835	0.927079	0.176943	2234	0.248148	No	-1.28655
YGL241W	KAP114	TTACCTTGCGGGCCAGAG	0.950167	0.959482	1.00213	0.941441	0.954825	-0.92707	0.176945	2233	0.248262	No	1.2451
YLR059C	REX2	TGGGCGACAACAAGCCTC	1.08385	0.947551	1.03281	1.15364	1.05833	0.926633	0.177059	2232	0.248533	No	-1.23864
YLR191W	PEX13	ATCCAAGGAGGGCCAACC	0.942532	0.967621	1.01526	0.901496	0.955077	-0.922554	0.17812	2231	0.250134	No	1.25431
YNL300W	TOS6	TATTGAACAGCAGGGACA	1.05282	1.06334	1.11992	1.01669	1.05808	0.922202	0.178212	2230	0.250375	No	-1.31163
YMR124W	EPO1	CCTGCGTGCAAATCTAAC	0.926338	0.962144	1.05559	0.948063	0.955103	-0.92208	0.178243	2229	0.250532	No	1.26103
YBR139W	" """" "	ACTGGGTACTCATGTTGG	0.948897	0.961499	1.02443	0.925994	0.955198	-0.920387	0.178685	2228	0.251266	No	1.26165
YDL160C	DHH1	CACTGTGGACGATACGGT	1.37465	0.760756	1.17758	0.938348	1.05796	0.920059	0.178771	2227	0.251499	No	-1.07895
YIL099W	SGA1	AGAAGAGACTTGTAGCGC	0.93963	0.964921	1.02118	0.945534	0.955228	-0.919855	0.178824	2226	0.251688	No	1.24242
YDR386W	MUS81	ATCGTTTGAAGACTTGGT	0.950135	0.946254	1.08222	0.960323	0.955229	-0.91983	0.178831	2225	0.25181	No	1.2303
YBR052C	RFS1	AATATACGATTACGCGCT	0.944826	0.940042	0.965684	0.986635	0.955255	-0.919356	0.178955	2224	0.252098	No	1.22059
YLR091W	GEP5	TTGAGGCCAACAAGACGG	1.09321	1.04136	1.07449	0.987962	1.05792	0.919331	0.178961	2223	0.25222	No	-1.19048
YBR161W	CSH1	AGGCGCTTAGTAGATCGT	0.860303	0.930827	0.979742	1.76186	0.955285	-0.91883	0.179092	2222	0.252518	No	1.20833
YBR275C	RIF1	TATCTGATGCCAGTCGCC	0.941684	0.968951	1.03334	0.896809	0.955318	-0.918239	0.179247	2221	0.25285	No	1.21488
YDR203W	" """" "	GGGACTCTAGTAGTATGC	1.01594	0.925255	0.985405	0.868538	0.95533	-0.918025	0.179303	2220	0.253043	No	1.2069
YMR139W	RIM11	CCCTGAAGTCTTGCCAAT	1.09079	1.12829	1.02478	1.01576	1.05778	0.916874	0.179604	2219	0.253583	No	-1.28571
YPR039W	" """" "	TCTAACGGGTAATTGGTG	1.05997	1.05559	1.07147	1.00927	1.05778	0.916722	0.179644	2218	0.253754	No	-1.30769
YGR077C	PEX8	CCCGTAGTGTAGATTACC	1.02504	1.05777	1.37723	1.05777	1.05777	0.916551	0.179689	2217	0.253931	No	-1.2375
YDR125C	ECM18	GTCCGAACGACATGGGAT	1.11335	1.02364	1.09184	1.00681	1.05774	0.916094	0.179809	2216	0.254215	No	-1.27429
YOL082W	ATG19	TATATGCTGAGTGACCGC	0.981153	1.27976	1.08546	1.02991	1.05769	0.915114	0.180066	2215	0.254694	No	-1.28495
YJL103C	GSM1	ATATCACGCTCGACAGTG	1	1.08196	1.05764	1.05764	1.05764	0.914322	0.180274	2214	0.255103	No	-1.25
YNL307C	MCK1	GCACACATAGAATCTGTC	1.08623	1.04415	1.07112	1.01003	1.05763	0.914183	0.18031	2213	0.25527	No	-1.45238
YNL269W	BSC4	TGACGTGAGAGCTACTCG	1.02597	1.0639	1.05133	1.06961	1.05761	0.913789	0.180414	2212	0.255532	No	-1.31837
YGL195W	GCN1	TAGGTGAGTCCACGTACC	1.06086	0.680113	0.850277	4.58496	0.955569	-0.913746	0.180425	2211	0.255664	No	1.29167
YLR418C	CDC73	AGGACCACCTGAAGTTCT	1.01158	0.899626	1.08255	0.899626	0.955605	-0.913095	0.180596	2210	0.256022	No	1.2037
YJR043C	POL32	ATGACCGGAGCTTCCAGC	1.06724	0.966526	1.18463	1.0479	1.05757	0.912977	0.180627	2209	0.256182	No	-1.24138
YOL014W	" """" "	ACAGCTCTGCTAAGATGG	0.961664	0.949616	1.04201	0.880032	0.95564	-0.912461	0.180763	2208	0.25649	No	1.22069
YOR325W	" """" "	GTGGGCCTAACACAAGCA	1.08137	1.03363	1.10343	1.03363	1.0575	0.91174	0.180953	2207	0.256876	No	-1.27778
YOR333C	" """" "	GACACCCGCCAATTATAT	0.988295	1.0621	0.923132	0.904593	0.955713	-0.911155	0.181107	2206	0.257211	No	1.24342
YDR492W	IZH1	AGGGCTCGTCGATTCGTC	0.962489	0.939944	1.0188	0.948981	0.955735	-0.910774	0.181207	2205	0.25747	No	1.25101
YDR403W	DIT1	ATACTGTTACCACGGTGC	0.960843	0.952729	0.930843	0.958772	0.95575	-0.91049	0.181282	2204	0.257693	No	1.22754
YBR169C	SSE2	AATGCAACTCGCGGGACA	0.942811	0.930133	1.21814	0.968777	0.955794	-0.909712	0.181487	2203	0.258102	No	1.21429
YMR206W	" """" "	GAGATGTATCCCACCATA	1.06605	0.966807	1.113	1.04869	1.05737	0.909418	0.181565	2202	0.25833	No	-1.31169
YBR053C	" """" "	ATTATTGTCCCAGGCGCT	0.972479	0.899271	1.05121	0.939214	0.955847	-0.908767	0.181737	2201	0.258692	No	1.25
YBR249C	ARO4	AGTGCTACTCTGACCTAC	1.07742	1.03721	1.09354	0.998499	1.05732	0.908486	0.181811	2200	0.258915	No	-1.32056
YGL084C	GUP1	CGCCTTACACGATTTATA	0.957655	0.948964	1.01373	0.954115	0.955885	-0.90808	0.181918	2199	0.259185	No	1.23243
YCR027C	RHB1	CATGGATATGAAGTTTCC	0.969176	0.942614	1.05824	0.886857	0.955895	-0.907901	0.181965	2198	0.259371	No	1.22581
YNL228W	" """" "	ACATAGTGGTGAAGCTCT	1.05727	1.05727	1.15834	0.914556	1.05727	0.907647	0.182032	2197	0.259585	No	-1.22973
YIL122W	POG1	GGCTCGCACATATCATAA	0.949368	0.957442	1.05684	0.954447	0.955944	-0.907017	0.182199	2196	0.259941	No	1.27174
YPL138C	SPP1	GATCGGCATCTAGCTTGA	1.06225	1.0018	1.12295	1.0522	1.05722	0.906824	0.18225	2195	0.260132	No	-1.25472
YHR044C	DOG1	CCTTCTTGAGGATGTGAG	0.945192	0.964344	1.05947	0.947595	0.95597	-0.906566	0.182318	2194	0.260348	No	1.2479
YKL176C	LST4	TGGCAATCGTCCGCAAGT	0.927881	0.984075	0.927881	1.0103	0.955978	-0.906418	0.182357	2193	0.260522	No	1.19753
YDR340W	" """" "	AGGCACCCAGTGTAGTAA	0.932576	0.953685	1.06381	0.958325	0.956005	-0.905934	0.182485	2192	0.260824	No	1.23786
YKR028W	SAP190	AAGGACCGTCTCAAGTAG	1.12672	1.02274	1.09154	0.959037	1.05714	0.905325	0.182647	2191	0.261174	No	-1.26786
YDR116C	MRPL1	GAGGACCCTACATTATTC	1.08625	0.898425	1.02802	1.20971	1.05714	0.905276	0.18266	2190	0.261312	No	-1.2
YFR012W	DCV1	CGAGCTAGTACATACGAG	1.08419	1.0299	1.11137	0.955911	1.05704	0.903565	0.183113	2189	0.26208	No	-1.24
YOR012W	" """" "	GCAGATAATACACTGTCA	1.10716	1.0214	1.09268	1.0154	1.05704	0.903489	0.183133	2188	0.262229	No	-1.25185
YPL123C	RNY1	CTGCGAGAACGAATGATT	0.783015	0.946395	0.96599	1.04136	0.956192	-0.902575	0.183376	2187	0.262696	No	1.16
YKL161C	KDX1	TAGAGGACCGAAGCCACT	0.926418	1.03603	1.09803	1.07786	1.05695	0.901876	0.183561	2186	0.263082	No	-1.2807
YEL003W	GIM4	CAGCAGGTGAAACGATGC	1.04781	1.06608	1.32508	0.989382	1.05695	0.901862	0.183565	2185	0.263208	No	-1.24176
YOR348C	PUT4	AATGAGCTGGAAGCCTCT	0.975243	0.911726	1.03604	0.937265	0.956254	-0.901467	0.18367	2184	0.263479	No	1.23214
YDR026C	NSI1	GGCTAGAACCAATTCCCA	0.974544	0.937048	0.95626	0.95626	0.95626	-0.901362	0.183698	2183	0.26364	No	1.23158
YCR062W		CAGAGTACGTGAGATAGA	1.12864	1.04477	1.06894	1.03025	1.05686	0.900248	0.183994	2182	0.264186	No	-1.45205
YBL001C	ECM15	AACTGACAGGAAGGCGAT	0.948814	0.938867	1.03918	0.964005	0.956409	-0.898692	0.184408	2181	0.264902	No	1.22152
YCR050C	" """" "	ATACTATCGGCCAGTGCC	1.14329	1.0486	1.06493	1.01387	1.05676	0.898592	0.184435	2180	0.265062	No	-1.28736
YFR014C	CMK1	TTCTTACACACCCAGGAG	0.928909	0.93991	1.08609	0.972938	0.956424	-0.898434	0.184477	2179	0.265244	No	1.23333
YIR021W	MRS1	CATCGAGAGGCAGATTTA	1.07457	1.03893	1.15817	1.02142	1.05675	0.898368	0.184495	2178	0.265391	No	-1.24762
YIL009W	FAA3	CATCATGTGAAATCCGTG	0.936477	1.11359	1.20147	0.999895	1.05674	0.898217	0.184535	2177	0.265571	No	-1.47953
YPL227C	ALG5	GCTCATCTAACAGTATTG	0.941545	0.971363	1.0591	0.927554	0.956454	-0.897893	0.184621	2176	0.265817	No	1.27806
YMR158WA		CATAGAGTTCGAGACAGC	0.931937	0.956509	1.00739	0.956509	0.956509	-0.896906	0.184885	2175	0.266319	No	1.22826
YOR002W	ALG6	GCAGTTATCACAAGCTCT	0.975252	0.900379	0.980051	0.937794	0.956523	-0.896647	0.184954	2174	0.266541	No	1.27326
YPR018W	RLF2	ACTATCTAACGAGCTTGG	1.06145	1.05186	1.16399	1.02998	1.05665	0.896646	0.184954	2173	0.266664	No	-1.25455
YKR095W	MLP1	AACCAGAGTTTCTAACCG	1.06374	1.05803	1.05526	1.01	1.05665	0.896484	0.184997	2172	0.266849	No	-1.28655
YDR291W	HRQ1	TCCTAGTTAGCAGTTAGT	0.895801	0.982056	0.956548	0.956548	0.956548	-0.896203	0.185072	2171	0.26708	No	1.21168
YLR113W	HOG1	TCCATACCGATAAAGCTC	0.928037	0.960841	1.00348	0.9523	0.95657	-0.895805	0.185178	2170	0.267357	No	1.23037
YLR178C	TFS1	ACACATCGTAAACGGGCC	0.94512	0.968063	1.06687	0.940318	0.956592	-0.89542	0.185281	2169	0.267628	No	1.23118
YNL122C	" """" "	TATGACCTGCGACCGCTT	1.05213	1.02093	1.13095	1.06097	1.05655	0.894727	0.185467	2168	0.26802	No	-1.28221
YML052W	SUR7	TGGCATATCACAACAGTC	0.976194	0.93708	1.04016	0.92771	0.956637	-0.894613	0.185497	2167	0.268187	No	1.28605
YDR420W	HKR1	AATTAGGTTGCCCAGCCC	0.990395	0.930011	0.970469	0.942908	0.956689	-0.893685	0.185745	2166	0.26867	No	1.2236
YPL194W	DDC1	CCTCTTCGTACAGTTGGG	1.09031		1.05647	0.989307	1.05647	0.89341	0.185819	2165	0.268901	No	-1.25
YML097C	VPS9	GAGAGACGCATAATCTTG	1.02175	1.06288	1.21629	1.05004	1.05646	0.893152	0.185888	2164	0.269125	No	-1.27632
YHR142W	CHS7	TCATACCGGCCAGTAGGA	0.935808	0.988281	0.971249	0.942218	0.956733	-0.892887	0.185959	2163	0.269352	No	1.23077
YDL110C	TMA17	CACTACGACTTCGGATAC	0.950654	0.937886	1.06234	0.962869	0.956762	-0.892381	0.186094	2162	0.269673	No	1.22872
YML058W	SML1	CGACTGCTCTTCAGGCTA	1.0722	1.04062	1.08857	1.00551	1.05641	0.892327	0.186109	2161	0.269819	No	-1.308
YMR192W	GYL1	GCGCCACAGCACTTAATA	0.930003	0.918903	0.983571	1.00963	0.956787	-0.891923	0.186217	2160	0.270101	No	1.23669
YJL142C	IRC9	GCGGCATCAACAATCTCG	0.941949	0.9717	1.01643	0.931908	0.956825	-0.891253	0.186397	2159	0.270487	No	1.23469
YJL150W	" """" "	AGCTCAGTGTGATCCATG	0.93968	0.973969	1.02267	0.93383	0.956825	-0.891247	0.186398	2158	0.270615	No	1.28271
YDR541C	" """" "	TCACGGACTACAGAGGGA	0.954197	1.17819	1.13083	0.981663	1.05625	0.889324	0.186914	2157	0.27149	No	-1.18954
YOL012C	HTZ1	ATATACGCACGCATTGGG	0.961707	0.952191	1.08746	0.94044	0.956949	-0.889029	0.186994	2156	0.271731	No	1.23153
YOR050C	" """" "	GTGGCACACACATATTCA	1.07876	1.02718	1.05879	1.05351	1.05615	0.887594	0.18738	2155	0.272418	No	-1.28652
YKR045C	" """" "	TATAGACGGACACAGTCG	0.962804	0.926128	1.04223	0.951315	0.95706	-0.887041	0.187528	2154	0.272761	No	1.22286
YBR298C	MAL31	AACAGAAGCCCATGTGGT	0.892178	0.993547	1.25331	0.920634	0.95709	-0.886495	0.187675	2153	0.273101	No	1.22124
YPR071W	" """" "	GCGAGGTAGACATTAGAT	1.07384	1.03821	1.12291	1.00916	1.05602	0.885311	0.187994	2152	0.273693	No	-1.28261
YPR151C	SUE1	AGCTAGACGTTCCTAATG	0.94966	0.96466	1.01379	0.94966	0.95716	-0.88524	0.188014	2151	0.273848	No	1.21127
YDR101C	ARX1	GGTTAGACTACCATTCCA	0.938398	0.958511	1.09402	0.955842	0.957177	-0.88495	0.188092	2150	0.274089	No	1.20741
YDL187C	" """" "	CCATTACTGTAGATGACG	1.08054	1.07007	1.04193	1.03765	1.056	0.884898	0.188106	2149	0.274237	No	-1.25
YAR047C	" """" "	CTGATAGCGATACGTCCG	1.06464	1.0473	1.08182	1.00472	1.05597	0.884439	0.18823	2148	0.274545	No	-1.30303
YIL117C	PRM5	CCATCGCAGCAACTGTAA	0.986866	0.925546	1.05186	0.927648	0.957257	-0.883516	0.188479	2147	0.275037	No	1.22464
YJL211C	" """" "	ACGCTTAGTACAGTCTCA	1.05492	1.05691	1.10026	0.992664	1.05592	0.883406	0.188509	2146	0.275208	No	-1.30222
YGR184C	UBR1	CTGACATCAAGAAGTCCT	0.98307	1.06362	1.14506	1.04818	1.0559	0.88307	0.188599	2145	0.275469	No	-1.28571
YGR026W	" """" "	ATACGTGATTAACGGGTC	1.05341	1.05829	1.10689	0.989361	1.05585	0.882168	0.188843	2144	0.275954	No	-1.28947
YDR538W	PAD1	CGCGTCAGTATAATAGGA	0.968432	0.944846	1.03695	0.946406	0.957419	-0.880615	0.189263	2143	0.276697	No	1.22798
YGL140C	" """" "	GCGCGAACTTTACCCAAT	0.964005	0.950889	1.0059	0.948814	0.957447	-0.880109	0.1894	2142	0.277026	No	1.21519
YBL029W	" """" "	AGTAATATCTAAGCACCC	0.891995	0.94423	0.970727	1.00248	0.957479	-0.879541	0.189554	2141	0.277381	No	1.19417
YDR424C	DYN2	AATACTACGTCACGGAGG	1.07816	1.03321	1.12572	1.02373	1.05568	0.879241	0.189635	2140	0.27763	No	-1.28431
YMR066W	SOV1	CCGAGCTTTCTAACTAGC	0.950351	0.921484	1.07729	0.96474	0.957545	-0.878346	0.189878	2139	0.278115	No	1.21088
YPR191W	QCR2	GGTTCCTAACTACCGCTA	0.947106	0.968079	1.01324	0.919837	0.957592	-0.877505	0.190106	2138	0.278579	No	1.22159
YML102CA		GCCTTCACATCAACAGGA	1.03189	1.09562	1.07927	0.969625	1.05558	0.877476	0.190114	2137	0.278721	No	-1.26027
YDR539W	FDC1	CACAGACCGACAGTAGGA	1.05558	1.05558	1.08837	0.964702	1.05558	0.877435	0.190125	2136	0.278868	No	-1.27027
YEL060C	PRB1	TAGTGAGTGCCACACGTC	0.945637	0.958913	1.13537	0.956318	0.957616	-0.877084	0.190221	2135	0.279139	No	1.25378
YCL001WA	" """" "	CAGCACCTGCAAGATCAT	0.946816	0.968431	1.10854	0.942592	0.957623	-0.87695	0.190257	2134	0.279323	No	1.23077
YBL099W	ATP1	AAGTGCGCCTAATCGCGT	1.00824	1.06608	1.06608	1.045	1.05554	0.876613	0.190348	2133	0.279588	No	-1.17143
YEL024W	RIP1	CTATTCTGGAGCACCGAT	1.04318	1.15888	1.06785	0.980959	1.05551	0.876163	0.190471	2132	0.279899	No	-1.23333
YNL236W	SIN4	TAGCTCGATTGAACTGCC	0.860947	0.933357	1.07748	0.982031	0.957694	-0.875684	0.190601	2131	0.280222	No	1.37313
YPL006W	NCR1	TAAGCATAGCGACCTACA	0.94789	0.967514	1.06273	0.9202	0.957702	-0.87554	0.19064	2130	0.280411	No	1.24
YJR139C	HOM6	GGCAGGCAGTTCATTCAA	0.975558	0.939872	1.07923	0.909914	0.957715	-0.875312	0.190702	2129	0.280634	No	1.22086
YBR074W	PFF1	AATCTACCGGCACGATGA	1.00491	1.05546	1.08863		1.05546	0.875204	0.190731	2128	0.280809	No	-1.29911
YDR493W	MZM1	ACCGTGGATCGAGTTGTC	1.07935	1.03156	1.085	1.01588	1.05545	0.875121	0.190754	2127	0.280974	No	-1.27835
YNL054W	VAC7	ATACTAGGCCAAGGCGGC	1.1642	1.06232	1.04856	1.03591	1.05544	0.874938	0.190804	2126	0.28118	No	-1.29
YGL050W	TYW3	CCGGACTGTTAAGATAGA	1.07475	1.03591	1.12561	1.0261	1.05533	0.872953	0.191344	2125	0.282109	No	-1.28358
YGL051W	MST27	CCGATGTAACTCCTACTA	0.936126	1.0631	1.0475	1.08626	1.0553	0.872411	0.191492	2123	0.282593	No	-1.24272
YDR071C	PAA1	CCTAATGACCAAGGAGGC	1.0475	1.0631	1.16975	0.978907	1.0553	0.872411	0.191492	2124	0.28246	No	-1.24272
YLR210W	CLB4	AGAGCCTTAGAACCCATT	0.981153	0.905382	1.04797	0.934608	0.957881	-0.872341	0.191511	2122	0.282754	No	1.24686
YDL242W	" """" "	GGTGACTCCAAAGAACTC	1.11644	1.07363	1.03694	0.952131	1.05528	0.872106	0.191575	2121	0.282982	No	-1.27219
YBR064W	" """" "	ACTCACTCAGGTGGATAA	0.951668	0.96413	1.05284	0.907587	0.957899	-0.872005	0.191603	2120	0.283156	No	1.22705
YLR346C	CIS1	CAGATCAGAGAAGGTGCC	0.920191	0.933796	1.0908	0.982013	0.957905	-0.871909	0.191629	2119	0.283329	No	1.24324
YDR157W	" """" "	GCAGGTCGTTTAATATCG	0.927463	0.968091	1.01085	0.94773	0.95791	-0.871805	0.191657	2118	0.283505	No	1.22816
YIR005W	IST3	ATCATGTCTCAAGGTCGG	0.955431	0.960391	0.981876	0.863057	0.957911	-0.871791	0.191661	2117	0.283644	No	1.17857
YOR274W	MOD5	GAGTGATCTCCACGTTTC	1.04104	0.984804	1.06943	1.0823	1.05523	0.871194	0.191824	2116	0.284019	No	-1.27381
YGL228W	SHE10	TTTGTGCCCGGACCCTGA	0.903907	0.982673	1.02157	0.933297	0.957985	-0.870465	0.192023	2115	0.284448	No	1.25
YOR318C	" """" "	GCAGGCTCTATCACCTAT	0.944316	0.98839	0.967323	0.94866	0.957991	-0.870354	0.192053	2114	0.284628	No	1.18182
YDR030C	RAD28	GGGCATCTTAAACCACAC	0.938797	0.942476	1.09625	0.973569	0.958023	-0.869795	0.192206	2113	0.284989	No	1.21818
YGR142W	BTN2	TTCCCAAGGACGTTAAAG	1.08202	1.03517	1.07272	1.03758	1.05515	0.869702	0.192232	2112	0.285162	No	-1.27429
YEL065W	SIT1	ATTGATACAGGCCGATAT	0.962824	0.928279	1.01254	0.953311	0.958067	-0.868994	0.192425	2111	0.285584	No	1.23735
YJL058C	BIT61	CGATGTCAGATAAGGTAT	0.899134	1.21105	1.25817	0.88084	1.05509	0.86864	0.192522	2110	0.285863	No	1.05325
YNL195C	" """" "	CATCAGAAGCAAGCCTTT	0.974456	0.94173	1.01392	0.935386	0.958093	-0.868538	0.19255	2109	0.28604	No	1.22404
YAL067C	SEO1	TAGCATCCGCGAATGTGT	0.93716	0.972495	1.02179	0.943702	0.958099	-0.868431	0.192579	2108	0.28622	No	1.24643
YBL104C	SEA4	ACTCATCAGGTATGGGAA	0.944674	0.971552			0.958113	-0.868177	0.192649	2107	0.286459	No	1.33333
YJL024C	APS3	AATTGACTCGCAGGCATC	0.947332	0.968951	1.10477	0.914007	0.958142	-0.867662	0.19279	2106	0.286805	No	1.19835
YDL240W	LRG1	GTGGATAACACAACTTCC	0.975597	0.940766	1.02463	0.896106	0.958182	-0.86695	0.192985	2105	0.287231	No	1.20741
YER123W	YCK3	GCACTCACTACAGATAGA	0.981419	0.935073	1.15384	0.935073	0.958246	-0.865796	0.193301	2104	0.287838	No	1.21053
YJR154W	" """" "	GACTACCGAGTGCTAGGC	0.917902	0.974193	1.01783	0.942319	0.958256	-0.86561	0.193352	2103	0.288051	No	1.21605
YAL056W	GPB2	TAAGATGTGTGAACTGCG	0.926644	0.969077	1.10444	0.947444	0.95826	-0.865536	0.193372	2102	0.288218	No	1.23276
YMR245W	" """" "	TAGCTCACAGCATATCGC	1.05607	1.05368	1.11646	1.02157	1.05488	0.864789	0.193577	2101	0.288662	No	-1.28497
YPR127W	" """" "	CGTTAAGCATGGTGTTCA	0.958304	0.958304	0.956629	1.05434	0.958304	-0.86476	0.193585	2100	0.288811	No	1.22051
YOR042W	CUE5	CACTGTGTAGCAGCCGGT	0.913597	0.958969	1.00537	0.957657	0.958313	-0.864596	0.19363	2099	0.289016	No	1.23109
YPR095C	SYT1	GGATATGTTCCACAGCCT	0.928723	0.99792	0.987931	0.927463	0.958327	-0.864344	0.193699	2098	0.289257	No	1.24272
YNL303W	" """" "	GCCATACAGCTAGAGACA	0.953996	0.962732	1.04869	0.95306	0.958364	-0.863682	0.193881	2097	0.289666	No	1.24422
YDR508C	GNP1	AGGGAACTGTCGATTCTG	0.941408	0.975373	1.06163	0.911125	0.958391	-0.863207	0.194012	2096	0.29	No	1.24231
YNL128W	TEP1	TATTCTGCCGTCAGCCGT	1.06743	1.04207	1.11644	1.00923	1.05475	0.862532	0.194197	2095	0.290415	No	-1.27219
YDR388W	RVS167	ACAGTAACTCCAGGTATT	1.05833	1.09054	1.05106	0.967536	1.05469	0.861522	0.194475	2094	0.29097	No	-1.44304
YBR267W	REI1	ACGAGCTAGTTCTCAGTC	0.952386	0.919996	1.06063	0.96462	0.958503	-0.861193	0.194566	2093	0.291244	No	1.32432
YBR258C	SHG1	ATGAGAGCCGGATCGTCC	1.01978	1.07559	1.05644	1.05288	1.05466	0.860936	0.194637	2092	0.29149	No	-1.30081
YNL136W	EAF7	TCTACGTGCGTCAGGTAT	1.08718	0.950216	1.08718	1.02206	1.05462	0.860226	0.194832	2091	0.291922	No	-1.2381
YBR244W	GPX2	AACGCCTGGTCACTGCTA	1.08409	1.01789	1.10001	1.02512	1.0546	0.859869	0.194931	2090	0.292209	No	-1.2834
YLR354C	TAL1	CTATCGGATGGAATAATG	1.08235	1.02683	1.20482	0.916756	1.05459	0.859654	0.19499	2089	0.292438	No	-1.23967
YAL018C	LDS1	CATACACGTAAAGTGCGC	0.987312	1.05364	1.09489	1.05547	1.05456	0.859077	0.195149	2088	0.292817	No	-1.29876
YBR048W	RPS11B	ATCGGCCTGTAATCGGAT	1.04396	1.00795	1.10652	1.06508	1.05452	0.858365	0.195345	2087	0.293252	No	-1.22222
YDR369C	XRS2	AAGTACGTGTAATCCTCG	0.902281	1.04942	1	0.917453	0.958727	-0.857188	0.19567	2086	0.293881	No	1.20833
YBL086C	" """" "	ACCACTCACTAAGGAGGA	0.955011	0.927443	1.00506	0.962484	0.958747	-0.856816	0.195773	2085	0.294176	No	1.22326
YPR076W	" """" "	GCAAGGCAGCGTAACTAT	1.0496	1.05921	1.06945	1.03707	1.0544	0.856324	0.195909	2084	0.294522	No	-1.29437
YPL039W	" """" "	TGTACCGACACGCTCAGA	0.951861	0.965736	1.00687	0.927414	0.958798	-0.855905	0.196025	2083	0.294838	No	1.18919
YOL113W	SKM1	CTTCATTCAGGATCAGAG	0.922997	0.99464	1.05856	0.906392	0.958819	-0.855539	0.196127	2082	0.295132	No	1.23494
YKR007W	MEH1	TAGAGGCAGACATAGGTC	1.05777	0.960972	1.21222	1.05073	1.05425	0.853569	0.196672	2081	0.296095	No	-1.22222
YDR370C	DXO1	AATCCTTGGTAAGAGTCG	0.945735	0.950167	1.06794	0.967745	0.958956	-0.853076	0.196809	2080	0.296443	No	1.22059
YLR367W	RPS22B	ATACAGTAGACAGATGTG	0.994332	1.07075	1.11232	1.03769	1.05422	0.853008	0.196827	2079	0.296614	No	-1.2844
YKL056C	TMA19	GCGCCGCTAATGAATTGT	1.02625	1.11599	1.08218	1.00828	1.05421	0.852935	0.196848	2078	0.296787	No	-1.24444
YDR210W	" """" "	GACTATGGCGTGTCACCG	1.08019	0.992964	1.145	1.02817	1.05418	0.852316	0.197019	2077	0.297189	No	-1.25904
YMR027W	" """" "	TATGTATGCACAGCACCG	0.979041	1.0714	1.11488	1.03683	1.05412	0.851187	0.197333	2076	0.297805	No	-1.26506
YJL020C	BBC1	CTACTACGTCGAGAGGTG				0.959091	0.959091	-0.85066	0.197479	2075	0.29817	No	1.21466
YBL075C	SSA3	ACAGTTTAGGAAGCTCGT	0.956629	0.935076	1.13775	0.961715	0.959172	-0.849217	0.19788	2074	0.298919	No	1.21538
YIL103W	DPH1	TGAGATGTTGCACTCCTC	1.07911	1.0289	1.14514	0.968768	1.054	0.849173	0.197892	2073	0.299082	No	-1.25767
YAL019W	FUN30	TGCACAGCGACAATACGC	1.00912	0.829668	0.909233	1.2279	0.959175	-0.849165	0.197895	2072	0.29923	No	1.21348
YOL159C	CSS3	ACTAATCCAGCAGTAGCC	1.05716	1.06379	1.0508	1.04874	1.05398	0.848735	0.198014	2071	0.299555	No	-1.28638
YGL196W	DSD1	TTTACGGTGCGACGAGTC	0.932765			0.985674	0.959219	-0.848366	0.198117	2070	0.299856	No	1.22472
YKL007W	CAP1	TACTCGGCAACAGGTCGG	1.04182	1.06603	1.15795	0.958511	1.05392	0.847707	0.198301	2069	0.300278	No	-1.23853
YNL091W	NST1	AATAGCGTGAAACCGTGG	1.02547	1.09733	1.08232	1.02547	1.05389	0.847204	0.198441	2068	0.300636	No	-1.2381
YIL087C	AIM19	TGAGCCAGTGCATTCCAT	0.94784	0.970737	1.02232	0.946437	0.959289	-0.847122	0.198464	2067	0.300816	No	1.28193
YBL037W	APL3	ACATAACTTTCCAGAAGC	1.03547	1.07229	1.11373	0.997374	1.05388	0.846988	0.198501	2066	0.301018	No	-1.25
YER080W	AIM9	CATTAGTGACCAGCGAGA	1.03547	1.07229	1.08954	0.943332	1.05388	0.846988	0.198501	2065	0.301164	No	-1.25
YMR304CA	" """" "	CTTCATAGTGTGACAGGG	0.988348	0.917845	1.07503	0.930345	0.959347	-0.846084	0.198753	2064	0.301692	No	1.21168
YOL131W	" """" "	TATGCACTTCTCCGAACG	0.876885	0.930345	0.994901	0.988348	0.959347	-0.846084	0.198753	2063	0.301839	No	1.21168
YPR154W	PIN3	TTTCTAACAGGCGTTGGA	1.0576	1.05005	1.07102	0.998234	1.05382	0.845958	0.198788	2062	0.302038	No	-1.27568
YMR320W	" """" "	GCACAGCTATGCAACTAG	0.9351	0.95983	1.05431	0.958894	0.959362	-0.845816	0.198828	2061	0.302245	No	1.23885
YDR144C	MKC7	GGGCTATAAGTCTCTCGA	0.973132	0.906907	0.970438	0.948315	0.959377	-0.845544	0.198903	2060	0.302507	No	1.23016
YFL033C	RIM15	GCGACTTACAGCACTATC	0.975824	0.939969	1.03662	0.943019	0.959421	-0.84475	0.199125	2059	0.302991	No	1.26638
YDL210W	UGA4	GGTGACATCAAACGCCCT	0.926768	0.982045	0.957886	0.961096	0.959491	-0.843498	0.199475	2058	0.303671	No	1.21569
YPL141C	FRK1	CTTCATGGCAGTCGGGAC	1.03835	1.04909	1.07827	1.05825	1.05367	0.843199	0.199559	2057	0.303946	No	-1.28
YOR243C	PUS7	GATCCAGCTTAATGAACT	1.07778	1.06509	1.0422	0.99328	1.05364	0.842738	0.199688	2056	0.30429	No	-1.25
YLR452C	SST2	TTATAGCCGAGCACACTG	0.926939	0.950073	1.01527	0.969027	0.95955	-0.84244	0.199771	2055	0.304566	No	1.18269
YML075C	HMG1	GCCCTATGATCTAATTGT	0.943163	0.891125	0.976001	1.40465	0.959582	-0.841871	0.19993	2054	0.304957	No	1.18692
YDL036C	PUS9	CACAGGAGGTAACACTTT	0.931198	0.987969			0.959584	-0.841838	0.199939	2053	0.305119	No	1.22472
YMR244CA	COA6	CCACAATACAGATTTCGC	1.05245	1.05469	1.11399	0.982184	1.05357	0.841386	0.200066	2052	0.305461	No	-1.28079
YIR043C		TACCAGGATGAGTAAGAC	0.949304	0.969923	1.04229	0.901729	0.959613	-0.841308	0.200088	2051	0.305643	No	1.22634
YLL038C	ENT4	GGATGCACACACTTCAAT	0.961639	0.95493	1.04015	0.957764	0.959701	-0.83973	0.20053	2050	0.306468	No	1.23529
YOR313C	SPS4	TACGTCATGCGATATGCT	0.784262	1.13294	1.04198	0.877462	0.959722	-0.839359	0.200634	2049	0.306777	No	1.2093
YEL009C	GCN4	GCATTCTACCAAGCTGCA	0.952769	0.95867	1.03748	0.960954	0.959812	-0.837746	0.201087	2048	0.307619	No	1.24462
YML051W	GAL80	GGCCACCATAAATGAGTC	0.928196	0.977409	1.06536	0.942218	0.959813	-0.837727	0.201092	2047	0.307778	No	1.21429
YML095C	RAD10	TATTGAGCGCCAGCTTTG	1.00887	0.956548	1.28248	1.09784	1.05336	0.837553	0.201141	2046	0.308003	No	-1.21239
YLR263W	RED1	CCTAAGCCATAATGTGAA	0.978367	1.07501	1.13441	1.03169	1.05335	0.837449	0.20117	2045	0.308199	No	-1.28279
YLR366W	" """" "	CGGATATTTCTCAATGTG	1.04884	1.05778	1.01005	1.06243	1.05331	0.836716	0.201376	2044	0.308665	No	-1.24138
YPL199C	" """" "	CCTCGATGGGCATTGACG	1.01906	1.08752	1.12906	0.969378	1.05329	0.83636	0.201476	2043	0.30897	No	-1.25743
YBR125C	PTC4	GCAAACGGGTTGTAATTC	0.979515	1.07003	1.04521	1.06136	1.05328	0.836225	0.201514	2042	0.309179	No	-1.24603
YLL044W	" """" "	GCACATGAGAGACATTGA	0.918633	0.942897	0.976898	0.988057	0.959897	-0.836224	0.201514	2041	0.309331	No	1.17442
YLR216C	CPR6	ATAGATAGCGAACCCGGA	0.990795	1.04661	1.09824	1.05984	1.05323	0.835277	0.201781	2040	0.309892	No	-1.25676
YOL042W	NGL1	GCATCATTACAACACGCT	0.961984	1.1444	1.1444	0.95473	1.05319	0.834596	0.201972	2039	0.310338	No	-1.1358
YBR189W	RPS9B	AGCGAGCTGTTTAAGCCC	1.00894	1.06719	1.12273	1.03918	1.05319	0.834543	0.201987	2038	0.310514	No	-1.24409
YMR070W	MOT3	ATCCCATAGTGTTAAGGC	0.891886	1.01528	1.091	1.11486	1.05314	0.833716	0.202221	2037	0.311025	No	-1.15789
YGR220C	MRPL9	AGATGAGACGCACGACAC	0.985002	0.980959	0.939139	0.924623	0.960049	-0.83351	0.202279	2036	0.311267	No	1.18919
YDL018C	ERP3	CCCATACATTGTTAGAAG	1.03621	1.06361	1.17549	1.04263	1.05312	0.833358	0.202322	2035	0.311486	No	-1.27411
YER187W	" """" "	ATGCGAAGTCGATTGAAG	0.941009	0.979139	1.05064	0.934136	0.960074	-0.833055	0.202407	2034	0.31177	No	1.21053
YDR242W	AMD2	TGTTCCAGCCGTATCCAG	1.08296	0.932971	1.15648	1.02321	1.05308	0.832641	0.202524	2033	0.312104	No	-1.24516
YPR115W	RGC1	AAACCTACAGTGTGGGCA	1.03358	1.03542	1.07072	1.07785	1.05307	0.832523	0.202557	2032	0.312308	No	-1.2765
YOR216C	RUD3	GGCTTATAGAGACATACA	0.958546	0.961747	1.04447	0.817651	0.960147	-0.831758	0.202773	2031	0.312795	No	1.18487
YIL146C	ATG32	AGAGGCCATTCATTCACA	0.946216	0.991497	0.974201	0.917532	0.960209	-0.830643	0.203088	2030	0.313435	No	1.21918
YIR035C	" """" "	TAGTACATGCTCATACAC	0.961732	0.958778	1.05052	0.94669	0.960255	-0.829811	0.203323	2029	0.313953	No	1.23102
YDR262W	" """" "	TTAGTCACGCCACTGGTT	0.900576	0.899247	1.02003	1.07358	0.960304	-0.828946	0.203568	2028	0.314486	No	1.27381
YHR168W	MTG2	TATCGGTTACCATGCGGC	0.876182	0.958107	1.0146	0.962514	0.96031	-0.828827	0.203601	2027	0.314693	No	1.17204
YDL170W	UGA3	CACGTCACCGTATGTAGA	0.935216	0.985482	1.01324	0.931998	0.960349	-0.828133	0.203798	2026	0.315152	No	1.21591
YCR102WA	" """" "	AGGGACCAGTCACAGTCA	1.03087	1.06194	1.08749	1.0437	1.05282	0.828005	0.203834	2025	0.315364	No	-1.28054
YLR149C	" """" "	TAGATCGTTCGACGCCTC	1.03622	1.13388	1.03125	1.0694	1.05281	0.827745	0.203908	2024	0.315634	No	-1.22449
YBR292C	" """" "	GGGACGAACACACCATGT	0.899247	0.92075	1.04291	1	0.960375	-0.82767	0.203929	2023	0.315822	No	1.23214
YML026C	RPS18B	TATTGTAGCACAGGGCAG	0.962149	0.919197	1.18087	0.958643	0.960396	-0.82729	0.204036	2022	0.316145	No	1.18018
YKL027W	TCD2	TACGAACACCGTCGCAAT	0.958892	0.952987	1.07194	0.961933	0.960413	-0.826994	0.20412	2021	0.316432	No	1.18548
YNL090W	RHO2	AGATGAACCAACCCGGTG	0.945268	0.961671	1.08261	0.959196	0.960433	-0.826621	0.204226	2020	0.316753	No	1.23714
YMR319C	FET4	CCGCATCATGGAACATAG	0.979549	0.941353	1.07754	0.938066	0.960451	-0.82631	0.204314	2019	0.317046	No	1.22764
YOL096C	COQ3	CTTGGTAATCGACGTTTC	1	1.28879	1.08474	1.0207	1.05272	0.826221	0.204339	2018	0.317242	No	-1.17647
YGL053W	PRM8	CCTACCACGTAAGTTATC	0.964605	0.941321	1.04897	0.956373	0.960489	-0.825626	0.204508	2017	0.317662	No	1.23292
YOR189W	IES4	GCCCGAGAATCCAAGGCA	1.0375	1.06785	1.21862	0.997772	1.05267	0.825361	0.204583	2016	0.317936	No	-1.21978
YJL038C	LOH1	TTATGGCGCTCACCGCTG	1.00579	1.78795	1.0593	1.04603	1.05267	0.825215	0.204625	2015	0.318158	No	-1.26554
YDR119W	VBA4	GAGCATACTTTAACACCG	0.975749	0.931597	1.06907	0.945287	0.960518	-0.825108	0.204655	2014	0.318364	No	1.21463
YPL248C	GAL4	CCTATACTGAAACTGACG	1.059	1.03352	1.04632	1.06167	1.05266	0.825082	0.204663	2013	0.318533	No	-1.30675
YLL060C	GTT2	CTCGGATAGTGCATGATA	0.911276	0.960579	1.00539	0.960579	0.960579	-0.824015	0.204965	2012	0.319163	No	1.2
YOR003W	YSP3	ACAGTGTACCAATGTGCT	0.93843	0.914706	0.982731	1.00371	0.96058	-0.82399	0.204973	2011	0.319333	No	1.22609
YOR120W	GCY1	ATTCTATCACGAGCGGCA	0.918685	0.910142	1.00248	1.02375	0.960583	-0.823936	0.204988	2010	0.319516	No	1.20388
YGR236C	SPG1	GGCTAATACTTCTGAACC	0.961638	0.959539	1.10269	0.904981	0.960588	-0.823845	0.205014	2009	0.319715	No	1.1988
YLR048W	RPS0B	TGGCTCCGACAAAGCGCA	0.974096	1.50785	0.889159	1.13089	1.05249	0.822113	0.205506	2008	0.320643	No	-1.12195
YPR028W	YOP1	CGTACATCTGATAACCTG	1.05966	1.02012	1.07779	1.04532	1.05249	0.822039	0.205527	2007	0.320836	No	-1.27854
YBL010C	" """" "	AGAGTACAGCACCTAGTT	0.944353	0.971277	1.06105	0.950135	0.960706	-0.821738	0.205613	2006	0.32113	No	1.2
YPR188C	MLC2	AAGCCAGCAGCATTCCTA	0.959906	0.916634	1.08728	0.961506	0.960706	-0.821737	0.205613	2005	0.32129	No	1.20874
YLR282C	" """" "	AGACACTAGACATTCTCA	0.921156	0.92348	1.02887	0.997991	0.960735	-0.821218	0.205761	2004	0.321681	No	1.24057
YMR180C	CTL1	GGGCGTCCAACAATGCAC	1.01192	0.925357	0.996213	0.909804	0.960785	-0.820321	0.206016	2003	0.322241	No	1.20635
YMR052CA	" """" "	CTCATCTACAGGGAGCGA	1.05239	0.989263	1.12445	1.05239	1.05239	0.820307	0.20602	2002	0.322409	No	-1.25641
YLR028C	ADE16	TGTCCATGACCACAAATA	0.945922	0.969408	1.04078	0.952223	0.960816	-0.819777	0.206172	2001	0.322807	No	1.22305
YDR525W	API2	ATCCAGCCGGGAGCTAGT	0.960886	0.90184	0.977312	0.960886	0.960886	-0.818513	0.206532	2000	0.323533	No	1.19497
YBR007C	DSF2	ATCATGTAGGTAACGTGA	1.06504	1.03246	1.11438	1.03953	1.05228	0.818338	0.206582	1999	0.323773	No	-1.27753
YNR055C	HOL1	TAGAGGGTCCCACCTAAT	1.03813	1.04738	1.05715	1.06225	1.05227	0.818045	0.206666	1998	0.324066	No	-1.23148
YFR054C	" """" "	GATCTAACGCACGGGAAC	1.06379	0.974281	1.09886	1.04074	1.05226	0.817987	0.206682	1997	0.324254	No	-1.27442
YDR042C	" """" "	GAAGAGTCTACAACCCGC	0.955856	0.998691	0.965983	0.908261	0.96092	-0.817914	0.206703	1996	0.32445	No	1.19883
YFR023W	PES4	TAGTAGCCCATCCGAACG	1.05613	1.04838	1.09799	0.999082	1.05226	0.817872	0.206715	1995	0.324631	No	-1.26519
YGR117C	" """" "	GTGTTCGACCTGACCCGT	0.9716	1.07541	1.09996	1.02898	1.0522	0.81679	0.207024	1994	0.325279	No	-1.24324
YKR005C	" """" "	AGAGACGTTTGGCAACTC	0.969358	0.959558	0.962423	0.946957	0.96099	-0.816645	0.207066	1993	0.325507	No	1.22756
YNL092W	" """" "	AAGTCTGTCAAACCTTCG	0.931452	0.971167	1.03347	0.950942	0.961055	-0.815493	0.207395	1992	0.326189	No	1.23478
YHL028W	WSC4	AGTGAGCATGTCCGATAA	1.05423	1.05002	1.09805	0.999257	1.05212	0.81548	0.207399	1991	0.326359	No	-1.2757
YJR144W	MGM101	GCGGTCAGATTTCAGGCA	0.880668	1.07317	1.00888	0.91325	0.961065	-0.815318	0.207445	1990	0.326596	No	1.18182
YBL053W	" """" "	ATACTTGCGGAAGCTACG	1.06475	0.997668	1.06475	1.03945	1.0521	0.815066	0.207517	1989	0.326874	No	-1.21591
YOL138C	RTC1	CTCATAGTTGGTAATACG	0.988896	1.1309	1.03389	1.07025	1.05207	0.814475	0.207687	1988	0.327305	No	-1.2233
YNL086W	SNN1	CCTTTATTACGATGGAGG	0.933144	1.01843	0.98929	0.905658	0.961217	-0.812586	0.208228	1987	0.328323	No	1.20408
YOR351C	MEK1	TGATCCGCACCATTGTCG	0.939481	0.982967	1.06212	0.92042	0.961224	-0.812462	0.208263	1986	0.328544	No	1.2069
YJL071W	ARG2	CTATCAAGGCAAGCGATC	0.962646	0.959818	1.02845	0.959818	0.961232	-0.812318	0.208304	1985	0.328775	No	1.21053
YLR414C	PUN1	TACGAAACTAAATCGGCT	0.982825	0.939671	0.99212	0.928254	0.961248	-0.812033	0.208386	1984	0.32907	No	1.21698
YML016C	PPZ1	CATAGCTCTACAGACTTA	0.947371	1.05612	1.12942	1.04773	1.05193	0.811987	0.2084	1983	0.329257	No	-1.2377
YPR126C	" """" "	GGTCTCACACTATCTTCA	0.945925	0.976627	1.05889	0.904476	0.961276	-0.811534	0.20853	1982	0.329628	No	1.22581
YBR220C	" """" "	AGCTTATCCTCATACCGT	1.08725	1.01655	1.23828	0.989237	1.0519	0.811512	0.208536	1981	0.329805	No	-1.25229
YJL116C	NCA3	GAGACCACATCTAATTCA	0.974436	0.932581	1.03609	0.948143	0.961289	-0.811289	0.2086	1980	0.330073	No	1.20792
YDR183W	PLP1	GCCGCTACCTTGACTGAA	0.919764	1.00282	1.07991	0.913135	0.961294	-0.811208	0.208623	1979	0.330276	No	1.19355
YNR036C	MRPS12	CAATGCTGGTGAAGTCTT	1.07494	0.995717	1.11147	1.02829	1.05161	0.806339	0.210024	1978	0.332661	No	-1.21277
YLR460C	" """" "	GACTATCTCACACGAGTG	1.06458	1.03857	1.13241	0.998826	1.05157	0.80563	0.210228	1977	0.333154	No	-1.24667
YOL128C	YGK3	CATCAGCTAGGCCATTAG	1.05151	1.05151	1.13329	1.02314	1.05151	0.804564	0.210536	1976	0.33381	No	-1.27632
YHL032C	GUT1	ATAGTGATCCTAGCCCAG	0.8834	1.02995	0.983441	0.939914	0.961678	-0.804339	0.210601	1975	0.334082	No	1.22481
YOL001W	PHO80	GCCTCTGTATCAATCTGT	0.899061	0.949041	0.974334	1.08304	0.961687	-0.804162	0.210652	1974	0.334332	No	1.15493
YGR162W	TIF4631	CACCTCAACAGATATTGG	1.00547	0.961705	0.961705	0.953394	0.961705	-0.803847	0.210743	1973	0.334646	No	1.16667
YGL082W	" """" "	CCAGACGCTTTAATTGGA	0.962553	0.96087	1.04103	0.905293	0.961711	-0.803734	0.210775	1972	0.334868	No	1.20101
YPR079W	MRL1	ACGACACCGAGAGCTTAT	0.964744	0.958775	0.928737	0.967827	0.961759	-0.802875	0.211024	1971	0.335432	No	1.20548
YPL070W	MUK1	TAAGCTAGTATAACCGCT	1.09187	0.972443	1.04416	1.05852	1.05134	0.801449	0.211436	1970	0.336258	No	-1.27869
YJR106W	ECM27	GCCTCACTATTCACGTTA	0.949616	1.0049	0.954318	0.969392	0.961855	-0.801165	0.211518	1969	0.33656	No	1.18621
YIL084C	SDS3	TCCGCATAGAGATTACAG	0.946325	0.977544	1.05756	0.901919	0.961935	-0.799736	0.211932	1968	0.337389	No	1.19643
YDR295C	HDA2	TTATTCCGCCTAGCAGGT	1.05526	0.988827	1.07891	1.0472	1.05123	0.799421	0.212023	1967	0.337707	No	-1.25714
YLR365W	" """" "	TTATATCAGGACCCGGTG	1.04768	1.05475	1.13584	1.0376	1.05121	0.799152	0.212101	1966	0.338002	No	-1.24286
YPR114W	" """" "	CATACACTAGGGACGGCA	0.959544	0.959544	0.964402	0.974571	0.961973	-0.799049	0.212131	1965	0.338222	No	1.16092
YBR231C	SWC5	ATGGCCGCTTCAGCCTTT	0.940203	0.915335	0.983746	0.983746	0.961974	-0.799027	0.212137	1964	0.338405	No	1.19463
YBR162C	TOS1	AGAGCCTCCTCATTTCGT	0.967241	0.956729	1.03465	0.907624	0.961985	-0.798833	0.212194	1963	0.338666	No	1.19162
YIL133C	RPL16A	AAGCTACCTGAATGAGCA	1.01074	1.07138	1.07138	1.03099	1.05119	0.7987	0.212232	1962	0.338901	No	-1.23016
YIL079C	AIR1	GATAAGGTCACAGAGACT	1.02463	1.02662	1.07569	1.10548	1.05116	0.798193	0.212379	1961	0.339309	No	-1.25381
YER092W	IES5	TTCTGCGGCATGGCGATC	0.974317	0.889266	0.996552	0.949772	0.962045	-0.797762	0.212504	1960	0.339682	No	1.18382
YNL120C	" """" "	TCCCTACGTCTGATGACA	0.886775	0.959804	0.964322	1.0603	0.962063	-0.797435	0.212599	1959	0.340007	No	1.16304
YLR109W	AHP1	TTCAGAGAGACCAAGGCC	1.08218	1.02003	1.13849	1.00828	1.05111	0.797258	0.212651	1958	0.340263	No	-1.22628
YOL075C	" """" "	GTCATCATCCTCATGCGT	0.9705	0.953741	1.06333	0.953253	0.962121	-0.796402	0.212899	1957	0.340835	No	1.24609
YLR173W	" """" "	AATACCTTCAAAGTGGCC	0.917301	0.922172	1.07975	1.00207	0.962121	-0.796398	0.2129	1956	0.341011	No	1.20168
YNL334C	SNO2	ATAGCTTCCGGCACATGG	0.954653	0.919584	1.10793	0.969701	0.962177	-0.795386	0.213194	1955	0.341656	No	1.16981
YFR018C	" """" "	TAGATCCCGACCAGCTAG	0.95955	0.964812	1.01301	0.956147	0.962181	-0.795321	0.213214	1954	0.341862	No	1.19689
YJR096W	" """" "	GATCCTAGTCCATAGCCT	0.867008	0.90794	1.02146	1.01643	0.962185	-0.795259	0.213231	1953	0.342065	No	1.2602
YGR014W	MSB2	AATAGGACTTAACCCGCC	1.01168	1.04052	1.22785	1.0613	1.05091	0.793733	0.213675	1952	0.342953	No	-1.25556
YMR190C	SGS1	CCATGATGTAAACGATCC	1.06132	1.02452	1.21827	1.04048	1.0509	0.793521	0.213737	1951	0.343229	No	-1.24845
YDR121W	DPB4	GGCCGTTAGATAATACTG	0.947279	1.01081	0.977306	0.908517	0.962292	-0.793328	0.213793	1950	0.343495	No	1.18382
YLR053C	" """" "	TTGCGCCGAACAAGATCC	0.990732	0.916374	1.04002	0.93386	0.962296	-0.793266	0.213812	1949	0.3437	No	1.22868
YDR056C	EMC10	GAGAGTAAGGAATGCCAC	0.89203	0.968837	1.01636	0.955874	0.962355	-0.792199	0.214122	1948	0.344376	No	1.19459
YNL068C	FKH2	AGAGACTCCCAACGGCTT	0.996265	0.928482	1.02015	0.919553	0.962373	-0.791875	0.214217	1947	0.344705	No	1.21469
YPR100W	MRPL51	GGATCTACAGCATCAGCT	0.913566	0.943573	1.07992	0.981196	0.962385	-0.791673	0.214276	1946	0.344977	No	1.18033
YLR049C	" """" "	TGCGTCCGCCAATCAATA	1.04598	1.05558	1.07665	0.969089	1.05078	0.791401	0.214355	1945	0.345282	No	-1.26042
YLR221C	RSA3	AATAGAGGTCAACCGAGC	1.06214	0.987934	1.08377	1.03932	1.05073	0.790588	0.214592	1944	0.345842	No	-1.23485
YDR536W	STL1	TGAGAGCGGACCATACGA	0.972492	1.12889	1.14972	0.945852	1.05069	0.78979	0.214825	1943	0.346396	No	-1.14844
YJR142W	" """" "	GAGTGATAGCCCTCCACA	0.913725	0.954751	1.05977	0.970264	0.962508	-0.789474	0.214917	1942	0.346723	No	1.20435
YAL015C	NTG1	GCGCAGAAGGCAATGCTA	0.916413	0.916413	1.00861	1.02081	0.962513	-0.789373	0.214947	1941	0.346949	No	1.19355
YLR089C	ALT1	TCACTAGGGAAACGCGAG	0.909053	1.02487	0.990806	0.934261	0.962533	-0.789011	0.215053	1940	0.347299	No	1.20359
YJL165C	HAL5	TACGGATCTCAGAGGTCC	0.957815	0.9224	1.0294	0.967282	0.962548	-0.788741	0.215132	1939	0.347606	No	1.19231
YPL226W	NEW1	ACTCACACGACATTATTG	0.95888	0.966262	0.966262	0.882849	0.962571	-0.788338	0.21525	1938	0.347976	No	1.18243
YMR019W	STB4	GGCATTACATCAAGATCC	0.96134	0.963965	1.00699	0.953755	0.962652	-0.786879	0.215676	1937	0.348846	No	1.20492
YOL053W	AIM39	TCACGCCAGACAGTTGTA	0.921304	0.980784	0.975202	0.95015	0.962676	-0.786456	0.2158	1936	0.349226	No	1.199
YBR093C	PHO5	ACGATGCACCTTCGCTAA	1.06218	1.06644	1.03881	1.03701	1.05049	0.786323	0.215839	1935	0.34947	No	-1.26754
YGR161C	RTS3	ACGCCAATTACAATGTGG	0.974695	0.94256	0.970522	0.954931	0.962727	-0.785552	0.216065	1934	0.350016	No	1.19101
YDR336W	MRX8	TTAGCGGCGAGACCTCCT	0.979312	1.05459	1.0463	1.13763	1.05044	0.785428	0.216101	1933	0.350256	No	-1.42254
YIL098C	FMC1	CATGGATGACGAGTCCGC	0.806009	0.979915	0.98768	0.945598	0.962757	-0.785014	0.216223	1932	0.350634	No	1.14925
YGR042W	MTE1	CGGTAAGTGGTACGAATT	0.953818	0.878704	0.971707	3.49482	0.962763	-0.784907	0.216254	1931	0.350867	No	1.16129
YKR021W	ALY1	ACGTGTGCAACATTCGAG	0.929276	0.880197	0.996315	1.06144	0.962795	-0.784318	0.216427	1930	0.351329	No	1.21229
YHL007C	STE20	TGGGCACAGACAACCTAG	0.959713	0.965994	1.01639	0.95728	0.962854	-0.783278	0.216732	1929	0.352007	No	1.20553
YDL059C	RAD59	CCTCTGATATAATCGGGT	0.922927	0.976801	1.01903	0.948964	0.962883	-0.782756	0.216885	1928	0.352438	No	1.19459
YDR276C	PMP3	TTATCGGCTACAGTTCGC	1.0401	1.06049	1.2656	0.967592	1.0503	0.782748	0.216888	1927	0.352625	No	-1.20482
YER182W	FMP10	ACATACGTCATAAGCCGA	0.984967	0.93076	1	0.940804	0.962886	-0.782702	0.216901	1926	0.35283	No	1.20833
YML019W	OST6	AGACTGATACCATCGCTA	0.898717	0.959849	1.11865	0.965936	0.962892	-0.782585	0.216935	1925	0.353069	No	1.19816
YDL179W	PCL9	CAAGTATGAGGAGTATCC	0.9327	0.944007	1.08153	0.981837	0.962922	-0.782058	0.21709	1924	0.353505	No	1.21008
YHL024W	RIM4	TATAGCCCTGCATGTGCG	1.04386	1.0564	1.06999	0.963343	1.05013	0.779732	0.217774	1923	0.354803	No	-1.25405
YGR171C	MSM1	CACTAAGGACGAATTGTG	0.966041	0.928854	1.00256	0.960093	0.963067	-0.779454	0.217856	1922	0.355121	No	1.1875
YGR261C	APL6	GCCCTAGATTGTAATTGA	1.00887	1.08608	1.05005	1.05005	1.05005	0.778414	0.218162	1921	0.355806	No	-1.22321
YGL121C	GPG1	GGCTCTAACCAACCGGAA	1.00358	1.06411	1.09618	1.03597	1.05004	0.778179	0.218232	1920	0.356104	No	-1.27203
YOR252W	TMA16	GCATCTAATGAACGCTTT	0.929619	0.976216	1.07791	0.950096	0.963156	-0.777856	0.218327	1919	0.356445	No	1.18966
YNL027W	CRZ1	GGGTACTTCACCATTCCT	1.08499	1.01504	1.10875	0.957652	1.05002	0.77774	0.218361	1918	0.356687	No	-1.25368
YLR004C	THI73	ATTGACTGCCGCCATCGA	0.980322	0.931801	1.01678	0.946067	0.963194	-0.777178	0.218527	1917	0.357144	No	1.21854
YLR433C	CNA1	TACCTATTGACCAGTGGG	1.0765	1.02339	1.09891	0.981242	1.04995	0.776477	0.218734	1916	0.357669	No	-1.24757
YPL270W	MDL2	CAATACATATCATGCGAG	0.9124	1.08458	1.0141	0.9124	0.96325	-0.77617	0.218824	1915	0.358003	No	1.1875
YLL043W	FPS1	CAGCATGAGTAATTGTGA	1.09985	1	1.1144	0.943573	1.04992	0.776112	0.218841	1914	0.358219	No	-1.18447
YIL017C	VID28	CCGTAGTAGCAATCAGTC	0.907773	0.96694	1.03517	0.959568	0.963254	-0.776107	0.218843	1913	0.358408	No	1.19731
YFL028C	CAF16	CGGGCATCATATTACATC	1.02189	1.07777	1.16642	0.980922	1.04983	0.774431	0.219338	1912	0.359407	No	-1.23913
YDR312W	SSF2	TATTGCGTACTCCCACGG	0.962431	0.964284	1.04661	0.950094	0.963358	-0.774246	0.219393	1911	0.359685	No	1.18817
YOR172W	YRM1	TGCGAGCGACTACTTGGC	1.00756	1.11775	1.02375	1.07589	1.04982	0.774202	0.219406	1910	0.359894	No	-1.19767
YOR152C	ATG40	GCACATGACTCAAGTGGA	1.06538	1.0448	1.05476	0.987057	1.04978	0.773555	0.219597	1909	0.360397	No	-1.25269
YFL052W	ZNF1	AGCTAAGCCCGACGTTTC	0.957215	0.9426	1.02446	0.969641	0.963428	-0.772993	0.219763	1908	0.360859	No	1.20312
YAL023C	PMT2	CTGCCATGCGAACAAGAG	0.913081	0.96987	1.03989	0.957057	0.963463	-0.772358	0.219951	1907	0.361357	No	1.22388
YGR217W	CCH1	TGGCAGAGAAGAACCTTT	0.92289	0.898608	1.09985	1.00404	0.963464	-0.77235	0.219954	1906	0.36155	No	1.19672
YBL064C	PRX1	ATAGACCTGGAATCCGTG	1.10155	0.989639	1.10155	0.99787	1.04971	0.772278	0.219975	1905	0.361775	No	-1.20238
YDR290W	" """" "	TTAGCCGGGACACTATCT	1.10006	0.947371	0.953518	0.973437	0.963477	-0.772103	0.220027	1904	0.36205	No	1.14493
YIR024C	INA22	TTATGAGACCGCTGCAAC	0.954493	0.956971	1.01743	0.970015	0.963493	-0.771831	0.220107	1903	0.362373	No	1.17606
YER056CA	RPL34A	GCACGTCAGCAACGCAGA	0.953096	0.960582	1.01305	0.966464	0.963523	-0.771286	0.220269	1902	0.362829	No	1.18539
YJL178C	ATG27	CAGACTAGAGAATCGCCG	0.94031	0.986742	1.02009	0.911831	0.963526	-0.771228	0.220286	1901	0.363049	No	1.21344
YOR346W	REV1	CATATAACGCACGATCTA	0.921534	1.02551	0.980103	0.946978	0.96354	-0.770977	0.22036	1900	0.363362	No	1.19487
YJL046W	AIM22	ATGCTGACGCAGATCCGA	1.01379	1.06762	1.0316	1.08902	1.04961	0.770535	0.220491	1899	0.36377	No	-1.2375
YMR244W	" """" "	TTACAGCCACGAGATCGC	0.95807	0.96909	1.02406	0.935756	0.96358	-0.770268	0.220571	1898	0.364092	No	1.1934
YAL007C	ERP2	GAGTGATCCATACACATT	0.959981	0.967223	1.0192	0.904423	0.963602	-0.769876	0.220687	1897	0.364476	No	1.16364
YKL187C	FAT3	CACACTGACGAATCATGT	0.966287	0.961071	1.04335	0.937554	0.963679	-0.76849	0.221098	1896	0.365348	No	1.18878
YLR236C	" """" "	GCCTTGAAGATAACTGTT	1.13006	1.04205	1.05052	1.04836	1.04944	0.767358	0.221434	1895	0.366097	No	-1.25837
YER010C	" """" "	GCCATCCTATGCAATGTA	0.991752	0.935918	1.08499	0.933239	0.963835	-0.765703	0.221926	1894	0.367104	No	1.20588
YFR020W	CSS2	ACACTGAGCTAATGCTAG	1.01469	1.02612	1.07575	1.07256	1.04934	0.765643	0.221944	1893	0.367328	No	-1.23699
YBR283C	SSH1	ATAGCTTATGCAGCCTCA	0.95888	0.945143	0.968806	1.01652	0.963843	-0.765558	0.22197	1892	0.367564	No	1.17568
YER156C	" """" "	GGGCGATCCAAACATATC	1.06626	1.03236	1.06626	1.03236	1.04931	0.765077	0.222113	1891	0.367996	No	-1.22556
YOR222W	ODC2	GAGGTATGACCAGACATC	0.956749	0.939203	1.04161	0.971039	0.963894	-0.764646	0.222241	1890	0.368403	No	1.1875
YEL033W	MTC7	ATCATTGTCGCAGGGTGC	0.962149	0.965736	0.969407	0.962149	0.963943	-0.763774	0.222501	1889	0.369029	No	1.16216
YJL036W	SNX4	CTTCGATTGAGAGTGAGT	1.11182	1.05556	1.04287	0.966262	1.04921	0.763358	0.222625	1888	0.36943	No	-1.22314
YPL087W	YDC1	TGAGCTAACCCAGTTCAG	1.036	1.07524	1.06241	1.00343	1.04921	0.763235	0.222662	1887	0.369687	No	-1.26068
YLR218C	COA4	ATAGGATAGGAACCGCAC	1.00295	1.05983	1.12494	1.03851	1.04917	0.762623	0.222844	1886	0.370186	No	-1.24432
YOR220W	RCN2	GATATGAAGGAAGTGTCA	1.10992	1.03273	1.06558	0.994547	1.04916	0.762347	0.222927	1885	0.370519	No	-1.25121
YOL041C	NOP12	GGCGTCATAAGAATAGCT	0.969407	0.958643	1.04318	0.908922	0.964025	-0.7623	0.222941	1884	0.370739	No	1.16216
YKR051W	" """" "	ATACATACGTGGAGAAGG	1.03736	0.975597	1.08807	1.06091	1.04913	0.76195	0.223045	1883	0.37111	No	-1.21622
YNL294C	RIM21	CAGAGAGGTGAATCAGAC	0.971575	0.938578	1.04521	0.956653	0.964114	-0.760702	0.223418	1882	0.371927	No	1.20988
YOR214C	SPR2	GGCTGACAGATACTAACA	0.952656	0.977848	0.975576	0.941539	0.964116	-0.760675	0.223426	1881	0.372138	No	1.18235
YPR042C	PUF2	TAGCTGCTGGAATGCTTG	1.01812	1.05493	1.11616	1.04318	1.04905	0.760534	0.223468	1880	0.372406	No	-1.25128
YBR050C	REG2	AATTAGCACTGACGGCCT	0.950238	0.997998	0.968951	0.959309	0.96413	-0.760416	0.223503	1879	0.372664	No	1.16529
YBR120C	CBP6	ATCGAGGGACGAGTCTTC	0.989561	1.0205	1.07749	1.12087	1.049	0.759513	0.223773	1878	0.373312	No	-1.23881
YBR012C	" """" "	ATCAGGTCTGGAAGATTA	1.01413	0.985763	1.11481	1.08385	1.04899	0.759401	0.223806	1877	0.373567	No	-1.23636
YDR131C	" """" "	GCAGAGCCGTTAATTTCT	0.984943	0.995746	1.10212	1.13652	1.04894	0.758397	0.224107	1876	0.374268	No	-1.18657
YOR345C	" """" "	GGCATAAGGAGACATCTA	1.01112	0.869084	0.917453	1.02299	0.964285	-0.757647	0.224331	1875	0.374842	No	1.1875
YOR240W		GCACGATTTCAATTCTTG	1.00312	1.07683	1.12214	1.02093	1.04888	0.757368	0.224415	1874	0.375182	No	-1.22941
YBR281C	DUG2	CGAGATAAGGTGCGATCA	1.03914	1.03611	1.14027	1.05858	1.04886	0.757031	0.224516	1873	0.375551	No	-1.23333
YER132C	PMD1	CGCGCATAGATCATCAGA	1.22653	1.0515	1.04618	1.04618	1.04884	0.756735	0.224604	1872	0.3759	No	-1.24432
YOL126C	MDH2	CACTGTAGGTTAATCTAG	0.926795	0.995421	0.986627	0.942108	0.964367	-0.756166	0.224775	1871	0.376387	No	1.16667
YHR157W	REC104	TTCTGACGACGAGCGTAC	1.06558	1.01039	1.04344	1.05417	1.04881	0.756109	0.224792	1870	0.376616	No	-1.21
YHL040C	ARN1	ATTGTACGCACATCACGG	0.962331	0.96642	1.01495	0.931624	0.964376	-0.756019	0.224819	1869	0.376863	No	1.17919
YJR091C	JSN1	GAGTTATCAGCACCTCCA	0.940839	0.987917	1.04287	0.900597	0.964378	-0.755982	0.22483	1868	0.377084	No	1.18243
YKR074W	AIM29	TGGAGCATTCTCTGAACC	0.93725	0.969408	0.964402	0.964402	0.964402	-0.755554	0.224958	1867	0.377501	No	1.14943
YGL177W	" """" "	GTGATAACCTTAACTCCC	1.05958	1.01671	1.13896	1.03797	1.04878	0.755543	0.224962	1866	0.377709	No	-1.24138
YER150W	SPI1	TAGCTGGCAGTAGCCCTC	0.96225	0.949082	1.05326	0.966577	0.964413	-0.755344	0.225021	1865	0.378012	No	1.20139
YGR057C	LST7	CTCCAGGTAGTTAAGGTT	0.960329	0.968508	0.979417	0.91344	0.964419	-0.755248	0.22505	1864	0.378263	No	1.17919
YEL043W	" """" "	CTGAAGGAGCAATTTCGA	0.970616	0.958304	1.03929	0.933659	0.96446	-0.754505	0.225273	1863	0.378841	No	1.18462
YBR183W	YPC1	ATATTATCGGTGACGAGC	1.05735	1.04004	1.11252	0.999101	1.0487	0.754141	0.225382	1862	0.379228	No	-1.24599
YMR073C	IRC21	CATTCTGAGAGATTATGC	0.95015	0.931578	1.04048	0.9789	0.964525	-0.753343	0.225622	1861	0.379835	No	1.18905
YDR326C	YSP2	TGTTCGATCACCGGCCTT	0.965069	0.96399	1.0643	0.93777	0.964529	-0.753263	0.225646	1860	0.38008	No	1.20069
YKR048C	NAP1	AACACTAGAGGAACTTCG	0.974772	0.954318	1.10653	0.932203	0.964545	-0.752983	0.22573	1859	0.380426	No	1.17241
YPL133C	RDS2	ACTGGTACGTGATCTGAT	1	1.02469	1.09354	1.07257	1.04863	0.75297	0.225734	1858	0.380638	No	-1.22222
YDL068W	" """" "	CGAGATCGTACCACACTA	0.873697	0.931838	1.04659	0.997295	0.964566	-0.7526	0.225845	1857	0.38103	No	1.16842
YML120C	NDI1	CGCGACTAGCTTATCAGG	0.910901	0.994117	1.07256	0.935087	0.964602	-0.75196	0.226038	1856	0.38156	No	1.20561
YDL236W	PHO13	GGCGTCAAGACAACGTAC	0.955071	0.974283	0.998252	0.930551	0.964677	-0.750626	0.226439	1855	0.382444	No	1.19328
YIL008W	URM1	GTCACACCTTAACAAGTG	1.06795	1.03629	1.02446	1.06062	1.04845	0.749761	0.226699	1854	0.38309	No	-1.24878
YDR132C	" """" "	GTTCCATACAGCCTAAGT	0.982766	0.93191	0.971039	0.958459	0.964749	-0.749335	0.226828	1853	0.383514	No	1.18229
YER044CA	MEI4	GACGGCACTTTGCACATC	0.910142	0.960947	1.04217	0.968588	0.964768	-0.748999	0.226929	1852	0.383892	No	1.19368
YOR320C	GNT1	ATTCTGAGCGGTGCCATA	0.930445	0.963857	0.973602	0.965754	0.964806	-0.748316	0.227135	1851	0.384448	No	1.17935
YGR007W	ECT1	ATACTTCGGGAACCGTAG	0.964232	0.980279	0.965501	0.910047	0.964866	-0.747228	0.227463	1850	0.385211	No	1.19291
YOR058C	ASE1	CCGCGTATAGAATTGTCT	0.981108	1.06542	1.0519	1.04467	1.04829	0.746791	0.227595	1849	0.385643	No	-1.26033
YAL002W	VPS8	ATACTGACAGCACGCATG	1.00073	1.11587	1.0958	0.969194	1.04826	0.746381	0.227719	1848	0.386062	No	-1.21491
YDR219C	MFB1	GAATGCCTCGGACCTGCT	0.946382	0.983465	1.13679	0.946382	0.964923	-0.74621	0.22777	1847	0.386359	No	1.168
YNR007C	ATG3	CCATCTTGGATAACGGGT	0.987931	0.933886	1.08728	0.942022	0.964976	-0.745257	0.228058	1846	0.387056	No	1.19417
YOR343C	" """" "	GCCAGATTATGCAACTCT	1.04932	1.04706	1.06612	1.02029	1.04819	0.745056	0.228119	1845	0.387369	No	-1.24876
YDL226C	GCS1	GCGCGGTTTCAATAAAGA	0.988907	0.941086	1.01188	0.897595	0.964997	-0.744898	0.228167	1844	0.387661	No	1.16514
YKR092C	SRP40	ATGCAAACAGCAGGTACG	0.898182	0.949883	1.01217	0.98011	0.964997	-0.744897	0.228167	1843	0.387871	No	1.15888
YJR092W	BUD4	GCCTAGTAGATACGATCA	1.10414	1.01735	1.079	1.00078	1.04818	0.744787	0.2282	1842	0.388139	No	-1.23474
YPR074C	TKL1	AGGTCCTCCACATTTGAT	0.947435	0.958106	0.972032	0.982093	0.965069	-0.743596	0.228561	1841	0.388963	No	1.17197
YPL119C	DBP1	CCACATAGGCAATTCGCT	1.03805	1.05812	1.15381	0.986116	1.04809	0.743174	0.228688	1840	0.389392	No	-1.25225
YPR049C	ATG11	GCCCTAAGTCTGTTCAAT	0.995086	0.844834	0.935104	1.14497	0.965095	-0.743137	0.228699	1839	0.389622	No	1.16667
YLR449W	FPR4	TGAGGCTACCCACTTATG	0.951191	1.02059	1.09874	1.07557	1.04808	0.743086	0.228715	1838	0.38986	No	-1.22152
YMR004W	MVP1	GCTGGCCGCAAATCAGGA	0.965979	1.11902	0.95594	0.964255	0.965117	-0.742743	0.228819	1837	0.39025	No	1.1809
YAR020C	PAU7	TTGCACCATACCAGATAC	0.875081	0.991537	1.10219	0.938746	0.965141	-0.742305	0.228951	1836	0.390689	No	1.18994
YDL224C	WHI4	GGCTTTACGAAACTCACA	1.04001	1.05598	1.10424	1.01011	1.048	0.741563	0.229176	1835	0.391285	No	-1.23864
YMR118C	SHH3	TCCGATCTTGCATGGTGG	0.992655	1.15175	1.08019	1.01576	1.04798	0.741201	0.229286	1834	0.391686	No	-1.19626
YHR130C	" """" "	AGTACACTCCCATATTGT	0.965209	0.936972	1.14421	0.965209	0.965209	-0.741085	0.229321	1833	0.39196	No	1.16667
YMR224C	MRE11	CCGATACGTGCATATTGT	0.94775	1.04796	1.09157	1.04796	1.04796	0.740899	0.229377	1832	0.39227	No	-1.19767
YLR199C	PBA1	AACACGGAGGCAACCTGG	0.972108	1.03683	1.06206	1.05905	1.04794	0.74062	0.229462	1831	0.392629	No	-1.23529
YIR028W	DAL4	AACGCAGACGTAGGTAAC	1.00836	1.11189	1.08752	0.970695	1.04794	0.740566	0.229478	1830	0.392872	No	-1.22115
YGL209W	MIG2	TATAGGTCCCGATACGCC	0.976165	0.932142	1.01245	0.954329	0.965247	-0.740409	0.229526	1829	0.393168	No	1.19861
YMR306CA	" """" "	CGACGATGCTTATAGACT	0.970678	0.959828	1.03173	0.911337	0.965253	-0.740306	0.229557	1828	0.393437	No	1.16547
YOR285W	RDL1	GCCATATACTAAGACCTT	0.988108	1.05711	1.10118	1.03867	1.04789	0.739725	0.229733	1827	0.393954	No	-1.22222
YOL033W	MSE1	ATGTCATGCTGCACTTCC	1.15434	0.995158	1.10054	0.954108	1.04785	0.738969	0.229963	1826	0.394564	No	-1.2
YNL233W	BNI4	AGATGAGCTACATACTCC	0.972327	0.947746	1.06076	0.958367	0.965347	-0.738623	0.230068	1825	0.394961	No	1.19414
YOL083W	ATG34	ATATCTTGCTCACGGCGC	1.05462	1.04104	1.10362	1.02612	1.04783	0.738556	0.230088	1824	0.395212	No	-1.23699
YER130C	COM2	ATCCAGCCAGAGTGGTCA	0.98421	0.937888	1.09033	0.946493	0.965351	-0.738547	0.230091	1823	0.395434	No	1.19298
YJL043W	" """" "	ATCATCGACCGAGGCTTG	1.0478	1.0478	1.0588	1.04001	1.0478	0.738037	0.230246	1822	0.395917	No	-1.23864
YDR374C	PHO92	ATACGCTTGTAACCTGGG	0.965401	0.965401	1.01435	0.915672	0.965401	-0.737647	0.230364	1821	0.396338	No	1.18049
YAL009W	SPO7	GCCAGATCATCAATAGGC	1.09799	0.994562	1.08545	1.01004	1.04774	0.737056	0.230544	1820	0.396865	No	-1.22881
YML029W	USA1	ATAGCTGACGACAGAGGA	0.977585	0.953289	1.01622	0.929877	0.965437	-0.737011	0.230558	1819	0.397107	No	1.18182
YNL080C	EOS1	AGTACCAATGACACGTTC	1	0.896921	1.04192	0.930903	0.965451	-0.736754	0.230636	1818	0.39746	No	1.14516
YBL024W	NCL1	AGGCACCATACATTTAAC	1.07564	1.0198	1.11031	0.939222	1.04772	0.736603	0.230682	1817	0.397758	No	-1.22086
YEL031W	SPF1	CAATGTAGAGGATCGTGC	1.00917	0.969873	0.961071	0.959374	0.965472	-0.736378	0.23075	1816	0.398095	No	1.17857
YGR052W	FMP48	CCTATACGGTAAGGTTGT	0.959981	0.970972	1.10978	0.914493	0.965477	-0.736298	0.230775	1815	0.398357	No	1.15455
YLR288C	MEC3	CCAGGATGATGAATACGA	1.02849	1.06126	1.07804	1.03413	1.04769	0.736163	0.230816	1814	0.398647	No	-1.24651
YNL141W	AAH1	TGCGACTCTGTCCATAGG	0.996797	0.920074	0.968078	0.962959	0.965519	-0.735547	0.231003	1813	0.399191	No	1.1791
YNL035C	" """" "	GGAATCTCTTGGAATGCT	0.949023	0.957362	1.07676	0.973729	0.965546	-0.735064	0.23115	1812	0.399665	No	1.17801
YBR269C	SDH8	CATCTATTATCAGGAGGA	0.912929	0.969826	1.02452	0.961293	0.96556	-0.734815	0.231226	1811	0.400017	No	1.1791
YJL200C	ACO2	CTATCTACTGGCAGGAGC	0.961293	0.969826	1.05817	0.954817	0.96556	-0.734815	0.231226	1810	0.400238	No	1.1791
YHR193C	EGD2	TAGCTTAGGCCAGTTGCT	0.936002	0.993377	1.04866	0.937766	0.965571	-0.734602	0.231291	1809	0.400572	No	1.18563
YDR193W	" """" "	GTGATCCGGCTGCCTAAC	0.958851	0.935113	1.16794	0.972319	0.965585	-0.734359	0.231365	1808	0.400922	No	1.16429
YLR398C	SKI2	CCGAGTTAGGAATGTTAT	1.03475	1.06042	1.1102	1.01757	1.04759	0.734233	0.231403	1807	0.40121	No	-1.24889
YDR197W	CBS2	GAGCAGTCGCTAGTACCC	0.927414	0.94222	0.989149	0.989149	0.965685	-0.732576	0.231909	1806	0.402309	No	1.16216
YKR080W	MTD1	CATAGTCTTGAATCTACC	0.966611	0.964812	1.02321	0.946406	0.965711	-0.732094	0.232056	1805	0.402787	No	1.17617
YAL005C	SSA1	AGGCATACTACACAGATT	1.0841	1.01078	1.15508	1.00971	1.04744	0.731614	0.232202	1804	0.403264	No	-1.24194
YIL010W	DOT5	AAGAGCCTCACAAGCGTG	1.08222	1.01261	1.08744	1.00305	1.04742	0.731179	0.232335	1803	0.403719	No	-1.22727
YLR035C	MLH2	GACTGCGAGCTATGTACC	0.916094	0.994038	0.948817	0.982757	0.965787	-0.730739	0.232469	1802	0.404177	No	1.17105
YDR184C	ATC1	GCGCGTATAGTGCCTTAA	0.988822	0.942762	1.05871	0.933218	0.965792	-0.730647	0.232497	1801	0.40445	No	1.17722
YML057W	CMP2	CGGAGCTACTGATGTCTA	1.01673	1.07478	1.06436	1.03037	1.04736	0.730204	0.232633	1800	0.40491	No	-1.23881
YFR032C	RRT5	GACTACCAGGCACGTTGA	0.885807	0.987707	0.976239	0.955431	0.965835	-0.729877	0.232733	1799	0.40531	No	1.14286
YHR094C	HXT1	ATCATGGTGGACATCGTT	1.05506	1.02554	1.08558	1.0396	1.04733	0.729631	0.232808	1798	0.405666	No	-1.2439
YLR406C	RPL31B	TTTCATGCAGCCCGATCT	0.930416	0.97149	0.96021	1.01064	0.96585	-0.729615	0.232813	1797	0.4059	No	1.13924
YER085C	" """" "	AACTACGATGCAGAGACT	0.899688	1.00966	1.08837	0.922074	0.965869	-0.729271	0.232918	1796	0.40631	No	1.21277
YIR017C	MET28	GCAGACTTGTGAATCTTA	1.05393	0.935832	0.995915	0.923258	0.965874	-0.729185	0.232944	1795	0.406582	No	1.19712
YLR265C	NEJ1	GCGTTACACAGATCATAA	1.07067	1.00489	1.14915	1.02392	1.04729	0.728999	0.233001	1794	0.406908	No	-1.22778
YOR040W	GLO4	TCACGTATGGCAGAGCGT	0.836727	1.15167	1.06046	1.03412	1.04729	0.728885	0.233036	1793	0.407195	No	-1.22297
YHR067W	HTD2	ATCATGCGCCAAGCCGTG	0.869406	1.03182	1.06943	0.900132	0.965974	-0.727397	0.233492	1792	0.408219	No	1.15909
YDR005C	MAF1	GCCAACTACCTGAAAGGG	0.87728	0.942837	1.00826	0.989113	0.965975	-0.72737	0.2335	1791	0.408461	No	1.17241
YKR072C	SIS2	GGATTGATCTCCAGAACC	0.92522	0.955738	1.0792	0.976249	0.965993	-0.727045	0.233599	1790	0.408864	No	1.16875
YML067C	ERV41	GCCTATTTAACATCAGTC	0.885158	0.929486	1.03029	1.00254	0.966015	-0.726662	0.233716	1789	0.409298	No	1.16832
YNL324W	" """" "	TGCAGCCTTCGCAGTTTG	1.00352	1.02643	1.25308	1.06789	1.04716	0.726593	0.233738	1788	0.409564	No	-1.20354
YJR133W	XPT1	GCTCAGTACCTATATCCT	0.949271	0.929476	0.997991	0.982825	0.966048	-0.726068	0.233899	1787	0.410075	No	1.18396
YFL050C	ALR2	CCTAACCGGAGATATTTC	0.93192	0.997676	1.14432	1.09658	1.04713	0.726061	0.233901	1786	0.410308	No	-1.18987
YCR031C	RPS14A	AATGCCCTGGAAGTGATT	0.934894	0.997216	1.09169	0.908642	0.966055	-0.725948	0.233935	1785	0.410599	No	1.18519
YER075C	PTP3	GGACACTATACAGCATTC	1.10269	1.07068	1.02347	1.00275	1.04708	0.72512	0.234189	1784	0.411275	No	-1.21168
YDR486C	VPS60	AACTGAGTCGTACCGAGC	1.08436	1.00976	1.09739	0.945925	1.04706	0.724825	0.23428	1783	0.411665	No	-1.22368
YJR120W	" """" "	GAGTATCTTATCCACCTC	0.954847	0.977428	1.11544	0.935011	0.966137	-0.724471	0.234388	1782	0.412087	No	1.13924
YIL052C	RPL34B	ATAGGCGCGTCGCAGATT	0.895182	1.06823	1.18118	1.02584	1.04704	0.724399	0.23441	1781	0.412357	No	-1.21429
YGR288W	MAL13	AAGAGCATCCTACAGGTA	0.909852	0.960095	1.05729	0.972202	0.966149	-0.724263	0.234452	1780	0.412662	No	1.18018
YCR024C	SLM5	AATAGTGTGCAACTCTGC	0.944234	0.948209	1.09182	0.984183	0.966196	-0.723416	0.234712	1779	0.413352	No	1.14894
YBR300C	" """" "	GAGACCAGACCAACCTGT	0.921885	1.10413	1.00226	0.930259	0.966259	-0.722292	0.235057	1778	0.414193	No	1.17117
YIL148W	RPL40A	CACTCTGTTTGAATGATG	1.00536	1.02146	1.16613	1.07235	1.0469	0.722027	0.235139	1777	0.41457	No	-1.22024
YDR265W	PEX10	TTTCACTAGACCGGAGCA	0.934675	0.99291	1.17682	0.939653	0.966281	-0.721886	0.235182	1776	0.41488	No	1.14474
YHR143W	DSE2	TTCGATTAGATCACGGGA	0.968806	0.96376	1.03491	0.913905	0.966283	-0.721859	0.23519	1775	0.415128	No	1.16216
YAR037W		AGCTAGACTATCGCCCAA	0.951657	0.963228	1.07472	0.969394	0.966311	-0.721363	0.235343	1774	0.415631	No	1.17808
YML068W	ITT1	CATTAGTCATAAGGAGGT	1.01708	1.07663	1.12427	0.952128	1.04685	0.721057	0.235437	1773	0.416032	No	-1.225
YOR062C	" """" "	CCCGTCATGGCAATTATG	1.03791	1.09838	1.05568	0.963447	1.04679	0.720052	0.235746	1772	0.416813	No	-1.2402
YJR137C	MET5	GACTAGCGTCCATCTCGT	1.08204	0.979295	1.07126	1.02219	1.04673	0.718844	0.236118	1771	0.417707	No	-1.23039
YOL062C	APM4	CAATCAGGAGGCTACATG	1.08072	1.01268	1.1693	0.995992	1.0467	0.718362	0.236267	1770	0.418206	No	-1.20144
YHR116W	COX23	AATGTGCTACAAGAGCGT	1.07557	1.05204	1.04133	0.992055	1.04669	0.718114	0.236343	1769	0.418578	No	-1.2
YIL058W	" """" "	TTTACCCGCGCATTGGAG	0.954554	0.926969	1.03056	0.978495	0.966525	-0.717532	0.236523	1768	0.419133	No	1.17368
YGL253W	HXK2	AGAGGGACCCAACTTTCC	0.924026	0.955251	0.980027	0.977964	0.966607	-0.716047	0.236981	1767	0.420182	No	1.17204
YKL051W	SFK1	GGTGACTCAACATTGGGT	0.984329	0.948909	1.05983	0.943576	0.966619	-0.715835	0.237047	1766	0.420536	No	1.18265
YHL035C	VMR1	ACACGCAGATGATTTAAG	0.918318	0.968008	1.04301	0.96528	0.966644	-0.71539	0.237184	1765	0.421019	No	1.19345
YLL046C	RNP1	ATCACATAGAGAGACGCT	0.958459	0.974844	1.04766	0.934781	0.966652	-0.715258	0.237225	1764	0.42133	No	1.17188
YGR034W	RPL26B	CCGCCAGTTTAGAATTAA	1.06408	1.02896	1.08232	1.01872	1.04652	0.715096	0.237275	1763	0.421658	No	-1.2093
YGL194C	HOS2	TACTGGACGGCACGGTTT	0.908218	0.931862	1.07916	1.00147	0.966664	-0.715032	0.237295	1762	0.421932	No	1.18471
YPR199C	ARR1	AGAGCCTACCCAGGTCTA	1.01482	1.03306	1.05995	1.28199	1.04651	0.714909	0.237333	1761	0.422239	No	-1.24348
YFR055W	IRC7	AGAGGCCATCTCGTGAAC	0.989175	1.06409	1.02878	1.07576	1.04644	0.713667	0.237717	1760	0.423162	No	-1.22826
YMR278W	PRM15	TGCACTCACGAAGACGAG	1.03791	0.989113	1.05496	1.07891	1.04643	0.713556	0.237751	1759	0.423464	No	-1.20833
YPL100W	ATG21	TGAGTCGCACCACTTGTG	1.03182	0.862102	0.992925	0.940577	0.966751	-0.71348	0.237774	1758	0.423747	No	1.16667
YLR015W	BRE2	CGAGTCAAGACACTGCAT	0.946968	0.973757	1.18943	0.959804	0.96678	-0.712955	0.237937	1757	0.424278	No	1.1413
YBR073W	RDH54	ATATCCTATCCCACTGGA	1.04637	1.00879	1.09337	1.04637	1.04637	0.712491	0.23808	1756	0.424776	No	-1.24561
YKL065C	YET1	TATGGCGACGCGAGTTAC		0.988297		0.945315	0.966806	-0.712485	0.238082	1755	0.425021	No	1.22667
YIR016W	" """" "	AGATGCTCATAACGCTGC	1.02764	1.06509	1.07383	0.985507	1.04636	0.712339	0.238128	1754	0.425344	No	-1.25088
YNL049C	SFB2	GCACATCTGCGTAACCGT	0.956032	0.977671	0.996815	0.939445	0.966852	-0.711672	0.238334	1753	0.425956	No	1.18359
YDL063C	SYO1	CGCGTACACTTACTATCA	1.00288	1.0088	1.18	1.08384	1.04632	0.711558	0.238369	1752	0.426262	No	-1.19403
YMR210W	MGL2	ACACGGATCACATCGTAG	0.966872	0.966872	1.10982	0.961482	0.966872	-0.711312	0.238445	1751	0.426642	No	1.17842
YML021C	UNG1	TACGAATAAACAGGTGTG	1.03559	0.954639	0.979121	0.932292	0.96688	-0.711167	0.23849	1750	0.426966	No	1.17112
YGR187C	HGH1	TAAGAGTGGACAACTGCT	1.15425	1.01771	1.07262	1.01994	1.04628	0.71083	0.238595	1749	0.427397	No	-1.2191
YOR130C	ORT1	CTAGCTGATCGCACTATC	0.924637	1.00657	1.13067	0.927299	0.966933	-0.710219	0.238784	1748	0.427981	No	1.17391
YIL119C	RPI1	GCCCTCGCATAGAAGACA	0.949397	0.873699	1	0.984581	0.966989	-0.709216	0.239095	1747	0.428784	No	1.14583
YMR265C	" """" "	CAATGCACGGTAGAGTAT	0.967925	1.06911	1.06911	1.02325	1.04618	0.709037	0.239151	1746	0.429129	No	-1.22513
YOR337W	TEA1	CAAGCATCCGCAAGTTAG	0.963492	0.965827	1.03615	0.968198	0.967013	-0.708791	0.239227	1745	0.429512	No	1.16026
YGR008C	STF2	AGTACAAACTAACGGGTT	1.01261	0.961844	1.10123	1.07967	1.04614	0.708365	0.239359	1744	0.429996	No	-1.22172
YPR164W	MMS1	GCGCATTAAGTCCATTGA	0.958472	1.01082	0.975642	0.958472	0.967057	-0.707998	0.239473	1743	0.430447	No	1.14286
YLR154C	RNH203	TCGAGTCCGGTCCATGAG	0.934565	0.95437	1.11291	0.979813	0.967092	-0.707371	0.239668	1742	0.431045	No	1.16352
YJR115W	" """" "	GATCAGCCTTTACATTCC	0.984076	0.950121	1.01284	0.924135	0.967099	-0.707247	0.239707	1741	0.431362	No	1.17436
YIL065C	FIS1	GCTACACACACAGAGTTG	0.938341	0.982105	1.03453	0.952166	0.967136	-0.706589	0.239911	1740	0.431978	No	1.19585
YOR085W	OST3	GAGTGCTATCCACGAGAC	0.956575	0.977716	1.10139	0.956575	0.967146	-0.706411	0.239966	1739	0.432326	No	1.18792
YCR092C	MSH3	GCCCATAGAGGATAAGCA	0.972581	0.961727	1.09803	0.940985	0.967154	-0.706258	0.240014	1738	0.43266	No	1.17352
YLR343W	GAS2	GCTCGTATTCAAGATCAT	0.952053	0.982256	1.01405	0.856006	0.967154	-0.706254	0.240015	1737	0.432911	No	1.16667
YIL005W	EPS1	GCTGTCCCGCAATACAAT	0.980681	0.953657	1.11769	0.948652	0.967169	-0.705987	0.240098	1736	0.433311	No	1.18728
YHR008C	SOD2	GCTAGAAGCAGATATTGC	0.990463	1.0388	1.08928	1.0532	1.046	0.705824	0.240149	1735	0.433652	No	-1.23963
YML088W	UFO1	GAGAGGCATACATTGCGA	0.967925	0.966497	1.00926	0.951684	0.967211	-0.705239	0.240331	1734	0.434231	No	1.17521
YER087CA	" """" "	TACGTCTGACCATGCGTC	0.956032	0.973598	1.01173	0.960825	0.967212	-0.705224	0.240336	1733	0.43449	No	1.17969
YNL249C	MPA43	AGAATCTCTAGCAAGCCC	0.908071	0.979736	0.965905	0.968563	0.967234	-0.704828	0.240459	1732	0.434964	No	1.17742
YIL093C	RSM25	ATCATTCTGGGACATGGA	1.05627	1.0356	1.14002	0.959175	1.04594	0.704662	0.24051	1731	0.435308	No	-1.22778
YBR229C	ROT2	ATCGTAGTGTCACGGCTT	0.961031	0.973506	1.0324	0.912663	0.967269	-0.704207	0.240652	1730	0.435816	No	1.18008
YNL081C	SWS2	ACATGGTCTAAACGCTTC	0.919132	0.971596	1.07393	0.963045	0.967321	-0.703271	0.240943	1729	0.436597	No	1.12069
YPL005W	AEP3	TGACGTACACGAGCTACA	0.920869	0.959048	1.16207	0.975646	0.967347	-0.702801	0.24109	1728	0.437115	No	1.17411
YPL195W	APL5	TATCGCTGGGCAGACTTG	0.954829	1.01594	0.9799	0.954829	0.967365	-0.702489	0.241187	1727	0.437545	No	1.13793
YMR083W	ADH3	ATTCACGAGCGCACTATC	0.980616	0.954157	1.05393	0.908529	0.967386	-0.702099	0.241309	1726	0.438018	No	1.17308
YLR057W	MNL2	TCTGGACGCAAAGGACGC	0.930118	0.994292	1.16876	0.940516	0.967404	-0.701781	0.241408	1725	0.438453	No	1.17989
YLR042C	" """" "	GAGTCGTCTCTCACTGCG	1.02488	1.06666	1.09008	0.966511	1.04577	0.701636	0.241453	1724	0.438789	No	-1.21192
YHR082C	KSP1	CAAATACAGTGCAGCTTG	1.01345	0.92138	1.03349	0.913874	0.967416	-0.701562	0.241476	1723	0.439086	No	1.22222
YMR140W	SIP5	CAGACGAGCTAATTCTAT	0.965199	0.969681	1.07881	0.94729	0.96744	-0.701138	0.241608	1722	0.439581	No	1.17257
YLR205C	HMX1	AACTGAACATACCCGGTG	0.937767	0.906073	1.0088	0.997173	0.96747	-0.700595	0.241778	1721	0.440145	No	1.175
YER046W	SPO73	AGTATGCTACGATGCCCG	0.983273	0.951668	0.996908	0.951668	0.967471	-0.700588	0.24178	1720	0.440405	No	1.17391
YIL085C	KTR7	ACTAGACGCATGGACCAG	0.970522	0.951285	0.990301	0.964477	0.967499	-0.700077	0.24194	1719	0.440952	No	1.16292
YML117W	NAB6	CACGGCAGGCTCTTCATA	0.908309	0.969655	1.0602	0.965405	0.96753	-0.699527	0.242111	1718	0.441522	No	1.17373
YJR097W	JJJ3	GCACGTATGTTAATCTGT	1.05432	0.967314	1.16353	1.03693	1.04563	0.69911	0.242242	1717	0.442017	No	-1.20339
YJL080C	SCP160	GCGACAATCAACTCGATG	0.961915	0.928814	1.07561	0.973279	0.967597	-0.698323	0.242488	1716	0.442724	No	1.17761
YGL261C	PAU11	AATACTAGCGAACGGGAC	0.965501	1.05654	1.07653	1.03461	1.04557	0.698197	0.242527	1715	0.443054	No	-1.23301
YIR023W	DAL81	ATAGGACCCTCACGTTTA	1.10717	1.02659	1.06455	0.967684	1.04557	0.698074	0.242566	1714	0.443383	No	-1.24138
YIL018W	RPL2B	GCAGGATCAACACGAGTC	1.05031	1.03626	1.1881	1.04082	1.04556	0.697972	0.242597	1713	0.4437	No	-1.2
YGR258C	RAD2	GGATTATCTACCACCTGA	1.0694	0.948316	1.27198	1.02171	1.04556	0.697869	0.242629	1712	0.444018	No	-1.18812
YLR361C	DCR2	CGCATGACGCAATATGGA	0.936261	0.976966	1.02049	0.9583	0.967633	-0.697687	0.242686	1711	0.444381	No	1.18116
YBR215W	HPC2	ATTCATCCGGGCGAGTCT	0.932761	0.892483	1.03029	1.00254	0.967652	-0.697335	0.242796	1710	0.444843	No	1.15842
YBR035C	PDX3	AAGAGTGTCTAAGTCTCG	0.98464	0.950681	1.03463	0.942053	0.96766	-0.697189	0.242842	1709	0.445187	No	1.1676
YJR077C	MIR1	GCACTTATTCGTAATCAG	0.911702	1.13135	1.03676	1.05421	1.04549	0.696655	0.243009	1708	0.445754	No	-1.41176
YBR071W	" """" "	ATTACTCTACGCAGCGGA	0.968419	0.967074	1.03892	0.956183	0.967746	-0.69565	0.243324	1707	0.446593	No	1.1963
YKL190W	CNB1	GCCCACATGGATAACATT	0.93227	0.941154	1.04341	0.994364	0.967759	-0.695424	0.243395	1706	0.446985	No	1.17801
YPL181W	CTI6	GAATCCATGCCAACCATT	1.09493	0.995901	1.16363	0.942484	1.04542	0.695396	0.243403	1705	0.447263	No	-1.38806
YPL224C	MMT2	TGTCGGAACCCACTGTCA	0.875504	1.01514	1.20979	0.920437	0.967789	-0.694892	0.243561	1704	0.447816	No	1.20652
YML066C	SMA2	TATGCGACCCGAGTGCTC	0.961984	0.944501	0.992954	0.973602	0.967793	-0.694811	0.243587	1703	0.448125	No	1.16304
YPR120C	CLB5	TGACTCACAGCGTGCTCA	0.934227	0.983274	1.17319	0.952346	0.96781	-0.694505	0.243683	1702	0.448566	No	1.16026
YML011C	RAD33	CAATATAGACGGTGACAG	1.05466	1.05466	1.03604	0.982863	1.04535	0.694204	0.243777	1701	0.449003	No	-1.22959
YFR040W	SAP155	CCGACCGTATAAGTTCTA	1.06246	1.02064	1.06894	1.02818	1.04532	0.693635	0.243956	1700	0.449596	No	-1.21687
YER056C	FCY2	CCGCGATACCAATTCATA	1.07467	1.00305	1.07467	1.01589	1.04528	0.692919	0.24418	1699	0.450274	No	-1.21023
YBL068W	PRS4	AAGACGACGTAAGCCCAT	0.943133	0.905222	1.07235	0.992669	0.967901	-0.692884	0.244191	1698	0.45056	No	1.13514
YJL218W	" """" "	ACATGCCAGTAATGGTGC	0.941244	0.962824	1.01081	0.973048	0.967936	-0.69226	0.244387	1697	0.451187	No	1.1751
YMR127C	SAS2	TGGCACTGCACAAGCAAG	1.07389	1.02951	1.06097	0.974038	1.04524	0.692139	0.244425	1696	0.451523	No	-1.22772
YOR191W	ULS1	CTGCGAGAAGACTGCATA	1.10863	1.00539	1.08507	0.987298	1.04523	0.69202	0.244462	1695	0.451859	No	-1.18881
YDR085C	AFR1	GACTCAAAGGAATAGTTC	1.01482	1.01309	1.1327	1.07559	1.0452	0.691506	0.244624	1694	0.452424	No	-1.2186
YDL114W	" """" "	CCTGAGGACTTATTCACG	1.03516	1.0552	1.12385	0.943077	1.04518	0.691118	0.244746	1693	0.452917	No	-1.21233
YKL064W	MNR2	CCGACACAGAGAAGTCTT	0.975338	0.944324	1.02897	0.960784	0.968061	-0.690017	0.245092	1692	0.453825	No	1.14286
YDR514C	" """" "	ACTACTGCCTGAGGGTTG	1.09348	1.01171	1.04277	1.04742	1.0451	0.68962	0.245217	1691	0.454325	No	-1.22959
YOR317W	FAA1	CGCACGCTCTGCATTGAT	0.946221	0.95703	1.1374	0.97924	0.968135	-0.688694	0.245508	1690	0.455134	No	1.18056
YDL182W	LYS20	CTACGTCGGCTCATAGTC	0.991764	1.12326	1.06882	1.02119	1.045	0.687975	0.245734	1689	0.455823	No	-1.21622
YFR007W	YFH7	AGGGTAACGTACATTCAG	0.932019	0.96492	1.07304	0.971482	0.968201	-0.687502	0.245883	1688	0.45637	No	1.17808
YNL316C	PHA2	GGAACATCTGCACAATCG	0.935756	0.982825	1.20465	0.9536	0.968213	-0.687296	0.245948	1687	0.456761	No	1.16981
YHR048W	YHK8	CAATGCGTAGGCAGGATT	0.955114	0.981419	1.0522	0.923823	0.968267	-0.68633	0.246253	1686	0.457598	No	1.15038
YPR065W	ROX1	TGACAAAGCAGATGGCAT	1.07845	1.01135	1.16246	0.98334	1.0449	0.686118	0.246319	1685	0.457993	No	-1.21078
YIR029W	DAL2	AAGTCCCATTCATGTAAC	1.07268	1.01709	1.07634	0.981822	1.04489	0.685865	0.246399	1684	0.458413	No	-1.23322
YCR088W	ABP1	AGAGTGAGCACATATCTC	0.968698	0.967926	1.07071	0.93023	0.968312	-0.685517	0.246509	1683	0.458891	No	1.18814
YKL063C	" """" "	CACGAGAACCACGATCTT	1.01178	0.986729	1.17091	1.07793	1.04486	0.685336	0.246566	1682	0.45927	No	-1.19595
YJR129C	EFM3	GCTACTTCCAGACCTATG	1.00851	1.07798	1.12025	1.01174	1.04486	0.685334	0.246567	1681	0.459544	No	-1.21525
YAR018C	KIN3	TAGTCACGGACATGCTCG	1.04963	1.04008	1.05982	0.974616	1.04486	0.685317	0.246572	1680	0.459827	No	-1.25246
YDR491C	" """" "	ATGAGTCGGTCCCACGTC	1.03291	0.823709	1.09993	0.90377	0.968339	-0.685029	0.246663	1679	0.460271	No	1.15686
YJL169W	" """" "	TGCCACATACGATCTGAT	1.00759	0.929123	1.01394	0.929123	0.968359	-0.684677	0.246774	1678	0.460752	No	1.18065
YPR129W	SCD6	TTGTACGACACCTCCAGA	0.963492	1.02547	1.17319	1.06408	1.04478	0.68389	0.247022	1677	0.461491	No	-1.2
YLR122C	" """" "	TCCTGCGTAAGAAGAAGT	0.891583	1.01682	1.00323	0.933699	0.968462	-0.68283	0.247357	1676	0.462392	No	1.17123
YDR230W	" """" "	TGTCCGGCAAGAAACTCC	1.04931	0.975719	0.961216	0.880668	0.968468	-0.682731	0.247388	1675	0.462727	No	1.12121
YDR058C	TGL2	TAGTGACGCTCAGATCCC	1.01262	0.997233	1.09938	1.07677	1.04469	0.68244	0.24748	1674	0.463176	No	-1.20745
YBR225W	" """" "	ATGACCTCCGCGACTTGT	0.936998	0.916649	1.20919	1	0.968499	-0.682172	0.247565	1673	0.463611	No	1.14286
YPR046W	MCM16	CGCGAAGATGTCGGAAAT	1.04342	1.04588	1.07281	1.041	1.04465	0.681704	0.247713	1672	0.464166	No	-1.2246
YMR251WA	HOR7	AAGTATCTCGCACCGGCA	1.05514	1.01056	1.0341	1.06848	1.04462	0.681175	0.24788	1671	0.464757	No	-1.21384
YAL062W	GDH3	CAGTATTGGGAATCGCTA	1.00268	1.0281	1.07197	1.06114	1.04462	0.681106	0.247902	1670	0.465076	No	-1.22165
YGL085W	LCL3	CCTTCTTAGAGATGGTTA	0.978046	1.09767	1.16094	0.991537	1.0446	0.680808	0.247997	1669	0.465532	No	-1.16993
YGR282C	BGL2	CTCAACTGTGGTGAAGTA	0.978342	0.935215	1.03579	0.958918	0.96863	-0.679822	0.248308	1668	0.466397	No	1.19523
YLR446W	" """" "	ACACTCGTACCATTGATG	1.05288	1.03621	1.05288	1.01154	1.04454	0.679726	0.248339	1667	0.466734	No	-1.24031
YDL118W	" """" "	CACCACTTGCTAGGAGGG	1.16465	0.968063	1.06332	1.02574	1.04453	0.679546	0.248396	1666	0.467121	No	-1.20779
YLR341W	SPO77	TGACACTAGCCACATAGG	0.948585	0.977334	1.0044	0.960009	0.968672	-0.679077	0.248545	1665	0.467682	No	1.175
YOR188W	MSB1	CAGAGTCAGCAAGTCGCA	0.953051	0.913308	1.02194	0.984329	0.96869	-0.678747	0.248649	1664	0.46816	No	1.16895
YDR241W	BUD26	TGGATCACGAAACCCGGA	0.939656	0.983764	1.05766	0.953626	0.968695	-0.678659	0.248677	1663	0.468494	No	1.15625
YOR356W	CIR2	TATATCCTGACAGTCTCT	0.961557	1.06841	0.975844	0.912484	0.9687	-0.678567	0.248706	1662	0.46883	No	1.14035
YKL151C	NNR2	ACATTGGACTCAAGCGAT	1.03273	1.05613	1.06803	1.02503	1.04443	0.677763	0.248961	1661	0.469593	No	-1.22749
YHR016C	YSC84	TCATGTGTTAGAATGCTG	0.975138	0.96237	0.980974	0.949055	0.968754	-0.677608	0.24901	1660	0.469969	No	1.15979
YNL259C	ATX1	CCTGACGGCAAAGAATCG	1.04574	0.988584	1.29666	1.04311	1.04442	0.677597	0.249014	1659	0.470259	No	-1.22034
YJL168C	SET2	TATCTGAGCCCAGTGTGC	0.944053	0.993457	1.03363	0.92241	0.968755	-0.677592	0.249015	1658	0.470545	No	1.18145
YOR070C	GYP1	CATCTTAATACAGAGGAC	0.985906	1.14975	1.10294	0.971612	1.04442	0.677571	0.249022	1657	0.470842	No	-1.15323
YIL121W	QDR2	CGTGTGACAGAATCTCAA	1.00886	0.873729	1.04208	0.928686	0.968772	-0.677273	0.249116	1656	0.471305	No	1.15385
YLL012W	YEH1	ATGCGGATCAGACGTTAT	0.969139	0.96847	1.00965	0.95222	0.968804	-0.676701	0.249298	1655	0.471933	No	1.1895
YGR166W	TRS65	GGCACACGATACCAACTG	0.925359	1.04437	1.06774	1.04437	1.04437	0.676596	0.249331	1654	0.472282	No	-1.20588
YDL151C	BUD30	CGACCTGCTAGATTATTC	1.13784	0.946108	1.06657	1.02206	1.04431	0.675618	0.249641	1653	0.473156	No	-1.43284
YGR151C	" """" "	GGTCCAGACATACCAACG	0.995962	0.918139	1.04211	0.941784	0.968873	-0.675471	0.249688	1652	0.473531	No	1.17619
YHR077C	NMD2	CATGCTCAGACAGTATGT	0.881568	0.96051	1.07557	0.977251	0.96888	-0.675342	0.249729	1651	0.473895	No	1.14167
YJL066C	MPM1	CTCATAGACGAAGCGAGG	1.01065	1.0026	1.07791	1.22771	1.04428	0.674993	0.24984	1650	0.474393	No	-1.19178
YHL046C	PAU13	AGGAGACGCCACATCGTA	0.964121	1.1233	1.06797	1.02047	1.04422	0.673887	0.250191	1649	0.475349	No	-1.225
YML080W	DUS1	ATAGCCGACAGCGCCATA	0.964513	0.950742	1.1282	0.973418	0.968965	-0.67382	0.250213	1648	0.475678	No	1.14394
YFR013W	IOC3	TACTTTGAGAGGACGTTC	1.01379	1.04275	1.06762	1.04566	1.04421	0.673743	0.250237	1647	0.476013	No	-1.21472
YDR135C	YCF1	GGGTTGTCCACACTCTGT	0.929877	0.931228	1.04863	1.00674	0.968985	-0.67347	0.250324	1646	0.476467	No	1.18687
YFL056C		ACTGCCATACGAGGTAAG	1.05841	0.95991	1.10514	1.02995	1.04418	0.673253	0.250393	1645	0.476889	No	-1.19091
YKL128C	PMU1	AGCAGCGAACCATACGTG	0.956308	0.980179	1.01099	0.957886	0.969032	-0.67262	0.250594	1644	0.477562	No	1.16176
YLR037C	PAU23	GCGAGGATGCGATTTATC	1.00906	1.01379	1.14154	1.07446	1.04413	0.672301	0.250696	1643	0.478047	No	-1.2
YMR199W	CLN1	AATGTCTGTCAAGGCGCT	1.02116	0.99655	1.11553	1.06708	1.04412	0.672107	0.250758	1642	0.478456	No	-1.20382
YDR329C	PEX3	TTTACTCGGGCCAGGTGC	0.970625	0.967505	1.03122	0.94461	0.969065	-0.672035	0.250781	1641	0.478791	No	1.14173
YIL120W	QDR1	GCTCGCCATGAATAGCAA	1.01039	1.00616	1.07775	1.07775	1.04407	0.671315	0.25101	1640	0.479521	No	-1.17476
YGL151W	NUT1	GAAGACCATTCGTTACAA	1.05563	1.01872	1.08232	1.03252	1.04407	0.671271	0.251024	1639	0.47984	No	-1.2
YER053C	PIC2	GCTCCAGAGACATATTGA	1.0949	0.837088	0.911357	1.02687	0.969113	-0.67118	0.251053	1638	0.480188	No	1.15254
YLR104W	LCL2	TTGCACGGAACCAAGCAC	0.948981	0.973222	1.06512	0.965095	0.969158	-0.670362	0.251314	1637	0.480981	No	1.16599
YNL082W	PMS1	AGCGATCTTAAAGGACTC	0.961482	0.976836	1.03604	0.957574	0.969159	-0.670346	0.251318	1636	0.481284	No	1.16598
YJR053W	BFA1	TCCTGTCTGAGATCGCGT	0.969194	0.946518	1.0411	0.969194	0.969194	-0.669715	0.25152	1635	0.481964	No	1.16968
YGR019W	UGA1	AAACCGTGTGGAAGACCT	1.05346	1.00129	1.07505	1.03451	1.04398	0.669696	0.251526	1634	0.482271	No	-1.23506
YKL164C	PIR1	GGCTAACCTTCAATGACT	0.887718	0.965512	1.03577	0.972929	0.96922	-0.669253	0.251667	1633	0.482837	No	1.15625
YNL087W	TCB2	ACAGTCGCTAAAGTCCTA	1.05803	1	1.16261	1.02983	1.04393	0.668751	0.251827	1632	0.48344	No	-1.21547
YDL052C	SLC1	CTAGAGTTTGGAAGTCTG	1.01811	0.928691	0.962263	0.976249	0.969256	-0.668615	0.251871	1631	0.48382	No	1.15
YLR016C	PML1	GCCCAGATAGAATTGCAT	1.03356	1.05427	1.06179	0.998691	1.04392	0.66853	0.251898	1630	0.484169	No	-1.20423
YPL214C	THI6	TACATGGCTACAGAGTCC	0.961945	0.921407	0.976591	0.976591	0.969268	-0.668395	0.251941	1629	0.484549	No	1.16379
YOR365C	" """" "	GACTCTACGCCATGATCT	1.17713	0.921047	1.01749	0.910922	0.96927	-0.668362	0.251951	1628	0.484867	No	1.14706
YOR304W	ISW2	ATAGCTGTCACACTTGCT	1.00675	0.912227	1.02496	0.931792	0.96927	-0.668358	0.251953	1627	0.485167	No	1.16901
YPL004C	LSP1	TAGGATTCTCGACCAGCA	0.952824	0.923371	1.06505	0.985935	0.96938	-0.666401	0.252577	1626	0.486669	No	1.16062
YOR142W	LSC1	ATGAGCCCGTGACTGCGA	0.961292	0.841713	0.986147	0.977469	0.96938	-0.666389	0.252581	1624	0.487276	No	1.11475
YGL197W	MDS3	TAGTACGTCCGGCAGTTC	0.961292	0.897828	0.977469	1.01498	0.96938	-0.666389	0.252581	1625	0.486977	No	1.11475
YCL035C	GRX1	TACTGCTAACCATGCTTG	0.952213	0.955374	1.08395	0.983563	0.969468	-0.664812	0.253085	1623	0.48855	No	1.16
YHR210C	" """" "	TTTGAGAGAGGCGTCTAC	0.937177	1.02325	1.00181	0.847849	0.969491	-0.664401	0.253217	1622	0.489105	No	1.18376
YLR054C	OSW2	TGACCATCCAAAGTGTCC	1.04368				1.04368	0.664206	0.253279	1621	0.489528	No	-1.2
YNL108C	" """" "	TACGATGGTCGATCTGGC	1.04882	1.03851	1.17183	1.00902	1.04367	0.664016	0.25334	1620	0.489947	No	-1.21667
YFL054C	AQY3	CCGGTAACTTCGTATAAG	1.04708	0.983796	1.16861	1.04018	1.04363	0.66341	0.253534	1619	0.490625	No	-1.20423
YAL049C	AIM2	CGTATAGCTCGATATGGC	0.979011	0.960169			0.96959	-0.66263	0.253784	1618	0.491412	No	1.1673
YOR136W	IDH2	ATCTATTGAGGCGGACAG	1.01269	0.926565	1.02641	0.90547	0.969626	-0.661986	0.25399	1617	0.492116	No	1.16667
YPL179W	PPQ1	CATCTATGGCAACCGACT	0.974135	1.10957	1.08331	1.00372	1.04352	0.661328	0.254201	1616	0.492829	No	-1.18301
YLR050C	" """" "	TGTGTGTCAACAACCACC	0.97283	1.01243	1.10542	1.07459	1.04351	0.661244	0.254228	1615	0.493186	No	-1.22064
YMR007W	" """" "	CGCCTAGTGAAATATGTC	0.936813	1.01762	1.00265	0.927169	0.96973	-0.660117	0.254589	1614	0.494194	No	1.1841
YKL133C	" """" "	TGCGCCATGAGCACAAAT	1.07928	0.968314	1.11582	1.00761	1.04345	0.660111	0.254591	1613	0.494503	No	-1.20096
YLL045C	RPL8B	TATGATAGGCCACACGCT	0.992148	0.947321	1.0339	0.928164	0.969735	-0.660043	0.254613	1612	0.494853	No	1.15172
YOR091W	TMA46	TCACGCGATGCAGTCGGT	0.913507	0.946717	1.02744	0.992755	0.969736	-0.660019	0.254621	1611	0.495175	No	1.15484
YGR176W	" """" "	AGCCCAACTCGTGTAAAT	1.03626	1.04588	1.0615	1.041	1.04344	0.659992	0.25463	1610	0.4955	No	-1.21809
YBR016W	" """" "	ACAGGTGAGTAATCTGCC	0.96568	0.973807	1.06144	0.884448	0.969744	-0.659875	0.254667	1609	0.495881	No	1.15084
YNL104C	LEU4	TGAGCCTTCTCCATAGCG	1.05137	1.03538	1.03236	1.05137	1.04338	0.65883	0.255002	1608	0.496843	No	-1.2053
YBR240C	THI2	ACTGTACTACTCGCTCGA	0.936093	0.970788	0.987403	0.968837	0.969812	-0.658653	0.255059	1607	0.497263	No	1.15135
YMR053C	STB2	ATGTCGCACACCCGATGA	0.909498	0.971596	1.11272	0.968078	0.969837	-0.658203	0.255204	1606	0.497854	No	1.15423
YKR049C	FMP46	TATAGCAGACGACGTTCG	1.03133	1.05535	1.06728	1.01487	1.04334	0.658181	0.255211	1605	0.498178	No	-1.21143
YCR101C	" """" "	GAAGTACACTGAAGCTCA	0.986926	0.921599	1.04051	0.952979	0.969952	-0.656142	0.255866	1604	0.499769	No	1.1645
YOR059C	LPL1	ACACTCATGCAAGCGATG	1.03547	0.950387	1.07436	1.05096	1.04322	0.655979	0.255919	1603	0.500183	No	-1.23108
YHR075C	PPE1	ATGCTAACTATACAGACC	1.04911	1.03728	1.0973	0.98395	1.0432	0.655655	0.256023	1602	0.500699	No	-1.21762
YMR012W	CLU1	GCCTAGTCACCAATATAC	0.982556	0.957418	1.02816	0.957418	0.969987	-0.655528	0.256064	1601	0.501092	No	1.1756
YBL017C	PEP1	AACTACTATGAAGCGGGA	0.964811	0.926128	1.02638	0.975283	0.970047	-0.654449	0.256411	1600	0.502085	No	1.14857
YER034W	" """" "	CATATACTATCACGCAGA	0.931661	0.958261	1.03164	0.981923	0.970092	-0.653641	0.256672	1599	0.502909	No	1.14384
YMR172W	HOT1	GCACGCTGACTATACTTC	0.984955	1.04391	1.11805	1.04207	1.04299	0.651926	0.257225	1598	0.504308	No	-1.22785
YJR075W	HOC1	GATCTCTATACACTTAGC	0.935216	1.02769	1.00516	0.930417	0.970188	-0.651916	0.257228	1597	0.50463	No	1.17045
YJR150C	DAN1	GTCACGGACTTCTATCAC	1.09704	0.988858	1.12495	0.988858	1.04295	0.651152	0.257474	1596	0.50543	No	-1.17257
YPL054W	LEE1	TGACTTACGACAGCTCGG	0.961225	0.979306	1.0156	0.932065	0.970265	-0.650539	0.257672	1595	0.506136	No	1.15789
YOR292C	" """" "	GACATACGCACATAGGCT	1.03958	0.943876	0.967362	0.973172	0.970267	-0.650511	0.257681	1594	0.506471	No	1.15745
YGL007W	BRP1	CCTAGACCCGAATTATGT	0.864921	0.930903	1.16626	1.00964	0.970272	-0.650425	0.257709	1593	0.506844	No	1.12903
YKL183W	LOT5	GTGCATATAAGACACCGT	1.02219	0.999178	1.11924	1.06361	1.0429	0.65036	0.25773	1592	0.507203	No	-1.21256
YDR214W	AHA1	GAGCCGTCTATTCACCTG	0.902576	1.05141	1.02806	0.912492	0.970277	-0.650328	0.25774	1591	0.507543	No	1.19231
YJL100W	LSB6	GCGCTGTATAGACTTAGA	0.948513	0.970919	1.01576	0.969644	0.970281	-0.65025	0.257765	1590	0.507911	No	1.16092
YMR006C	PLB2	CACAGCATGAAATTGGTC	1.0416	0.931565	0.994569	0.946007	0.970288	-0.650126	0.257805	1589	0.50831	No	1.16244
YGL154C	LYS5	GGAGGATACTAACCTACA	1.02238	1.04753	1.09362	1.03823	1.04288	0.649992	0.257849	1588	0.508715	No	-1.24116
YPL109C	" """" "	TCATCTTGAACACGAGGC	1.03825	1.04742	1.05968	0.979818	1.04284	0.649153	0.25812	1587	0.509571	No	-1.21717
YBL062W	" """" "	AGCCTAAGCACACTTTGG	0.984286	1.07882	1.12644	1.00675	1.04278	0.648227	0.258419	1586	0.510483	No	-1.17355
YJL112W	MDV1	GAGGCTTGAACAGTATAT	0.953191	0.971372	1.07416	0.969437	0.970405	-0.648039	0.25848	1585	0.510926	No	1.1682
YNL157W	IGO1	CAGTGATACGCAGTTCGC	0.959438	0.981435	1.00125	0.93513	0.970437	-0.647471	0.258664	1584	0.511612	No	1.16981
YDL101C	DUN1	CGCGCAGAGGTTAGATAA	1.00988	1.16308	1.07558	0.99374	1.04273	0.647209	0.258748	1583	0.512103	No	-1.17742
YHR131C	" """" "	CCTATGATGGAATCTTGT	1.102	1.0198	1.06547	0.976776	1.04263	0.645531	0.259291	1582	0.513502	No	-1.1988
YPL056C	LCL1	TAGTAATCGACAGTGAGG	0.975056	0.966181	0.998198	0.935487	0.970618	-0.644216	0.259718	1581	0.514671	No	1.15517
YJR146W	" """" "	GGGCAGTCATTCTACTCA	0.932607	0.955812	1.04404	0.985438	0.970625	-0.644092	0.259758	1580	0.515077	No	1.15766
YHR095W	" """" "	TACGCTCGCGCAGATGTT	0.935051	0.985986	1.04786	0.955292	0.970639	-0.643837	0.259841	1579	0.515567	No	1.14793
YLR390W	ECM19	GTGACCACTACAGTTCAT	1.02157	0.987196	1.07935	1.06347	1.04252	0.643503	0.259949	1578	0.516109	No	-1.20976
YDR497C	ITR1	AGATCGTCAGGTCCACCG	1.0553	1.01481	1.09517	1.02972	1.04251	0.643388	0.259986	1577	0.51651	No	-1.2253
YDR261C	EXG2	TATGACTTCCCATTCGGT	1.07142	0.930882	1.09176	1.01357	1.0425	0.643087	0.260084	1576	0.517032	No	-1.39437
YNR028W	CPR8	CGAGCAGGGTACATTATT	0.920074	0.971596	1.04048	0.969826	0.970711	-0.64255	0.260258	1575	0.517707	No	1.14925
YCL026CA	FRM2	GCTCACCGAACATCAGAT	1.02935	1.05558	1.06967	1.02935	1.04247	0.642514	0.26027	1574	0.518059	No	-1.22909
YIL100W	" """" "	ATGAGTACGCGAGCGATC	0.995216	0.946216	1.04882	0.93595	0.970716	-0.642465	0.260286	1573	0.51842	No	1.16438
YMR100W	MUB1	CATTGCATTACATTGACC	1	1.09354	1.08485	0.985482	1.04243	0.641829	0.260492	1572	0.519161	No	-1.17333
YDR287W	INM2	TAGTACCGGACACCTGAT	0.980687	0.96083	0.983746	0.940952	0.970759	-0.641704	0.260533	1571	0.519573	No	1.13768
YDR436W	PPZ2	AACCATCTAGGGTGAGGA	1.02696	1.06813	1.05769	0.998826	1.04232	0.639953	0.261102	1570	0.521039	No	-1.19872
YJL134W	LCB3	CAACTACTGACAAGCTGG	1.08254	1.01978	1.06332	1.0213	1.04231	0.639721	0.261177	1569	0.521522	No	-1.21774
YJL118W	" """" "	ACATGCGAGGAATCGTCA	1.05656	1.02798	1.13894	1.00391	1.04227	0.639038	0.261399	1568	0.522298	No	-1.2156
YEL023C	" """" "	CTTCAGAGTAGACTAGAT	0.964905	0.976979	1.07916	0.919528	0.970942	-0.638414	0.261602	1567	0.523037	No	1.14013
YNL121C	TOM70	TACTAGCGCCGACTGCTT	1.05999	1.02444	1.10895	1.0182	1.04221	0.637982	0.261743	1566	0.523652	No	-1.20725
YNL255C	GIS2	AGATGCACCCAATTCTTC	1.04139	1.04292	1.12329	0.998298	1.04216	0.637011	0.262059	1565	0.52462	No	-1.23105
YJL147C	MRX5	CAACGAGTAGGATATGCT	0.958402	0.983712	1.00173	0.939256	0.971057	-0.636361	0.262271	1564	0.52538	No	1.15702
YMR316W	DIA1	CCACGCATCCAAGATTAG	0.961674	0.978766	1.03479	0.963399	0.971083	-0.635901	0.262421	1563	0.526016	No	1.17857
YOR097C	" """" "	CGCTACACATTGTCAAGA	1.15761	1.01292	1.07126	0.977874	1.04209	0.635771	0.262463	1562	0.526438	No	-1.20096
YIL067C	" """" "	GAATCACACACAGTCGTC	0.971101	0.971101	1.03151	0.924721	0.971101	-0.635569	0.262529	1561	0.526907	No	1.15254
YMR136W	GAT2	ATGACTGAAGCACATGGC	0.988103	1.06167	1.05466	1.02944	1.04205	0.635119	0.262675	1560	0.52754	No	-1.22593
YPL041C	MRX11	TAGCACCGACTACAGTGT	0.960065	0.935522	0.982256	1.08664	0.97116	-0.634507	0.262875	1559	0.528279	No	1.14286
YNL010W	" """" "	ATGCCACGAGGATGCACT	0.996723	0.945626	1.03746	0.936938	0.971175	-0.634254	0.262957	1558	0.528784	No	1.168
YNL204C	SPS18	GCGCTGGCACAAGAATAC	1.01756	0.99245	1.06645	1.14541	1.042	0.634219	0.262969	1557	0.529147	No	-1.19394
YML118W	NGL3	CCTAGCTCGTGAGATTGA	0.921027	1.00531	1.07928	0.937049	0.97118	-0.634159	0.262989	1556	0.529527	No	1.16279
YDL194W	SNF3	GGTCCAGTCAAACACGGC	0.958223	0.984165	1.02951	0.939645	0.971194	-0.633907	0.263071	1555	0.530033	No	1.15726
YCL062W		CACCTTGTTAAAGTGCCT	0.991278	1.08396	1.11037	1	1.04198	0.633864	0.263085	1554	0.530402	No	-1.16667
YHL013C	OTU2	CAGCTCTGGCGACTATGG	0.966819	0.975576	0.982499	0.920125	0.971198	-0.633842	0.263092	1553	0.530758	No	1.14118
YOR031W		ACTCATATTGCATGGCAC	0.998179	1.04438	1.13254	1.03956	1.04197	0.633695	0.26314	1552	0.531197	No	-1.21053
YDL180W	" """" "	CTGAGCGTAGGATATTCC	1.08077	1.00317	1.08077	0.998443	1.04197	0.633601	0.263171	1551	0.531601	No	-1.19091
YDR333C	RQC1	TTCCATGCCGGACGTAGG	1.1096	0.751673	0.832846	1.22004	0.971222	-0.633405	0.263235	1550	0.532074	No	1.36765
YOR219C	STE13	GAATAGCAGTCAACGGCA	0.985674	0.944262	1.03646	0.95679	0.971232	-0.633225	0.263293	1549	0.532536	No	1.14607
YML030W	RCF1	CATACAGTGTGCGAAGGA	1.06781	1.01596	1.08304	1.0019	1.04189	0.632128	0.263652	1548	0.533605	No	-1.19786
YKR017C	HEL1	AGGAACCTTTCGCAAGAG	0.947556	0.980874	1.02883	0.961727	0.971301	-0.631997	0.263694	1547	0.534036	No	1.15068
YOL050C	" """" "	CACACAGCAGTCAATGTT	0.953342	0.953342	1.09723	0.989361	0.971352	-0.631077	0.263995	1546	0.534991	No	1.15918
YOL090W	MSH2	TTACACTCTCTAGCATTC	0.898791	0.74688	1.13535	1.04392	0.971357	-0.630994	0.264022	1545	0.535392	No	1.16667
YGL163C	RAD54	GAAGGTACTCGAACTATT	1.0501	1.03349	1.11147	0.983502	1.0418	0.630573	0.26416	1544	0.536018	No	-1.17526
YMR119WA	" """" "	ATGATGCGTGTCAGCGCC	0.939848	1.02225	0.982443	0.960323	0.971383	-0.63052	0.264177	1543	0.536401	No	1.14904
YNR018W	RCF2	GGTCCATCTACATCCATT	0.941213	0.960323	1.09318	0.982443	0.971383	-0.63052	0.264177	1542	0.536749	No	1.14904
YLR300W	EXG1	GCACGAGACTTACACATA	0.956726	0.949616	1.10653	0.986137	0.971432	-0.629649	0.264462	1541	0.537677	No	1.13793
YKL085W	MDH1	CCGGGCACATATACTTAA	1.0058	1.04832	1.08331	1.03516	1.04174	0.629564	0.26449	1540	0.538082	No	-1.21888
YLR077W	FMP25	TGATCGACGAAAGGCCAC	1.04918	1.011	1.09764	1.03428	1.04173	0.629351	0.26456	1539	0.538574	No	-1.22394
YBR285W	" """" "	CATACTCTGTCATACCTG	0.963447	0.97948	1.05804	0.92623	0.971464	-0.629075	0.26465	1538	0.539108	No	1.15415
YOL039W	RPP2A	GGCCAACGTAAATCAGCT	0.967539	0.975399	1.0717	0.963025	0.971469	-0.628983	0.26468	1537	0.53952	No	1.14865
YLR180W	SAM1	AACACTGGTAAACGGTGC	0.930614	0.966262	1.08929	0.976705	0.971483	-0.628723	0.264765	1536	0.540045	No	1.13514
YLR407W	" """" "	GAGTTCCTAACATGGCCT	0.960295	1.03843	1.12039	1.04496	1.04169	0.62871	0.26477	1535	0.540406	No	-1.22519
YER117W	RPL23B	GATCAGTGAACATCAGTG	1.06782	1.05669	1.02668	0.9854	1.04169	0.628556	0.26482	1534	0.540861	No	-1.44262
YHR003C	TCD1	GGCATACTCCAAGTCAAC	0.971511	0.971511	1.01943	0.925639	0.971511	-0.628224	0.264929	1533	0.541436	No	1.13953
YNL140C	" """" "	TATTAGCCTGCGACGCTG	0.998898	1.04451	1.09557	1.03875	1.04163	0.627551	0.265149	1532	0.54224	No	-1.20122
YKL046C	DCW1	CGCAGTCAACTTACACGT	1.03347	1.04023	1.07423	1.04302	1.04163	0.627512	0.265162	1531	0.542621	No	-1.23154
YER086W	ILV1	ATTGCTGCTACACCGACT	0.90216	0.947435	1.03403	0.995681	0.971558	-0.627392	0.265201	1530	0.543056	No	1.1465
YMR232W	FUS2	CACAGCCGATAATTGCAG	0.971111	1.06402	1.02817	1.05502	1.0416	0.626991	0.265332	1529	0.54368	No	-1.20115
YIL114C	POR2	TGCTGACACCAAGGACCA	1.116	0.96719	1.33486	0.960069	1.0416	0.626945	0.265348	1528	0.544067	No	-1.12236
YIL130W	ASG1	AGATATACGACAGACCTC	1.03894	0.990213	1.05535	1.04423	1.04159	0.626791	0.265398	1527	0.544527	No	-1.20455
YFL043C		ACTACAGCCGCTAAGGTC	0.96838	0.974818	1.02478	0.935097	0.971599	-0.626655	0.265443	1526	0.544975	No	1.15326
YLR287C	" """" "	TAGTACCCGGAACCTAGA	0.940097	0.943236	1.05272	1	0.971618	-0.626313	0.265555	1525	0.545563	No	1.13636
YBR148W	YSW1	AGGTGCTCACTACCCGAT	1.00367	1.0617	1.17071	1.02141	1.04155	0.626197	0.265593	1524	0.545999	No	-1.20207
YJL098W	SAP185	ATTTCGGCACGCTCACGA	1.04471	1.03835	1.04689	0.986189	1.04153	0.625743	0.265742	1523	0.546664	No	-1.21327
YLR422W	DCK1	TATTTATCGGGACCCAGG	0.920519	0.973407	1.0577	0.969908	0.971658	-0.625604	0.265787	1522	0.547117	No	1.15548
YMR145C	NDE1	CAGACTATGGAATTATCG	0.980362	0.962966	1.14788	0.951681	0.971664	-0.625484	0.265827	1521	0.547558	No	1.13636
YOR192C	THI72	CCTGGCAGCGAAGAGATA	0.941213	0.997944	1.0692	0.945393	0.971669	-0.625407	0.265852	1520	0.54797	No	1.15865
YKL185W	ASH1	GAACCCGCGTCAATAGGT	0.962813	0.960275	1.05938	0.980554	0.971683	-0.625139	0.26594	1519	0.548512	No	1.15261
YMR326C	" """" "	TCAGTCGGTCTAATGTTG	0.925287	1.03304	0.974957	0.968508	0.971732	-0.624265	0.266227	1518	0.549466	No	1.13873
YHR032W	ERC1	GCTCCACTATTATATCAG	0.917098	0.983746	0.965268	0.978233	0.971751	-0.623935	0.266335	1517	0.550051	No	1.13423
YOR183W	FYV12	GGCTCCCATCAATACAGA	1.00154	1.0178	1.09437	1.06494	1.04137	0.622942	0.266661	1516	0.551088	No	-1.17969
YHR184W	SSP1	TCATCGGGTACACGTATG	0.996139	0.936278	1.08659	1.14581	1.04137	0.622824	0.2667	1515	0.551533	No	-1.17204
YLR389C	STE23	GCGTTAGAGATAAGTCAT	0.949017	0.943855	1.01731	0.994615	0.971816	-0.622769	0.266718	1514	0.551934	No	1.1374
YKR057W	RPS21A	CATAACTCTTTAGAACGG	0.90983	1.01188	1.02733	0.931882	0.971883	-0.621567	0.267113	1513	0.553117	No	1.14679
YDR194C	MSS116	GTATGGACCCTGTCGCAC	0.997615	0.930445	1.07541	0.946154	0.971885	-0.621537	0.267123	1512	0.553503	No	1.15217
YOL003C	PFA4	AGCGAGCACACATTCATT	1.03498	1.04748	1.134	1.02827	1.04123	0.620432	0.267487	1511	0.554624	No	-1.21811
YOL028C	YAP7	ATTGCCGCGTGCATGGCT	0.948143	1	0.995769	0.946653	0.971956	-0.620253	0.267546	1510	0.555113	No	1.15347
YOR010C	TIR2	ACAGCAGGGCAAGTCATG	0.999031	0.94489	1.0242	0.929913	0.97196	-0.620184	0.267568	1509	0.555528	No	1.15982
YAR040C		CCATCTCAGTGGGTGCAA	0.969912	0.974038	1.0879	0.959474	0.971975	-0.619916	0.267657	1508	0.55608	No	1.14919
YOR093C	CMR2	TTCAGGCGTGCATGATGT	1.00506	0.97201	0.917179	0.97201	0.97201	-0.619293	0.267862	1507	0.556875	No	1.14419
YOR023C	AHC1	ATGTACCACTACGCGCTG	1.03608	1.0375	1.06736	1.0448	1.04115	0.618984	0.267964	1506	0.557457	No	-1.22648
YGR259C	" """" "	CCCATAGGGATTAAGTGA	0.961549	0.982513	1.06029	0.941765	0.972031	-0.618916	0.267986	1505	0.557873	No	1.15858
YDR337W	MRPS28	TTTCGGATACGAGTGGCT	0.929328	1.00585	1.13381	1.07641	1.04113	0.618543	0.268109	1504	0.5585	No	-1.12766
YPR003C	" """" "	TAGTGGCTACCAGATCAC	1.07822	0.982808	1.11311	1.00402	1.04112	0.618426	0.268147	1503	0.558952	No	-1.18807
YAL014C	SYN8	CCGCATACCGAATTGCTA	0.935419	0.982025	1.06228	0.962101	0.972063	-0.618338	0.268176	1502	0.559385	No	1.14554
YPL057C	SUR1	TCATTCGGTGAAGTTGCG	0.922077	0.946875	0.997257	1.07629	0.972066	-0.618288	0.268193	1501	0.559792	No	1.14634
YHR112C	" """" "	GGACTTCTCAAATCTCGT	0.961498	0.968427	1.03708	0.975707	0.972067	-0.618275	0.268197	1500	0.560174	No	1.14141
YDR525WA	SNA2	CCAACGAGCGGGAATAGA	0.949232	0.942185	0.994941	1.00312	0.972086	-0.617923	0.268313	1499	0.56079	No	1.15311
YPR073C	LTP1	CGAGTAAGTAGAGCTGAT	0.94637	0.955142	1.00103	0.989088	0.972115	-0.617413	0.268481	1498	0.561516	No	1.14833
YNL032W	SIW14	CAGGTACACGCATTCGCT	0.952109	0.9768	1.04149	0.96758	0.97219	-0.616068	0.268925	1497	0.56282	No	1.14537
YJL067W	" """" "	CATGAGCTAGAAGTCAGG	0.96712	0.950207	1.03945	0.977276	0.972198	-0.615919	0.268974	1496	0.563299	No	1.14286
YPL189W	GUP2	TATGGTCACGGCACCTCA	0.97492	0.969489	0.982492	0.95594	0.972204	-0.615814	0.269009	1495	0.563749	No	1.1407
YML087C	AIM33	CAGTGCATGTAACCTAAG	0.955409	0.989006	1.13701	0.931345	0.972207	-0.615755	0.269028	1494	0.564167	No	1.11957
YAL046C	BOL3	GATATGATGTAATCCTGC	1.03741	1.07894	1.04451	0.960911	1.04096	0.61552	0.269106	1493	0.564708	No	-1.21721
YDR104C	SPO71	GCCGTGAACTTAACTCGA	0.98441	4.36155	1.07572	1.00619	1.04096	0.615505	0.269111	1492	0.565096	No	-1.18719
YDR123C	INO2	GAACAACCAAGACGTGTG	0.972228	0.972228	1.01148	0.937504	0.972228	-0.615391	0.269148	1491	0.565555	No	1.13415
YJR126C	VPS70	GATTCTCCTACAGGCTCG	1.16729	1.04094	1.04094	1.01986	1.04094	0.61517	0.269221	1490	0.566087	No	-1.19333
YGR111W	" """" "	GACTTACTCGTACCCGAT	0.994822	0.93556	1.07235	0.949677	0.97225	-0.615001	0.269277	1489	0.566585	No	1.15122
YDR479C	PEX29	ACGTGTAGGTCATCGGTA	0.98301	0.961525	1.01035	0.914092	0.972267	-0.61468	0.269383	1488	0.567189	No	1.14486
YOR330C	MIP1	GCGGCCATCACATATTAT	1.00307	0.941464	1.07901	0.921457	0.972269	-0.614653	0.269392	1487	0.567589	No	1.12644
YBR195C	MSI1	ATATACTTCCTCATCGCG	1.06461	1.0172	1.07416	1.0093	1.0409	0.614568	0.26942	1486	0.568031	No	-1.21111
YMR058W	FET3	TGACTATGCAGATACGCT	1.05535	1.02644	1.10521	0.996008	1.0409	0.614466	0.269454	1485	0.568484	No	-1.19774
YOL085C	" """" "	TCTGACAGCAAATACGCT	1.06374	1.02293	1.0346	1.0472	1.0409	0.614421	0.269469	1484	0.568898	No	-1.20219
YLR137W	RKM5	TATGAGCCGGTACGTGTA	0.942452	0.933968	1.10305	1.00211	0.972283	-0.614399	0.269476	1483	0.569297	No	1.13675
YLR428C	" """" "	TATCATAGGCCATACCGG	0.956373	0.938204	1.05068	0.98828	0.972326	-0.613625	0.269732	1482	0.570222	No	1.16149
YOR327C	SNC2	GTCCTGAGCACAAGAGCA	1.00144	1.03345	1.31317	1.04824	1.04085	0.613536	0.269761	1481	0.57067	No	-1.18657
YNR037C	RSM19	CGACTAGGGACAGTTCTT	0.98345	1	0.961216	0.861115	0.972333	-0.613501	0.269772	1480	0.571079	No	1.10606
YNL205C	" """" "	TATGCTCTGAGACCGGCT	0.947341	1.07464	1.06206	1.01963	1.04084	0.613497	0.269774	1479	0.571468	No	-1.19318
YPR026W	ATH1	GGAGCTATACCACTACTG	1.01135	0.978915	1.07032	1.10876	1.04084	0.613361	0.269819	1478	0.57195	No	-1.19324
YDR372C	VPS74	AATACTCCTTAACTGCGG	1.01235	0.932372	1.02907	0.931254	0.972359	-0.613034	0.269927	1477	0.572567	No	1.17749
YLR136C	TIS11	TAGGCTATCCTCCACGTA	0.993471	0.936775	1.04786	0.95139	0.972431	-0.611753	0.27035	1476	0.573854	No	1.14201
YOR193W	PEX27	GGATGACACGAACTCACG	1.079	1.01735	1.06413	0.994645	1.04074	0.611647	0.270386	1475	0.574317	No	-1.20091
YOR022C	DDL1	TATAGATCGACAGACGGT	1.0396	1.00607	1.04182	1.08809	1.04071	0.611034	0.270588	1474	0.575138	No	-1.2069
YPR054W	SMK1	GCCGACCTAATCTGTAAT	0.97565	0.946395	0.969333	1.06862	0.972491	-0.610671	0.270709	1473	0.575785	No	1.125
YKL005C	BYE1	CTGCGCCACATAGTATAA	0.977296	1.06681	1.23608	1.01453	1.04067	0.610371	0.270808	1472	0.576387	No	-1.18713
YOR284W	HUA2	GCCGACTATACATTACTT	0.925278	0.971196	1.09682	0.973826	0.972511	-0.61032	0.270825	1471	0.576815	No	1.14729
YMR173WA	" """" "	GCGCGACTTATGTCCATG	0.977361	0.950101	1.10648	0.967688	0.972525	-0.610073	0.270907	1470	0.577381	No	1.13757
YOR238W	" """" "	GGAGTCTAACCAGCTATG	1.0613	0.99814	1.07576	1.01999	1.04064	0.609916	0.270959	1469	0.577885	No	-1.19577
YLL039C	UBI4	GCGTCGCATACACATAAT	0.968781	0.976361	1.04438	0.958812	0.972571	-0.609246	0.271181	1468	0.578753	No	1.14348
YMR237W	BCH1	TAGAGAGGATCACACCCA	1	0.945229	1.05782	0.942737	0.972615	-0.608464	0.27144	1467	0.579701	No	1.15789
YOR011W	AUS1	AGAGCAGCCGAATAGTCA	1.00892	1.04672	1.10241	1.03437	1.04054	0.608043	0.271579	1466	0.580394	No	-1.20833
YML078W	CPR3	CATCACTCATCAGAGATA	0.961123	0.984228	1.06362	0.893047	0.972676	-0.607372	0.271802	1465	0.581267	No	1.13415
YNL116W	DMA2	TCCTTGACGGCGATGCGA	1.00513	1.04548	1.08644	1.03552	1.0405	0.607352	0.271809	1464	0.581678	No	-1.21705
YJR135C	MCM22	GAGCTTGACTCACCGTCT	1.04876	1.03223	1.14734	1.01526	1.04049	0.607185	0.271864	1463	0.582194	No	-1.20207
YPL139C	UME1	CTCAGCCGAGTATATTGA	1.0184	1.06253	1.18266	0.916714	1.04047	0.606698	0.272026	1462	0.582939	No	-1.16822
YDR154C	" """" "	GGAGCGGATTCACTCTTC	1.00155	1.04447	1.05296	1.03642	1.04045	0.606348	0.272142	1461	0.583587	No	-1.20909
YFR056C	" """" "	CCGTAGCACAGATATAAC	1.01757	1	1.18387	1.06332	1.04044	0.606329	0.272148	1460	0.584	No	-1.18471
YER037W	PHM8	CATAGGGTCCAATAGGTC	0.952775	0.976914	1.0456	0.968574	0.972744	-0.606146	0.272209	1459	0.584531	No	1.16322
YAL064CA	TDA8	CCTGATGAGTAATGCGAT	0.940142	1.00182	1.01728	0.943743	0.972784	-0.60543	0.272447	1458	0.585443	No	1.15948
YOR111W	" """" "	ACGCACAGGTTATGAATC	0.971666	1.03132	0.973929	0.971666	0.972797	-0.605189	0.272527	1457	0.586017	No	1.13174
YMR156C	TPP1	CTCAGTACAGCGGATCAC	0.965905	0.979736	1.06097	0.926264	0.97282	-0.604781	0.272662	1456	0.586711	No	1.14516
YAR050W	FLO1	TATAATCTTGGCGAACGG	1.06108	1.01962	1.09489	1.0045	1.04035	0.604643	0.272708	1455	0.587213	No	-1.20849
YDL237W	AIM6	GCGTTGAACACAAGTACC	0.98705	1.02436	1.08044	1.05634	1.04035	0.604629	0.272713	1454	0.587627	No	-1.19018
YLR286C	CTS1	ACCATCAGCAGATAGACG	0.985935	0.974036	1.1072	1.09466	1.0403	0.603715	0.273017	1453	0.588686	No	-1.14881
YDR112W	IRC2	GGGTACTAGACACTATCC	1.07623	1.01864	1.06027	1.0203	1.04029	0.603537	0.273076	1452	0.58922	No	-1.20346
YPR193C	HPA2	CTGTCATAACGACGGCTA	0.9697	0.968148	0.976087	0.995268	0.972894	-0.603463	0.273101	1451	0.589679	No	1.14027
YDL093W	PMT5	CCTACGTGAGTAAGATTG	1.30103	0.983974	1.08048	1	1.04024	0.602683	0.27336	1450	0.590646	No	-1.11111
YIR042C	" """" "	ATGAGGTATCCCATGCAC	0.937823	0.997931	1.06637	0.947953	0.972942	-0.602595	0.273389	1449	0.591116	No	1.1712
YDR248C	" """" "	TAGATTCGGACATTCCCG	0.944679	0.976084	1.10311	0.969871	0.972978	-0.601961	0.2736	1448	0.591981	No	1.12308
YBR090C	" """" "	TATACGGTCATCATGGTC	0.952172	0.993844	1.05468	0.94628	0.973008	-0.601423	0.273779	1447	0.592778	No	1.14563
YCR053W	THR4	GCTCGCTAGATTGAGAGA	1.06108	1.01925	1.06108	1.00483	1.04017	0.601395	0.273789	1446	0.593208	No	-1.19251
YDL094C	" """" "	CCCGCGATTGTAATGAAT	1.04159	1.03866	1.08788	0.97518	1.04012	0.600539	0.274074	1445	0.594237	No	-1.22028
YEL068C	" """" "	GATGAGTCCCGATCTCTC	1.04889	1.03131	1.1148	1.02641	1.0401	0.600198	0.274187	1444	0.594895	No	-1.21138
YER024W	YAT2	TAATGTGATGGAAGCGTC	0.964401	1.03462	0.981823	0.946717	0.973112	-0.599554	0.274402	1443	0.595773	No	1.12903
YLR375W	STP3	CGGGAAGATTTATGCAAT	0.960582	0.937576	0.985674	1.00509	0.973128	-0.59927	0.274496	1442	0.596392	No	1.13483
YAL068C	PAU8	ACATTCTGTCAAGCGTGT	1.04327	0.981014	1.05589	1.03669	1.03998	0.597994	0.274922	1441	0.597731	No	-1.22364
YOR231W	MKK1	GCTATGGACACATTTACG	0.894686	0.960055	0.986354	1.00581	0.973205	-0.597896	0.274955	1440	0.598217	No	1.13125
YGL198W	YIP4	TTTGACCCTCGACGTTGG	0.96767	1.02561	1.06886	1.05432	1.03996	0.597737	0.275008	1439	0.598749	No	-1.18543
YBL057C	PTH2	ACTAATCTTGAATTGGCG	1.00853	0.973239	0.973239	0.915406	0.973239	-0.597272	0.275163	1438	0.599503	No	1.11864
YPR096C	" """" "	GTATTGTCCACATGGCCT	0.914277	0.972335	1.04795	0.974147	0.973241	-0.597248	0.275171	1437	0.599937	No	1.135
YLL056C	" """" "	CCATCATCGGTAATAGCT	0.961287	0.985221	0.994144	0.934565	0.973254	-0.597015	0.275249	1436	0.600525	No	1.13514
YBR058C	UBP14	ATAGAGTTGCCACCCTGT	0.966847	0.979688	1.00128	0.945901	0.973267	-0.596771	0.27533	1435	0.601121	No	1.13143
YHR176W	FMO1	TTAGTTCAGCGACCGCAG	0.969527	0.977057	1.02973	0.942845	0.973292	-0.59633	0.275477	1434	0.601862	No	1.13402
YLR415C	" """" "	ATAGCGGACCACATTGCT	0.95571	0.98218	1.02805	0.96441	0.973295	-0.596282	0.275494	1433	0.602318	No	1.14343
YNL044W	YIP3	GACTCAGTGTAACTCAGT	1.06709	0.996011	1.09715	1.01266	1.03988	0.596179	0.275528	1432	0.602813	No	-1.19159
YAR003W	SWD1	GGTATGCACTCACATCTA	1.03362	1.02774	1.04606	1.11228	1.03984	0.595455	0.27577	1431	0.603764	No	-1.18831
YJL151C	SNA3	CTGCAAAGTTAATGTGCC	1.10863	0.880341	1.00248	0.94423	0.973356	-0.595191	0.275858	1430	0.60438	No	1.12621
YPL267W	ACM1	ACGCGCACTGTCTATACA	1.03874	1.01488	1.10733	1.0409	1.03982	0.595157	0.275869	1429	0.604827	No	-1.2029
YPR009W	SUT2	CTATACCAAACATACGGG	0.982525	0.964205	1.02552	0.962789	0.973365	-0.595021	0.275915	1428	0.60535	No	1.15842
YPR032W	SRO7	ACGACGATACCAGGTCTG	0.964298	0.908258	1.06788	0.982487	0.973393	-0.594531	0.276078	1427	0.606134	No	1.12667
YDR505C	PSP1	ACCCTGATTGTAGAGTGG	0.944106	0.95066	1.0445	0.996141	0.9734	-0.59439	0.276126	1426	0.606663	No	1.16753
YNR064C	" """" "	TTATTGGCAGACGCCCAT	0.949493	0.988988	1.05365	0.957881	0.973434	-0.593779	0.27633	1425	0.607538	No	1.13125
YLR165C	PUS5	TATTGCGCGGGACCTCTG	0.969392	0.977535	1.05496	0.926186	0.973464	-0.59326	0.276504	1424	0.608347	No	1.12414
YJL101C	GSH1	TCTGACCGACGAGCTAGA	0.997085	1.08232	1.09219	0.988651	1.0397	0.593012	0.276586	1423	0.608957	No	-1.15556
YNR008W	LRO1	TTCCCATCAGGAGCTGGT	0.973506	0.973506	1.05328	0.970919	0.973506	-0.592494	0.27676	1422	0.609767	No	1.14176
YNL292W	PUS4	TACGCAGCGACAGTAGAC	0.953845	0.987824	1.02781	0.959192	0.973508	-0.592464	0.27677	1421	0.610218	No	1.14224
YCR020C	PET18	CAAGGTCTGCCAAGTTTC	0.918341	1.03838	0.994941	0.952156	0.973548	-0.591745	0.277011	1420	0.611179	No	1.14354
YML010CB		TCTAATGCAGGATATGTG	1.03556	1.04369	1.07065	0.948841	1.03962	0.591599	0.27706	1419	0.611718	No	-1.17742
YHR199C	AIM46	TTTCACTGGAGCGAGCTT	0.953133	0.993983	1.03683	0.945931	0.973558	-0.591563	0.277071	1418	0.612176	No	1.14286
YLR417W	VPS36	TTGAGGAGCCCATACTCT	0.986003	0.933194	1.11135	0.961169	0.973586	-0.591065	0.277238	1417	0.612977	No	1.11538
YLR426W	TDA5	CAGTTATTACCAGATAGG	0.98451	0.962678	1.02923	0.957042	0.973594	-0.590925	0.277285	1416	0.613513	No	1.14968
YJR003C	MRX12	CCTGCTCGACAACTAGAA	1.03721	1.04195	1.12065	1.02378	1.03958	0.590876	0.277302	1415	0.613983	No	-1.19792
YPL127C	HHO1	CTGACCAAGAACTCGATT	0.943638	0.948457	1.15118	0.998841	0.973649	-0.589938	0.277616	1414	0.615114	No	1.14286
YOR179C	SYC1	ACACATCCGCGATTGCGA	0.97214	0.975172	1.00921	0.942271	0.973656	-0.589818	0.277656	1413	0.615638	No	1.1203
YBR162WA	YSY6	AATGCACGGGCACCCTGT	0.962229	0.967127	1.10853	0.980192	0.97366	-0.589746	0.277681	1412	0.616128	No	1.14176
YBR027C	" """" "	ATCCTGATTTAAGGTGAG	1	0.917816	1.0222	0.947369	0.973684	-0.589303	0.277829	1411	0.616895	No	1.12712
YGR295C	COS6	TCAGCGAGGACATCTGTA	0.9768	1.03434	0.970587	0.928943	0.973694	-0.58914	0.277884	1410	0.617454	No	1.13656
YLR126C	" """" "	TAGTACGGGTCAGTCTCT	0.866726	1.00177	1.19447	0.945622	0.973695	-0.589114	0.277892	1409	0.617911	No	1.13333
YFL027C	GYP8	CCATCCAGCATAGTAATC	0.942832	0.989812	0.998252	0.957657	0.973735	-0.588404	0.278131	1407	0.61932	No	1.14286
YIR044C		TAGTATCACGCACTGGAC	0.957657	0.989812	1.04468	0.944007	0.973735	-0.588404	0.278131	1408	0.61888	No	1.14286
YML027W	YOX1	GATGATATGGCATTCCAG	1.03498	1.04381	1.07821	1.00273	1.03939	0.587502	0.278433	1406	0.620435	No	-1.20816
YDR421W	ARO80	AGGGTTATTCCACTCTCC	1.03299	1.01236	1.07156	1.04574	1.03937	0.586999	0.278602	1405	0.621254	No	-1.19337
YPR174C	" """" "	GCTAGGACCATTGAGATA	0.902715	1.007	1.0023	0.94533	0.973815	-0.586973	0.278611	1404	0.621715	No	1.14583
YMR086W	SEG1	ATTGGTCACCTAGCACTC	0.964626	0.98301	1.02612	0.954059	0.973818	-0.586907	0.278633	1403	0.622208	No	1.13551
YDR330W	UBX5	TATTGGGAGCCAGGTTTC	0.978668	0.969077	1.01828	0.961553	0.973872	-0.58594	0.278958	1402	0.623377	No	1.13514
YJR019C	TES1	GGCAGATATACATACCCA	0.928631	0.983752	1.08268	0.963996	0.973874	-0.585917	0.278966	1401	0.62384	No	1.13366
YOL115W	PAP2	CATACTATCTCATACGAG	0.838808	0.930827	1.10716	1.01695	0.973891	-0.585611	0.279068	1400	0.624515	No	1.13542
YFL041W	FET5	ACACCTACACGATTAGTC	1.02887	0.996008	1.0497	1.05826	1.03928	0.585504	0.279104	1399	0.625042	No	-1.19101
YFL021W	GAT1	ACGACCGTCTAACTATGC	0.936291	0.98279	1.01953	0.965059	0.973924	-0.585006	0.279272	1398	0.625865	No	1.14179
YNL311C	SKP2	TGGCAGCTAATCAACACC	1	0.947857	1.02406	0.931952	0.973929	-0.584931	0.279297	1397	0.626369	No	1.14623
YJL141C	YAK1	CTCTGCGCGAGAAACAGG	0.876008	0.961293	1.01472	0.986588	0.97394	-0.58472	0.279368	1396	0.626977	No	1.13433
YBR131W	CCZ1	AACATCCGTCGCATTTCG	0.965693	1.06054	1.11625	1.01791	1.03923	0.58456	0.279422	1395	0.627548	No	-1.16
YJL095W	BCK1	AAATCATCGGGAGCATTG	0.941501	0.959078	1.08772	0.98883	0.973954	-0.584477	0.27945	1394	0.62806	No	1.14043
YGR174C	CBP4	TGCAGAACAGCAAGTTTG	0.958003	0.990008	1.03491	0.935594	0.974006	-0.583548	0.279762	1393	0.629214	No	1.14777
YHR153C	SPO16	TTGGTACATGCCCGACAC	0.984493	0.953499	1.05354	0.963589	0.974041	-0.582911	0.279976	1392	0.630148	No	1.13575
YER030W	CHZ1	CGCGATCTGATAAGTGTT	1.00997	1.07403	1.06819	0.928344	1.03908	0.581866	0.280329	1391	0.631394	No	-1.15741
YDR029W	" """" "	GTGGACCATACAACCCTA	0.966161	0.966161	1.08581	0.982119	0.97414	-0.581136	0.280574	1390	0.632402	No	1.12903
YKL191W	DPH2	TTACGAATGGCGACGAAC	1.05566	1.02241	1.09701	1.01943	1.03903	0.581055	0.280602	1389	0.63292	No	-1.17808
YKL097C	" """" "	TGCGACATGAGACACACG	0.961443	0.963936	1.00336	0.984364	0.97415	-0.580966	0.280632	1388	0.633443	No	1.15695
YMR018W	PEX9	TGCCATAGCAGAGAATCC	1.05504	1.023	1.06825	0.996489	1.03902	0.580822	0.28068	1387	0.634009	No	-1.19192
YBR287W	" """" "	GACTGTCTCTCATGCCTG	0.945967	0.972085	0.983493	0.976256	0.97417	-0.580604	0.280754	1386	0.634633	No	1.13655
YOR255W	OSW1	GGCTTAACACTACATACA	1.02596	1.05204	1.06119	0.995086	1.039	0.580469	0.280799	1385	0.635194	No	-1.20611
YLR081W	GAL2	TTGCCAGAGAGGAAACGC	1.01986	0.923309	0.98464	0.963718	0.974179	-0.580451	0.280805	1384	0.635667	No	1.12849
YGL156W	AMS1	GGAAGGTGTATCAACTTA	0.961682	0.97891	1.03516	0.969452	0.974181	-0.580406	0.280821	1383	0.636161	No	1.14085
YMR055C	BUB2	ACACGATACTCAGCATGA	1.03298	0.968479	1.10389	1.04492	1.03895	0.579587	0.281096	1382	0.637247	No	-1.19372
YDL222C	FMP45	GTACGCGCCACAAGGTAA	0.963199	0.98535	1.12231	0.911111	0.974275	-0.578733	0.281385	1381	0.638362	No	1.13131
YOL002C	IZH2	GAGACAGGAGCATATTGT	1.05313	1.02466	1.07072	0.982778	1.03889	0.578566	0.281441	1380	0.638953	No	-1.19913
YGL079W	KXD1	CCCTGAGTGTAAGGTTAT	0.982731	0.917696	1.02813	0.965859	0.974295	-0.578371	0.281507	1379	0.639566	No	1.13478
YKL017C	HCS1	GGCCATAACATGCAAGTG	1.06735	1.00614	1.08732	1.01039	1.03887	0.578063	0.281611	1378	0.640266	No	-1.19124
YDR205W	MSC2	GAAGTGGTCGTCATACTC	0.996563	1.056	1.12243	1.02172	1.03886	0.57802	0.281625	1377	0.640764	No	-1.19917
YNR068C	" """" "	TAGGACGAGTCACTGCAT	0.839841	1.04648	1.06227	0.902158	0.974319	-0.577936	0.281654	1376	0.641295	No	1.17778
YLL058W	" """" "	CACTGCGTGTTAAGGATA	1.05106	1.0193	1.05106	1.02665	1.03885	0.577829	0.28169	1375	0.641843	No	-1.19725
YHR150W	PEX28	TTAGTTGCGCCACCGCTA	0.906522	0.99091	1.03623	0.957761	0.974335	-0.577645	0.281752	1374	0.642452	No	1.13527
YJR020W	" """" "	GCTATGCAGTAACTACCA	1.01837	0.965536	0.969843	0.978854	0.974348	-0.577413	0.28183	1373	0.643098	No	1.12426
YGL250W	RMR1	TGATTCCCTCGACCGTGG	0.976234	0.945433	1.06408	0.972465	0.974349	-0.577396	0.281836	1372	0.64358	No	1.12821
YLR181C	VTA1	ACATCGGGTAAACGCCTC	0.951628	0.985324	1.06049	0.963447	0.974386	-0.576747	0.282055	1371	0.644551	No	1.11
YGR038W	ORM1	CCGATAAGGGTAACTAAC	0.934404	0.977953	0.970878	0.995873	0.974416	-0.576205	0.282238	1370	0.64544	No	1.1227
YOR208W	PTP2	GAATGGATCTCAAGAGGT	0.974423	0.974423	1.0063	0.929613	0.974423	-0.576083	0.28228	1369	0.646006	No	1.12
YOL053CA		AATCGTCAGGAATGTGTA	0.987771	0.959945	1.04211	0.96115	0.97446	-0.575405	0.282509	1368	0.647003	No	1.13953
YKR041W	" """" "	TCATCGGGAACATTTGCG	0.887921	0.992925	1.05525	0.9561	0.974512	-0.574475	0.282823	1367	0.648197	No	1.12121
YNL176C	TDA7	CCGCTGATATGTAATTCC	1.03059	1.05925	1.04668	0.98236	1.03863	0.573869	0.283028	1366	0.649141	No	-1.19289
YER170W	ADK2	CCTGACAGAGAATGGTAC	0.965536	0.961351	1.02762	0.983571	0.974553	-0.573741	0.283072	1365	0.649717	No	1.12426
YGR109C	CLB6	GAGGCTACGGTACGTTCC	1.10582	0.806514	0.971425	1.1648	1.03862	0.573713	0.283081	1364	0.650215	No	-1.41509
YPR022C	SDD4	CCTAAGTCTACAGAGATG	1.03942	1.01662	1.1329	1.03779	1.03861	0.573396	0.283188	1363	0.650938	No	-1.2069
YOR065W	CYT1	CATGAAGCCTAATTGAGA	1.08876	0.977409	1.04479	1.03236	1.03858	0.572861	0.28337	1362	0.651833	No	-1.18182
YCL012W		CCTGTTGGACAAGAGTAA	1.00911	1.02274	1.12406	1.0544	1.03857	0.572703	0.283423	1361	0.652435	No	-1.19919
YBL055C	" """" "	ATAATACGTCTGCAACCG	0.989791	1.08732	1.1839	0.978892	1.03855	0.572471	0.283501	1360	0.653096	No	-1.14179
YKL067W	YNK1	AACAGCCCTGCAATGGTT	1.03525	0.962159	1.08226	1.04182	1.03853	0.572113	0.283623	1359	0.653856	No	-1.19512
YDR414C	ERD1	AATTACCCGGCAGGCATT	0.983538	0.950089	1.0135	0.965792	0.974665	-0.571743	0.283748	1358	0.654627	No	1.13755
YGR050C	" """" "	CCCGTTATAGGTAAGAGT	1.03851	1.00494	1.07472	1.03851	1.03851	0.571689	0.283766	1357	0.655151	No	-1.19022
YDR223W	CRF1	TGTCCGGCCAAAGAGCCA	0.974695	0.974695	1.08339	0.931198	0.974695	-0.571205	0.28393	1356	0.656013	No	1.1236
YPL060W	MFM1	TTGAGTACGACCCAGCAG	1.00665	1.0702	1.09235	1.00529	1.03842	0.570118	0.284299	1355	0.657349	No	-1.18605
YOR071C	NRT1	TCATAATGCTGAAGCGGT	0.979623	0.928037	1.03175	0.969928	0.974775	-0.569766	0.284418	1354	0.658111	No	1.12565
YIL056W	VHR1	CCAGGGCTCAAATGGCAT	1.0446	1.02519	1.08211	1.03219	1.03839	0.569608	0.284472	1353	0.658721	No	-1.18919
YLR150W	STM1	TAGGGCGCTTCACGTCTC	1.1458	0.940262	1.02679	1.05	1.03839	0.569575	0.284483	1352	0.659235	No	-1.37705
YMR003W	AIM34	GCTGTCTCCAAAGCACGA	0.970067	1.55688	1.10668	0.933738	1.03838	0.569279	0.284584	1351	0.659956	No	-1.41071
YOR374W	ALD4	TCTCTGCACGGATGCGTA	1.00362	1.0656	1.10572	1.01114	1.03837	0.569188	0.284614	1350	0.660516	No	-1.17089
YOR305W	RRG7	CAAGCAGGAGTGACATCT	0.974814	0.974814	1.14601	0.877324	0.974814	-0.569081	0.284651	1349	0.66109	No	1.1
YMR025W	CSI1	ATTGAGCACCCATTGACG	1.05174	0.986012	1.14634	1.02498	1.03836	0.56898	0.284685	1348	0.66166	No	-1.18391
YGL089C	MF(ALPHA)2	CTTACTATTAGAGCGTAG	0.961849	0.900215	0.98783	1.17699	0.974839	-0.568621	0.284807	1347	0.662434	No	1.10891
YGL157W	ARI1	GAAGGCTGACGAAGTTTA	0.950135	0.980663	0.96902	1.01895	0.974842	-0.568577	0.284822	1346	0.662961	No	1.12121
YJR153W	PGU1	GCTATGTCACGACTTTCC	0.99917	1.07749	1.09176	0.979106	1.03833	0.568497	0.284849	1345	0.663518	No	-1.16901
YDR097C	MSH6	GGCCTACAGTCTAACTAA	1.04842	1.02816	1.06546	0.984967	1.03829	0.567743	0.285105	1344	0.664608	No	-1.18681
YCR069W	CPR4	GGCTACACGAAATCGCTA	0.950654	0.961058	1.00476	0.988722	0.97489	-0.567713	0.285115	1343	0.665127	No	1.12766
YMR225C	MRPL44	ATTTCACTCACCTGCATT	0.959198	0.984359	1.10428	0.96545	0.974905	-0.56745	0.285204	1342	0.665831	No	1.14595
YBR150C	TBS1	ACTGGACGACTAGGCTAT	0.935516	1.02561	1.05087	1.05432	1.03824	0.566861	0.285404	1341	0.666795	No	-1.17763
YER079W	" """" "	ATATGGACACGCGCCTCA	1.05522	1.02124	1.12525	1.00073	1.03823	0.566688	0.285463	1340	0.66743	No	-1.19397
YJR033C	RAV1	ACCAGATGAGCATGGATT	1.00963	0.983571	1.06681	1.17961	1.03822	0.566484	0.285532	1339	0.668091	No	-1.16552
YBR294W	SUL1	GCCGCGAATACAAGATGT	1.05239	1.02404	1.07209	1.00224	1.03822	0.566411	0.285557	1338	0.668648	No	-1.18072
YMR052W	FAR3	ATATCTCACATGCCCGGA	1.02689	1.04946	1.15798	0.986569	1.03818	0.56574	0.285785	1337	0.669682	No	-1.19
YHL047C	ARN2	ACGATGGAGACATGCGTA	0.958603	0.991438	1.03258	0.956607	0.975021	-0.565373	0.28591	1336	0.670476	No	1.14237
YLR232W	" """" "	GATACGAGCACAGCAGTT	0.948962	0.993774	1.05666	0.956287	0.975031	-0.565192	0.285972	1335	0.671123	No	1.14837
YPL262W	FUM1	ATCATCCTTTGAGCGAGG	0.95281	0.997257	1.03041	0.95281	0.975033	-0.565145	0.285987	1334	0.671663	No	1.12805
YDR057W	YOS9	GGGCACAGAGTAACATAC	1.07282	1.01807	1.05822	0.986043	1.03814	0.565113	0.285998	1333	0.672193	No	-1.17419
YBR248C	HIS7	AGGCACTTGCTCCAGGAC	0.961197	0.988933	1.08148	0.946611	0.975065	-0.564578	0.28618	1332	0.673126	No	1.14194
YMR163C	INP2	ATAGTCTGAGCATCTCGT	1.04214	1.03407	1.10507	0.952683	1.0381	0.564391	0.286244	1331	0.673781	No	-1.18497
YMR078C	CTF18	ATCGCAGTGAGCATCATC	0.975558	1.0014	1.28148	1.0748	1.0381	0.564345	0.28626	1330	0.674324	No	-1.15603
YGR032W	GSC2	CAGGAACGGGAACCACTT	0.998414	0.938886	1.0016	0.951795	0.975104	-0.563876	0.286419	1329	0.675208	No	1.14341
YJL172W	CPS1	CTTAGAGATATAGGGTCC	0.954035	0.996223	1.07225	0.936536	0.975129	-0.563431	0.286571	1328	0.676074	No	1.14232
YBL002W	HTB2	AAGGATCTTTCAACAGCT	0.958653	1.02947	1.04661	1.05186	1.03804	0.563238	0.286636	1327	0.676739	No	-1.18717
YNL043C	" """" "	ATCTAGTACGAGAGCAGT	0.954993	0.925264	1.01148	0.995321	0.975157	-0.562936	0.286739	1326	0.677492	No	1.12245
YPL168W	MRX4	TCATGTATGGAATGCGTT	1.05035	1.02567	1.06626	0.982862	1.03801	0.562741	0.286806	1325	0.67816	No	-1.17266
YGL114W	" """" "	GCCAGTCCGAAACTTTAA	1.01719	0.993212	1.08866	1.05882	1.038	0.562602	0.286853	1324	0.678784	No	-1.18834
YKL179C	COY1	GGAGCACTCACACATAGT	0.973942	0.947454	1.0385	0.976414	0.975178	-0.562559	0.286867	1323	0.679332	No	1.14323
YPR170C	" """" "	GACCCAGTCTATGGAATA	1.00353	0.945226	1.07064	0.946832	0.975181	-0.562502	0.286887	1322	0.679892	No	1.13757
YBR228W	SLX1	ATTGTAGCTCCCGCGCTT	1.01886	1.05713	1.07004	1.01102	1.03799	0.562426	0.286913	1321	0.680468	No	-1.19247
YOR068C	VAM10	ATATCGCATGAAGCCGAC	0.920736	0.975201	0.975201	1.01192	0.975201	-0.562151	0.287006	1320	0.681206	No	1.11111
YKR089C	TGL4	CTACTAGAGAGAGATACG	1.0429	1.03304	1.13437	1.00394	1.03797	0.562043	0.287043	1319	0.681809	No	-1.17687
YPL051W	ARL3	TACAGGGTCATAAGCGTG	1.03113	1.04481	1.06436	0.973121	1.03797	0.561995	0.28706	1318	0.682366	No	-1.19556
YPL183C	RTT10	GAGGAGACTGTACTATCA	0.975982	1.03935	1.0914	1.03658	1.03797	0.561936	0.28708	1317	0.682932	No	-1.18343
YBL072C	RPS8A	AAGCGGACTGAACTTTCT	1.06195	1.01397	1.15482	1	1.03796	0.561873	0.287101	1316	0.683502	No	-1.17365
YBR095C	RXT2	AACATACGAGGCGGTGCA	0.976169	1.06189	1.06189	1.01403	1.03796	0.561851	0.287109	1315	0.684039	No	-1.1809
YIL064W	EFM4	CAGACTGCAACATACTTG	1.03181	0.967539	1.09768	1.04404	1.03793	0.56121	0.287327	1314	0.685081	No	-1.18717
YPL066W	RGL1	TACAGCGCGGGAATCTTT	1.04617	0.954817	1.09643	1.02967	1.03792	0.561031	0.287388	1313	0.685748	No	-1.18235
YGR155W	CYS4	GCGCTGCAATCAGAAAGG	0.909625	0.993684	1.07071	0.95694	0.975312	-0.560154	0.287687	1312	0.686985	No	1.11304
YLL054C	" """" "	GATGTGACTCCATGTCCT	0.922074	0.957505	1	0.993133	0.975319	-0.560035	0.287728	1311	0.687606	No	1.12766
YLR018C	POM34	CAGAAGCGCGAATTGCAG	1.01337	0.948383	1.00227	0.929166	0.975328	-0.559871	0.287784	1310	0.688264	No	1.1476
YDR279W	RNH202	TATACGACCGCAGGATTC	0.96131	1.0388	1.09338	1.03689	1.03785	0.559821	0.287801	1309	0.688831	No	-1.19651
YDL183C	" """" "	CAATCCATCCTGGGAGAG	1.1106	0.936857	1.01385	0.913663	0.975352	-0.55944	0.287931	1308	0.689669	No	1.13386
YBR033W	EDS1	ACAGTATGGACAGTTCCG	0.926963	0.984048	1.06983	0.966677	0.975363	-0.55925	0.287996	1307	0.690352	No	1.12832
YNL175C	NOP13	TAGATAGGCGCAGCTTCC	1.03271	0.952053	1.04291	1.11599	1.03781	0.559218	0.288006	1306	0.690906	No	-1.17483
YOR223W	DSC3	GAGAGAGTTCAAGCCATC	1.00204	0.97752	1.07358	1.12132	1.03781	0.559149	0.28803	1305	0.691493	No	-1.16484
YCL023C	" """" "	CCGCTCTGTAAATACCTA	0.976065	0.974671	1.02028	0.969917	0.975368	-0.559146	0.288031	1304	0.692025	No	1.16285
YJL155C	FBP26	CAAGATCGTCGTACAGTG	0.968694	0.967292	1.03599	0.98205	0.975372	-0.559084	0.288052	1303	0.692608	No	1.14558
YBR151W	APD1	ACGTCTCACGGATCGTAT	0.894946	0.964812	1.02586	0.985935	0.975374	-0.559047	0.288065	1302	0.69317	No	1.12435
YGR243W	MPC3	GAAGAGCTAGTAACTCCC	0.97381	0.977061	0.990783	0.958507	0.975436	-0.557942	0.288442	1301	0.694611	No	1.11024
YDR520C	URC2	AGGGCCGTCTTCTCAGCT	0.986952	0.963965	1.02006	0.948925	0.975458	-0.557537	0.28858	1300	0.695479	No	1.13115
YJL217W	REE1	AAGCTGTGATAACTGTGC	0.99377	1.03771	1.07691	1.03771	1.03771	0.557346	0.288646	1299	0.696172	No	-1.19748
YML101C	CUE4	TGACACGGATGCAAGACC	0.984467	0.94383	1.01423	0.966498	0.975482	-0.557104	0.288728	1298	0.696907	No	1.13428
YOR382W	FIT2	GCGGCAAGTAAACGCACT	1.06536	1.01881	1.05657	0.997088	1.03769	0.557006	0.288762	1297	0.697526	No	-1.18966
YNL047C	SLM2	TTACCGCGCTTACAGTCG	0.890939	0.982365	0.982365	0.968615	0.97549	-0.556964	0.288776	1296	0.698098	No	1.10309
YIL092W	" """" "	ATGTGATCGCCACTCGGA	1.00635	1.03145	1.12399	1.04391	1.03768	0.556859	0.288812	1295	0.698724	No	-1.19753
YJR100C	AIM25	GGCCAGTATTTACATCCA	0.978611	0.972386	1.04588	0.941159	0.975499	-0.556812	0.288828	1294	0.699303	No	1.12664
YCL008C	STP22	CCAGTCTTCAAACGTGTT	1.06285	1.01249	1.10716	0.97428	1.03767	0.556633	0.288889	1293	0.699992	No	-1.16552
YOR009W	TIR4	AAGCGACGGCAATCCATG	1.04869	1.02663	1.16648	0.97316	1.03766	0.556453	0.28895	1292	0.700683	No	-1.19763
YLL062C	MHT1	AGAGCCTCATTCTACACT	0.972972	0.978072	1.06769	0.950889	0.975522	-0.556392	0.288971	1291	0.701276	No	1.13622
YPL269W	KAR9	TCATAGAGATCATAGGAG	0.98334	0.967751	1.02662	0.953738	0.975546	-0.55597	0.289116	1290	0.70217	No	1.12955
YNR030W	ALG12	ATGTACCCAGTCACACTT	0.965247	0.985851	1.01571	0.943075	0.975549	-0.555912	0.289135	1289	0.702763	No	1.13681
YKR097W	PCK1	AGCCACTATTGTAAGCCG	1.02569	0.945852	1.04957	1.14972	1.03763	0.555883	0.289145	1288	0.703333	No	-1.16667
YIL152W	" """" "	AATTTCGCCGCATGGTGC	0.991542	1.04673	1.16903	1.02847	1.0376	0.555361	0.289324	1287	0.704313	No	-1.17037
YKR050W	TRK2	TAAGAATCGTTAGCAAGG	0.993525	0.95949	0.972764	0.978417	0.975591	-0.555159	0.289393	1286	0.70503	No	1.11268
YLL024C	SSA2	GCGCCTCTGCAAGAAGAA	1.08415	0.900912	0.997998	0.953202	0.9756	-0.554998	0.289448	1285	0.705713	No	1.1157
YOL006C	TOP1	CACACTTGGCGAATGGTA	1.00256	0.916961	1.11729	1.07257	1.03757	0.55478	0.289523	1284	0.706444	No	-1.15789
YCR036W	RBK1	CAGTCATCGTAACCTGAT	0.941743	0.980388	1.16289	0.970878	0.975633	-0.554406	0.28965	1283	0.707307	No	1.11656
YPL239W	YAR1	GCCACTAATCAACTGGAC	1.43136	0.842489	1.05114	1.02391	1.03752	0.554016	0.289784	1282	0.708185	No	-1.125
YMR182C	RGM1	GCTCCCGTCAAATGAGAC	0.908729	1.00838	1.00838	0.942942	0.975662	-0.553894	0.289826	1281	0.70884	No	1.11579
YJL216C	IMA5	TATGTATGCCCAGCCATG	1.69717	1.00835	1.05317	1.02185	1.03751	0.553774	0.289867	1280	0.709494	No	-1.19355
YLR391W		ATTGACGCACCGACAGAT	0.892288	0.958179	1.02429	0.993212	0.975695	-0.553293	0.290031	1279	0.710452	No	1.13585
YJL210W	PEX2	TAGTTAGCCGCACTCTCA	0.92868	0.944754	1.11115	1.00666	0.975708	-0.553069	0.290108	1278	0.711196	No	1.16011
YKL079W	SMY1	GTATTCAACACCGGCGAA	0.975726	0.975726	1.0739	0.97438	0.975726	-0.552739	0.290221	1277	0.712031	No	1.1284
YBR271W	EFM2	CTTCTATTCAGAGATGGA	0.976864	0.974622	1.03035	0.974622	0.975743	-0.552435	0.290325	1276	0.712844	No	1.11696
YAL055W	PEX22	TCCATTGACAGAGATGAC	0.988931	1.08593	1.10294	0.927153	1.03743	0.55237	0.290347	1275	0.713457	No	-1.13492
YJR039W	" """" "	CATCAGAGTCCATGTCAG	1.02125	0.930306	1.08633	0.863235	0.975776	-0.551846	0.290527	1274	0.714459	No	1.13934
YJR099W	YUH1	GCGTGACAGTTTGTTCAA	1.00383	1.04101	1.07678	1.03377	1.03739	0.551682	0.290583	1273	0.715158	No	-1.18519
YPL040C	ISM1	TTGAGCGACCCACTGTGT	1.10623	0.969166	1.05736	1.01742	1.03739	0.551645	0.290596	1272	0.715752	No	-1.11111
YOR328W	PDR10	GCCTGACAGACAATCTAT	1.04508	0.989155	1.13168	1.02959	1.03733	0.550581	0.29096	1271	0.717214	No	-1.18719
YOR229W	WTM2	GAGACTCTATAACACGAG	0.953096	0.981185	1.0158	0.970522	0.975853	-0.550462	0.291001	1270	0.717879	No	1.11798
YPL017C	IRC15	TACTGGATCGCATCGTAG	1.00098	1.04103	1.10531	1.03359	1.03731	0.5502	0.291091	1269	0.718667	No	-1.18378
YKL071W	" """" "	GGAGTTCTTCCAATCCAA	0.981022	1.08033	1.06942	1.00516	1.03729	0.549808	0.291226	1268	0.719566	No	-1.17143
YDR006C	SOK1	GTTCGCCACCAAGGAAAT	0.965904	0.997763	1.14684	1.07678	1.03727	0.549535	0.291319	1267	0.720365	No	-1.15476
YER149C	PEA2	CACAAGGTCAGGGCACTC	1.00939	1.01264	0.93638	0.942464	0.975925	-0.549172	0.291444	1266	0.721243	No	1.13158
YNR044W	AGA1	ACGGATCGGACATTGTTT	0.972379	0.975414	1.01548	0.976441	0.975927	-0.549136	0.291456	1265	0.721844	No	1.13354
YOR283W	" """" "	GCCGTACACTAATCTATT	1.00327	0.938425	1.09258	0.948629	0.975951	-0.548717	0.2916	1264	0.722771	No	1.13433
YIL029C	" """" "	AGAGCACTTGAATCCACT	0.975225	0.976685	1.05837	0.94089	0.975955	-0.548643	0.291625	1263	0.723406	No	1.15075
YKL087C	CYT2	GGTGCCACTTACTAAACA	0.975956	0.95041	1.06721	0.975956	0.975956	-0.548617	0.291634	1262	0.724001	No	1.11111
YCR030C	SYP1	GCAGACCTATACATAAGC	1.02552	0.972914	1.10465	1.04893	1.03722	0.548612	0.291636	1261	0.724579	No	-1.19531
YLR201C	COQ9	AGACGTTCGCAATGGGTT	1	1.05623	1.14149	1.01821	1.03722	0.5485	0.291674	1260	0.725251	No	-1.17442
YLL028W	TPO1	CGCGCTAAGACAATTCAT	1.00782	1.04402	1.09116	1.03035	1.03718	0.54787	0.291891	1259	0.726365	No	-1.19111
YLR322W	VPS65	GGTATAATAGCATGGAAC	0.898038	0.998198	1.01526	0.953845	0.976021	-0.547449	0.292035	1258	0.727302	No	1.13362
YDR218C	SPR28	GGTGATCCGCTGACTCCT	0.948304	1.00383	1.04825	0.905884	0.976066	-0.54665	0.29231	1257	0.728565	No	1.12994
YPL203W	TPK2	CATCTGATAGCATTGCGG	0.936974	0.999257	1.00225	0.952951	0.976104	-0.545976	0.292541	1256	0.729723	No	1.13919
YMR162C	DNF3	GAGCATCCTCTACATCGT	1.03594	0.953384	1.11917	1.03821	1.03707	0.545962	0.292546	1255	0.730316	No	-1.18593
YAL051W	OAF1	GATGACAGTACAGTTGAC	1.04367	0.958402	1.09757	1.03048	1.03707	0.545942	0.292553	1254	0.730916	No	-1.18627
YPR125W	YLH47	CCCGTAAGATTCACTTCA	0.975202	0.977039	1.04909	0.958018	0.97612	-0.545675	0.292645	1253	0.731729	No	1.1194
YGL222C	EDC1	TCGTACTGGAGACCGTTT	1.0165	0.935785	0.91916	1.32175	0.976143	-0.545266	0.292785	1252	0.732665	No	1.12245
YJR131W	MNS1	GCAGTCGATAGACCCGAT	0.998216	1.06094	1.08675	1.01312	1.03703	0.54522	0.292801	1251	0.73329	No	-1.17588
YPR015C	" """" "	AGTTTATACCCACTCTGG	0.980232	0.972149	1.06724	0.972149	0.976191	-0.544421	0.293076	1250	0.734566	No	1.12969
YKL102C	" """" "	TAGGTAGAACGATATGCG	0.998484	0.973641	0.978795	0.954763	0.976218	-0.543926	0.293246	1249	0.735581	No	1.12687
YAL059W	ECM1	ATATGATGAGCACCCGCG	0.959659	1.01535	0.992861	0.908926	0.97626	-0.543176	0.293504	1248	0.736819	No	1.12088
YMR246W	FAA4	TATGATCCTCTCGACAGG	0.938541	0.994488	1.05058	0.958033	0.97626	-0.543171	0.293506	1247	0.737414	No	1.12832
YNL005C	MRP7	GCAACCCTCTCTAAGTAT	0.974366	1.04713	1.09143	1.02665	1.03689	0.542594	0.293705	1246	0.738505	No	-1.1626
YDR516C	EMI2	ATGCGTTCAGGCGGACCT	1.05958	0.969527	1.07678	1.01416	1.03687	0.542239	0.293827	1245	0.739406	No	-1.16867
YFL063W	" """" "	ACCGATGACAGTTCACAG	0.952656	1	1.06039	0.901649	0.976328	-0.541962	0.293922	1244	0.74024	No	1.12353
YPR195C	" """" "	TGAAGTACCAGGGATCTA	0.949354	0.987075	1.00516	0.965603	0.976339	-0.541766	0.29399	1243	0.741006	No	1.12602
YBR045C	GIP1	AACTCTGTGTAACGTGTG	1.01671	0.985024	1.19896	1.05697	1.03684	0.54171	0.294009	1242	0.741651	No	-1.18341
YGL049C	TIF4632	CCGGATGTTGAACTAGAA	1.03682	1.03682	1.07497	0.995086	1.03682	0.541445	0.2941	1241	0.742479	No	-1.19697
YMR195W	ICY1	GATGAATGCGAACCCAGC	1.00704	1.06651	1.11882	1.00704	1.03677	0.540599	0.294392	1240	0.743815	No	-1.17742
YMR215W	GAS3	AGAGCTACAGTCAGTCAC	0.980766	0.972055	1.0155	0.930846	0.976411	-0.540477	0.294434	1239	0.744522	No	1.12681
YDR093W	DNF2	GATATTTCCGAATCCCTT	1.02311	1.00271	0.937265	0.950118	0.976414	-0.540417	0.294455	1238	0.745175	No	1.125
YBR227C	MCX1	ACCTGTAGCGGATGTATT	1.02554	1.02747	1.14502	1.04604	1.03676	0.54026	0.294509	1237	0.745915	No	-1.18605
YCR003W	MRPL32	CCAGTACGCCCAATGGAA	1.04545	0.946486	0.964272	0.988654	0.976463	-0.539534	0.294759	1236	0.747153	No	1.1028
YLR099C	ICT1	TCGGTCGAAGAACGCACA	1.05544	1.01798	1.09231	0.966053	1.03671	0.539438	0.294792	1235	0.747842	No	-1.17241
YEL011W	GLC3	AATCGTCACCAACGTGCA	0.992097	1.01974	1.09691	1.05367	1.03671	0.539362	0.294819	1234	0.748514	No	-1.18534
YGL170C	SPO74	GGTTAAGTGACATTACCG	0.973792	0.979193	1.09046	0.934518	0.976492	-0.53902	0.294937	1233	0.749421	No	1.13333
YKL184W	SPE1	AGTAAGACACCATTCCGT	1.02305	1.0503	1.15508	0.964957	1.03667	0.53876	0.295026	1232	0.750257	No	-1.18828
YNL115C	" """" "	TACTGCTCGATAGGTGGA	1.00273	1.03094	1.05476	1.0424	1.03667	0.538716	0.295041	1231	0.750905	No	-1.18274
YDL037C	BSC1	CCCGCTAATCTTGTAGAA	0.995539	1.07469	1.0357	1.03763	1.03666	0.538619	0.295075	1230	0.751602	No	-1.18943
YOL063C	CRT10	ATACTGGAGCCATGCTGT	0.970678	0.98236	1.01233	0.962468	0.976519	-0.53854	0.295102	1229	0.752282	No	1.10791
YBL007C	SLA1	AGATGTAGACCACCGTGT	0.944622	1.00348	1.20751	0.949654	0.976566	-0.537705	0.29539	1228	0.75363	No	1.10127
YIL161W	" """" "	AGATGGCTGCTCATGCTC	0.968481	0.984673	1.04546	0.951504	0.976577	-0.537507	0.295459	1227	0.754419	No	1.1315
YIL165C	" """" "	CTCAAGAGCGGCTATATT	0.969548	0.983651	1.04916	0.936857	0.9766	-0.53709	0.295603	1226	0.755402	No	1.12945
YCR022C	" """" "	CCGCCACGTACATATTAG	1.07199	0.972144	1.10292	1.00114	1.03656	0.536816	0.295697	1225	0.756261	No	-1.15569
YPL202C	AFT2	ATCATTGAGTCAGATCGG	0.941067	1.00372	1.04351	0.949508	0.976616	-0.536807	0.2957	1224	0.756887	No	1.12707
YPL111W	CAR1	ATATACGAGACACGTCGC	1.05123	1.02946	1.04366	0.993079	1.03656	0.536729	0.295727	1223	0.757575	No	-1.16667
YLR313C	SPH1	GGGTACATACGCATATTA	1.05044	1.02266	1.10548	0.978915	1.03655	0.536581	0.295778	1222	0.758326	No	-1.18182
YDR357C	CNL1	ATATTCGTACCACGGAGC	1.0091	1.03842	1.09772	1.03466	1.03654	0.536483	0.295812	1221	0.759034	No	-1.18966
YLR413W	INA1	ATATACGGACCACAGGCT	1.03562	0.973742	0.97956	0.972608	0.976651	-0.536171	0.29592	1220	0.759933	No	1.12671
YBL049W	MOH1	AACGTATCGGAAGCATAG	0.944378	0.970162	1.0202	0.983151	0.976657	-0.536074	0.295954	1219	0.760642	No	1.13938
YDL066W	IDP1	CCGCTAAGACTGTATTGA	0.962101	0.991212	1.04528	0.950229	0.976657	-0.536068	0.295956	1218	0.761272	No	1.12207
YPL095C	EEB1	AATGCGTGCTAAGTCGCT	0.966607	0.986711	1.04823	0.945851	0.976659	-0.53603	0.295969	1217	0.761932	No	1.13613
YGL236C	MTO1	TTCACGTCGGGACTAGGC	1.01061	1.07571	1.06242	0.977887	1.03651	0.535909	0.296011	1216	0.762666	No	-1.17308
YBR181C	RPS6B	ATGGTGTCTCTCACGTCC	1.09225	0.874293	0.980777	1.27047	1.03651	0.535903	0.296013	1215	0.763299	No	-1.09302
YLR044C	PDC1	GCAACGTGCTGTCACTGG	0.983184	0.970193	1.06332	0.942792	0.976689	-0.535502	0.296151	1214	0.764285	No	1.12245
YPR006C	ICL2	GTACCATTACCATGTCGG	0.956308	0.997142	1.00291	0.948048	0.976725	-0.534848	0.296378	1213	0.7655	No	1.1267
YPL230W	USV1	GCGCATAGACGAGCATAA	1.0171	1.05571	1.14506	0.976817	1.0364	0.533969	0.296681	1212	0.766916	No	-1.17588
YOR358W	HAP5	ATACTCAGGCTGGACAGT	0.988281	0.938976	1.03538	0.965338	0.97681	-0.533333	0.296902	1211	0.768119	No	1.11538
YOR339C	UBC11	CATGGATCGCAATTCACG	0.9804	0.973238	1.08372	0.959906	0.976819	-0.533168	0.296959	1210	0.768902	No	1.1165
YKL001C	MET14	GCCGATAACACATAGCCG	0.939645	0.917751	1.02748	1.01403	0.976837	-0.53284	0.297072	1209	0.769832	No	1.14919
YOL019W	" """" "	CTAGTGTAATCAGGCTGT	1.00144	0.952262	1.03703	0.94216	0.976853	-0.532559	0.29717	1208	0.770722	No	1.1195
YIR020C	" """" "	TGATGCCACTGCACGTTA	1.05995	1.02284	1.04981	1.01174	1.03632	0.532511	0.297186	1207	0.771403	No	-1.18672
YJL003W	COX16	GTGCAACTGAAACGCAGC	1.03182	1.04082	1.10061	1	1.03632	0.532452	0.297206	1206	0.772096	No	-1.15789
YDR126W	SWF1	GCCACTCGTTGAACTTAT	0.98783	0.961849	0.965898	0.98783	0.976864	-0.53236	0.297238	1205	0.772819	No	1.09901
YOL076W	MDM20	ACGGATGGATCAGTTGCT	1.03223	1.04033	1.14421	1.01005	1.03628	0.531741	0.297453	1204	0.774019	No	-1.16129
YOR043W	WHI2	GCATAGTTATCAGTGTGC	0.966587	0.987225	0.998738	0.947973	0.976906	-0.53161	0.297498	1203	0.774781	No	1.15066
YKR012C	" """" "	TGGTAGAGCCACAAACAG	0.983296	0.932343	1.01882	0.970587	0.976942	-0.53097	0.29772	1202	0.776004	No	1.11894
YBR092C	PHO3	AGCCTAGAGGTCTGTGAA	1.02166	1.05077	1.07966	1.01408	1.03622	0.530609	0.297845	1201	0.776976	No	-1.18725
YPL208W	RKM1	ATTAGAGGCGCAGCACCA	0.985119	0.898574	1.14687	0.968806	0.976962	-0.5306	0.297848	1200	0.777631	No	1.12083
YML003W	" """" "	AGCTATTCTCTCACATGG	0.980962	0.97297	1.11901	0.97297	0.976966	-0.530535	0.297871	1199	0.778339	No	1.12214
YGL006W	PMC1	CCTGATTTAGAAGAGGGT	0.974039	1.04521	1.05504	1.02719	1.0362	0.530301	0.297952	1198	0.779201	No	-1.18
YBR130C	SHE3	ATCTTGCGAGGACCGTCG	0.953986	0.947477	1.06373	1	0.976993	-0.530048	0.298039	1197	0.780081	No	1.10714
YAR035W	YAT1	TGACTCAGTAGCATCGTT	0.933886	1.02013	1.06697	0.927463	0.977005	-0.529828	0.298116	1196	0.780933	No	1.15049
YNR031C	SSK2	TCGCGGACCAGATTACTT	0.933027	0.952756	1.07729	1.00132	0.977036	-0.529285	0.298304	1195	0.78208	No	1.13816
YNL154C	YCK2	TACGCGAGTGCATGTGCC	1.06147	1.01081	1.0739	1.00572	1.03614	0.529213	0.298329	1194	0.782801	No	-1.17352
YNL213C	RRG9	ATTGAGCGACTGACCGCC	1.01221	0.996069	1.10891	1.06003	1.03612	0.528916	0.298432	1193	0.783728	No	-1.4127
YMR147W	" """" "	AGACAGGGACCACAGTGA	0.937023	0.967223	0.98692	1.10978	0.977071	-0.528646	0.298526	1192	0.784632	No	1.1
YNL333W	SNZ2	CATTCATTGTGAGCATGG	1.0427	1.02947	1.04469	0.991363	1.03609	0.528287	0.29865	1191	0.785618	No	-1.18615
YPL250C	ATG41	TTGCGCGGCAGAAAGATC	1.00295	1.0692	1.11669	0.990141	1.03607	0.528009	0.298747	1190	0.786532	No	-1.16807
YDR444W	" """" "	ATATAACGATCACGGCAG	1.03697	1.03516	1.1097	0.97891	1.03607	0.527943	0.29877	1189	0.787254	No	-1.18828
YBR051W	" """" "	AATGCTCGGTAAGCTCCT	0.936282	0.998938	1.02672	0.955291	0.977114	-0.527873	0.298794	1188	0.78798	No	1.12315
YBR219C	" """" "	ATTGCTCGACGGCTACGT	0.966342	0.951487	1.02567	0.987934	0.977138	-0.527447	0.298942	1187	0.789034	No	1.11043
YPL232W	SSO1	CAGACGCATGAACTTGAA	1.00489	0.941528	1.05627	0.949391	0.977139	-0.527433	0.298947	1186	0.789713	No	1.13122
YJR095W	SFC1	GCTAGTGTCACAGTTTAT	1.00117	1.08567	1.05353	1.01852	1.03602	0.527136	0.29905	1185	0.790652	No	-1.16667
YLR273C	PIG1	TTGAGATTCACCAGACCA	1.00516	0.991788	1.16599	1.0668	1.03598	0.526349	0.299323	1184	0.792042	No	-1.16588
YOR047C	STD1	GCCGTAGTAACAAGCTCA	0.962695	0.991757	1.00617	0.922108	0.977226	-0.525873	0.299488	1183	0.79315	No	1.11475
YBR230C	OM14	ACGTCTAGGCGATGTCTT	0.970376	0.952614	1.06168	0.984081	0.977228	-0.525837	0.299501	1182	0.793854	No	1.12274
YFL014W	HSP12	CTACACTTCTATAAGGGC	1.0178	0.919934	0.975922	0.978567	0.977245	-0.52554	0.299604	1181	0.7948	No	1.10596
YBR084W	MIS1	ACACTCTAGTCAGGTGGT	0.977256	0.974283	1.13263	0.977256	0.977256	-0.525337	0.299674	1180	0.795661	No	1.11765
YLR335W	NUP2	AAGCCAAACGAACTTGCG	0.967314	0.987306	1.04981	0.954493	0.97731	-0.524379	0.300008	1179	0.797221	No	1.10563
YMR042W	ARG80	ATATTTGAGCGCACGCAC	0.977312	0.977312	1.05615	0.95437	0.977312	-0.524328	0.300025	1178	0.797945	No	1.10692
YML107C	PML39	GCGCAATAGACACGTTTA	0.985024	0.969655	1.01671	0.955834	0.97734	-0.523842	0.300194	1177	0.799072	No	1.12177
YNL094W	APP1	AGCTTCTCGAAAGTTCCG	1.03838	1.0332	1.08361	0.96777	1.03579	0.522956	0.300503	1176	0.800574	No	-1.17416
YBR062C	" """" "	ATGCCAGAGTTTACTGAA	1.08711	0.987187	1.0332	1.03838	1.03579	0.522956	0.300503	1175	0.801255	No	-1.17416
YJL060W	BNA3	GCACCTTGTTCAATCTAT	0.97708	0.977709	1.02677	0.968003	0.977395	-0.522855	0.300538	1174	0.802031	No	1.13552
YLR237W	THI7	TCCAGAGAGAGCTTCATA	0.930305	0.972223	1.09472	0.982698	0.97746	-0.52168	0.300946	1173	0.803807	No	1.11715
YLR023C	IZH3	GGCAGACACGTCAAGCAT	0.975979	0.978948	1.03629	0.938713	0.977463	-0.521626	0.300965	1172	0.804543	No	1.12537
YHL038C	CBP2	TGATGTAGGACAGCCACC	0.922329	1.0326	1.04247	0.922329	0.977466	-0.521576	0.300983	1171	0.805277	No	1.14634
YBR217W	ATG12	ATTCTCCGGCGAGTGTCT	0.968024	1.06614	1.06842	1.00522	1.03568	0.520983	0.301189	1170	0.806518	No	-1.16878
YJL136C	RPS21B	GCAGCATTGACAACCAGG	0.969664	1.04034	1.15212	1.031	1.03567	0.520771	0.301263	1169	0.807406	No	-1.18455
YPL105C	SYH1	TCGGCGCAGAGAGACAAA	0.973825	0.945476	1.01184	0.981217	0.977521	-0.52059	0.301326	1168	0.808266	No	1.10625
YKR102W	FLO10	GACTACCTTTAACTATCG	0.98421	0.969976	1.12641	1.0871	1.03566	0.520589	0.301327	1167	0.80896	No	-1.13433
YGR079W	" """" "	CCCTTTCTGGGAGCGTAG	1.00441	0.943141	1.07681	0.950659	0.977533	-0.520384	0.301398	1166	0.809846	No	1.125
YCR002C	CDC10	CCGTGTCCAGAACTAGAA	1.05929	0.881383	1.16013	0.895859	0.977574	-0.519636	0.301659	1165	0.811241	No	1.17105
YNR071C	" """" "	AATGGAATGCCCACTCTC	0.977585	0.977585	1.08159	0.954893	0.977585	-0.519444	0.301726	1164	0.812119	No	1.11111
YHR185C	PFS1	TTACGACGCTCAGGACTG	0.952947	0.983556	1.0266	0.971635	0.977595	-0.519261	0.301789	1163	0.812989	No	1.11667
YNL093W	YPT53	AACATTGGGAAAGCCGCG	0.955888	0.990468	1.05052	0.964754	0.977611	-0.518985	0.301886	1162	0.813948	No	1.12541
YPL092W	SSU1	AGATGTAGAGCATATACC	0.961942	0.993303	1.11479	0.956749	0.977623	-0.518774	0.301959	1161	0.814848	No	1.11458
YHL019C	APM2	GAGGCGATTCTCCATCTG	0.962695	0.992569	1.06114	0.927057	0.977632	-0.518611	0.302016	1160	0.815703	No	1.12913
YLR262CA	TMA7	TCACGAGCGTTAAGTTCG	0.97366	0.961752	1.03907	0.981644	0.977652	-0.518246	0.302143	1159	0.816751	No	1.11454
YDR389W	SAC7	ATTACGAGGTACGCGCTT	0.987792	1.01518	1.07663	1.05583	1.03551	0.517879	0.302271	1158	0.817803	No	-1.17225
YML089C	" """" "	ATGCGCTCTGAACTGCGA	1.01827	1.05274	1.21215	0.987867	1.0355	0.51782	0.302292	1157	0.818566	No	-1.16463
YIL070C	MAM33	CCTCCAGATGAATAACTG	0.966269	0.960318	1.14331	0.989105	0.977687	-0.517622	0.302361	1156	0.819461	No	1.10156
YLR188W	MDL1	ACCTGTTCTAAACCAGTG	0.976169	0.960425	1.01016	0.979231	0.9777	-0.517394	0.302441	1155	0.820386	No	1.11489
YDR122W	KIN1	GCCATTCGTATAACCGTG	0.942977	0.956296	1.04049	0.999137	0.977716	-0.517097	0.302544	1154	0.821379	No	1.12448
YDR089W	VTC5	GGATCTAATACCATTCCG	0.964871	0.990588	1.05598	0.922484	0.977729	-0.516862	0.302626	1153	0.822314	No	1.11814
YNL248C	RPA49	GATAAGTGCCAACAGCCC	0.943275	1.06006	1.01224	0.899061	0.977759	-0.51633	0.302812	1152	0.823533	No	1.09859
YOR032C	HMS1	GTGTATCATCCCTATCAC	0.928692	0.996672	1.07523	0.958851	0.977762	-0.516278	0.30283	1151	0.824298	No	1.10714
YLR334C	" """" "	CCATGCTAGATAAGTCGA	0.98236	0.973172	1.03958	0.952536	0.977766	-0.516213	0.302853	1150	0.825076	No	1.11489
YMR102C	" """" "	ATATCGAGTGCGACATCC	0.971747	0.99386	1.07686	1.21426	1.03536	0.515251	0.303189	1149	0.826711	No	-1.33929
YBL080C	PET112	AGAACGAAGCGGGCTCAA	0.95457	1.12687	0.997913	0.957757	0.977835	-0.51497	0.303287	1148	0.827699	No	1.10256
YDR074W	TPS2	CCAGCCTGTAAAGGTGTC	0.991136	1.04402	1.1054	1.02665	1.03533	0.51481	0.303343	1147	0.828574	No	-1.18062
YBL094C	" """" "	AAGATACGTCCAGCTTAC	1.03442	1.03624	1.08254	1.01903	1.03533	0.514736	0.303369	1146	0.829367	No	-1.1841
YIL168W		GCTCATAACCAAGTGCCA	0.866827	0.994545	1.04492	0.961225	0.977885	-0.514071	0.303601	1145	0.830727	No	1.11842
YOR357C	SNX3	CAGTACAGCTCATATTCT	1.03345	1.05615	1.03703	0.992974	1.03524	0.513161	0.303919	1144	0.832324	No	-1.16058
YKL010C	UFD4	ACAGGTTAGCAACAGTGG	0.994134	1.09446	1.07631	0.975323	1.03522	0.512798	0.304046	1143	0.833401	No	-1.15254
YEL063C	CAN1	TATCTAGTCGCATGTGAT	0.975936	0.978645	0.985653	0.977284	0.977964	-0.512656	0.304096	1142	0.834267	No	1.11583
YKR053C	YSR3	CACTCTATGCAATTAAGG	0.955291	1.09493	1.10676	0.975478	1.0352	0.512461	0.304164	1141	0.835185	No	-1.11538
YIL163C	" """" "	ATACTGTGGGCATGAGTC	0.97201	0.983991	1.08007	0.968763	0.978001	-0.512004	0.304324	1140	0.836357	No	1.11163
YOR366W	" """" "	AACGCTACTGCACTATCT	1.05085	1.01948	1.07067	0.97773	1.03516	0.511772	0.304405	1139	0.837315	No	-1.16931
YLR171W	" """" "	TCTAGCCTCGGATGCGGT	0.98011	1.02258	0.976001	0.916174	0.978056	-0.511016	0.30467	1138	0.838779	No	1.09346
YMR010W	ANY1	CAGAACGCGCAATTTGAC	1.00184	0.938869	1.00557	0.954364	0.9781	-0.510223	0.304948	1137	0.840283	No	1.10687
YDL050C	" """" "	CCACCGATGTAATTTGAG	1.02294	0.975555	1.05892	1.04722	1.03508	0.510201	0.304955	1136	0.841043	No	-1.18145
YML006C	GIS4	ATGATGCCTTGCACTCGG	0.988651	1.10806	1.06408	1.006	1.03504	0.509515	0.305196	1135	0.842448	No	-1.14706
YCR033W	SNT1	GATTAGCTCACATACCTT	0.986623	0.969663	1.14601	0.961485	0.978143	-0.509451	0.305218	1134	0.843252	No	1.12275
[truncated: 1,135 more rows]

## Sheet: SH1009_Enrichment_Analysis
KEGG Pathway
#term ID	term description	observed gene count	P value	associated genes found
KEGG_PATHWAY	Cell cycle	7	0.0402025	BUB1, CLB3, CLN2, FOB1, LTE1, SLK19, SWI4
KEGG_PATHWAY	Endocytosis	7	0.264948	ARK1, EDE1, ELO3, END3, FEN2, GLO3, LDB19
Biological Process
#term ID	term description	observed gene count	P value	associated genes found
GO:0043111	replication fork arrest	3	0.000218583	CSM3, FOB1, TOF1
GO:0006260	establishment of cell polarity	6	0.00645771	BOI2, END3, GIC1, GIC2, KIP3, NIP100
GO:0051301	regulation of cell cycle	13	0.00718561	BUB1, CLB3, CLN2, CSM3, EDE1, GIC1, GIC2, KIP3, LTE1, PCL6, TOF1, TOF2, UME6
GO:0009987	actin cytoskeleton organization	10	0.00985267	ACF4, ARK1, BOI2, EDE1, END3, GIC2, GIC1, KIP3, NIP100, SLK9
GO:0044396	actin cortical patch organization	3	0.0085267	ARK1, EDE1, END3
GO:0000280	cell division	15	0.0185298	BUB1, CLB3, CSM3, GIC1, GIC2, KIP3, LTE1, MLH3, SKI8, SLK19, TGS1, TOF1, TOF2, UME6, ZIP2
GO:0007049	regulation of nuclear division	8	0.0109717	BUB1, CLB3, GIC1, GIC2, KIP3, LTE1, TOF2, UME6
GO:0006897	endocytosis	5	0.03318	ARK1, EDE1, END3, FEN2, LDB19
GO:0044770	cell cycle phase transition	8	0.0505375	BUB1, CLB3, CLN2, GIC1, GIC2, LTE1, SWI4, TOF2
Molecular Function
#term ID	term description	observed gene count	P value	associated genes found
GO:0016301	kinase activity	11	0.014041	ACK1, ARG5,6, ARK1, BUB1, DAS2, ELM1, PKP1, PRR1, RTK1, TOS3, YPK3
GO:0016538	cyclin-dependent protein serine/threonine kinase regulator activity	3	0.027103	CLB3,CLN2,PCL6
GO:0051287	NAD binding	6	0.0324703	ARG5,6, HST2, HST4
GO:0008017	microtubule binding	3	0.0500146	ELP2, KIP3, NIP100
Cellular Component
#term ID	term description	observed gene count	P value	associated genes found
GO:0044427	chromosomal part	18	0.00862896	BUB1, CMG1, CSM3, FOB1, HST4, IES1, IES2, LIN1, MLH3, RAD18, SCS2, SLK19, SPT21, SWI4, TOF1, UME6, YAP5, ZIP2
GO:0005856	cytoskeleton	10	0.0427502	ARK1, BOI2, EDE1, ELM1, END3, GIC1, GIC2, KIP3, NIP100, SLK19
GO:0005933	cellular bud	9	0.0466781	BOI2, EDE1, ELM1, GIC1, GIC2, LTE1, SCS2, SHE2, YNL058C
GO:0061645	endocytic patch	3	0.0527502	ARK1, EDE1, END3

## Sheet: SH1009_Protein_Annotation_List
Protein_Name	Annotation
LTE1	Guanine nucleotide exchange factor LTE1; Protein similar to GDP/GTP exchange factors; without detectable GEF activity; required for asymmetric localization of Bfa1p at daughter-directed spindle pole bodies and for mitotic exit at low temperatures
EDE1	EH domain-containing and endocytosis protein 1; Scaffold protein involved in the formation of early endocytic sites; putative regulator of cytokinesis; homo-oligomerization is required for localization to and organization of endocytic sites; has a network of interactions with other endocytic proteins; binds membranes in a ubiquitin-dependent manner; may also bind ubiquitinated membrane-associated…
MRP21	Mitochondrial ribosomal protein of the small subunit; MRP21 exhibits genetic interactions with mutations in the COX2 and COX3 mRNA 5'-untranslated leader sequences
HHT1	Histone H3; core histone protein required for chromatin assembly, part of heterochromatin-mediated telomeric and HM silencing; one of two identical histone H3 proteins (see HHT2); regulated by acetylation, methylation, and phosphorylation; H3K14 acetylation plays an important role in the unfolding of strongly positioned nucleosomes during repair of UV damage
MNN2	Alpha-1,2-mannosyltransferase; responsible for addition of the first alpha-1,2-linked mannose to form the branches on the mannan backbone of oligosaccharides, localizes to an early Golgi compartment; Belongs to the MNN1/MNT family
POA1	Phosphatase that is highly specific for ADP-ribose 1''-phosphate; a tRNA splicing metabolite; may have a role in regulation of tRNA splicing; Belongs to the POA1 family
YPK3	Serine/threonine-protein kinase YPK3; AGC kinase; phosphorylated by cAMP-dependent protein kinase (PKA) in a TORC1-dependent manner; directly phosphorylated by TORC1; phosphorylates ribosomal protein Rps6a/b (S6), in a TORC-dependent manner; undergoes autophosphorylation
RPL4A	Ribosomal 60S subunit protein L4A; N-terminally acetylated; homologous to mammalian ribosomal protein L4 and bacterial L4; RPL4A has a paralog, RPL4B, that arose from the whole genome duplication
YMC2	Carrier protein YMC2, mitochondrial; Putative mitochondrial inner membrane transporter; proposed role in oleate metabolism and glutamate biosynthesis; member of the mitochondrial carrier (MCF) family; YMC2 has a paralog, YMC1, that arose from the whole genome duplication
RAD16	Nucleotide excision repair (NER) protein; binds damaged DNA during NER; binds DNA in an ATP-dependent manner (with Rad7p) during NER; required for NER of non-transcribed chromatin; subunit of Nucleotide Excision Repair Factor 4 (NEF4) and the Elongin-Cullin-Socs (ECS) ligase complex
ADH5	Alcohol dehydrogenase isoenzyme V; involved in ethanol production; ADH5 has a paralog, ADH1, that arose from the whole genome duplication; Belongs to the zinc-containing alcohol dehydrogenase family
YBR174C	Putative uncharacterized protein YBR174C; Dubious open reading frame; unlikely to encode a functional protein, based on available experimental and comparative sequence data; partially overlaps the verified ORF YBR175W; null mutant is viable and sporulation defective
YCR007C	DUP240 protein YCR007C; Putative integral membrane protein; member of DUP240 gene family; SWAT-GFP and mCherry fusion proteins localize to the cell periphery and vacuole; YCR007C is not an essential gene
FEN2	Pantothenate transporter FEN2; Plasma membrane H+-pantothenate symporter; confers sensitivity to the antifungal agent fenpropimorph; relocalizes from vacuole to cytoplasm upon DNA replication stress
RAD18	Postreplication repair E3 ubiquitin-protein ligase RAD18; E3 ubiquitin ligase; forms heterodimer with Rad6p to monoubiquitinate PCNA-K164; heterodimer binds single-stranded DNA and has single-stranded DNA dependent ATPase activity; required for postreplication repair; SUMO-targeted ubiquitin ligase (STUbl) that contains a SUMO-interacting motif (SIM) which stimulates its ubiquitin ligase activity…
PTC1	Type 2C protein phosphatase (PP2C); dephosphorylates Hog1p, inactivating osmosensing MAPK cascade; involved in Fus3p activation during pheromone response; deletion affects precursor tRNA splicing, mitochondrial inheritance, and sporulation; Belongs to the PP2C family
RTK1	Probable serine/threonine-protein kinase RTK1; Putative protein kinase, potentially phosphorylated by Cdc28p; interacts with ribosome biogenesis factors, Cka2, Gus1 and Arc1; protein abundance increases in response to DNA replication stress
COX9	Subunit VIIa of cytochrome c oxidase (Complex IV); Complex IV is the terminal member of the mitochondrial inner membrane electron transport chain
YDL121C	Uncharacterized protein YDL121C; Putative protein of unknown function; green fluorescent protein (GFP)-fusion protein localizes to the endoplasmic reticulum; YDL121C is not an essential protein
CLB3	G2/mitotic-specific cyclin-3; B-type cyclin involved in cell cycle progression; activates Cdc28p to promote the G2/M transition; may be involved in DNA replication and spindle assembly; accumulates during S phase and G2, then targeted for ubiquitin-mediated degradation; relative distribution to the nucleus increases upon DNA replication stress; CLB3 has a paralog, CLB4, that arose from the whole …
RPL41A	Ribosomal 60S subunit protein L41A; comprises only 25 amino acids; rpl41a rpl41b double null mutant is viable; homologous to mammalian ribosomal protein L41, no bacterial homolog; RPL41A has a paralog, RPL41B, that arose from the whole genome duplication
ACK1	Activator of C kinase protein 1; Protein that functions in the cell wall integrity pathway; functions upstream of Pkc1p; GFP-fusion protein expression is induced in response to the DNA-damaging agent MMS; non-tagged Ack1p is detected in purified mitochondria
YDR010C	Uncharacterized protein YDR010C; Dubious open reading frame; unlikely to encode a functional protein, based on available experimental and comparative sequence data
DAS2	Putative uridine kinase DAS2; Putative protein of unknown function; non-essential gene identified in a screen for mutants with increased levels of rDNA transcription; weak similarity with uridine kinases and with phosphoribokinases; Belongs to the uridine kinase family
RRG1	Protein of unknown function; required for vacuolar acidification and mitochondrial genome maintenance; the authentic, non-tagged protein is detected in highly purified mitochondria in high-throughput studies; Belongs to the RRG1 family
FMP16	Protein FMP16, mitochondrial; Protein of unknown function; may be involved in responding to conditions of stress; the authentic, non-tagged protein is detected in highly purified mitochondria in high-throughput studies; protein abundance increases in response to DNA replication stress
TMN2	Transmembrane 9 superfamily member 2; Protein with a role in cellular adhesion and filamentous growth; similar to Tmn3p; member of the evolutionarily conserved Transmembrane Nine family of proteins with nine membrane-spanning segments; TMN2 has a paralog, EMP70, that arose from the whole genome duplication
FOB1	Nucleolar protein that binds the rDNA replication fork barrier site; required for replication fork blocking, recombinational hotspot activity, condensin recruitment to replication fork barrier (RFB), and rDNA repeat segregation; related to retroviral integrases
RUB1	NEDD8-like protein RUB1; Ubiquitin-like protein with similarity to mammalian NEDD8; conjugation (neddylation) substrates include the cullins Cdc53p, Rtt101p, and Cul3p; activated by Ula1p and Uba3p (E1 enzyme pair); conjugation mediated by Ubc12p (E2 enzyme)
HST4	NAD-dependent histone deacetylase HST4; NAD(+)-dependent protein deacetylase; deacetylation targets are primarily mitochondrial proteins; involved along with Hst3p in silencing at telomeres, cell cycle progression, radiation resistance, genomic stability and short-chain fatty acid metabolism; accumulates in mitochondria in response to biotin starvation and may link biotin metabolism with energy h…
UME6	Transcriptional regulatory protein UME6; Rpd3L histone deacetylase complex subunit; key transcriptional regulator of early meiotic genes; involved in chromatin remodeling and transcriptional repression via DNA looping; binds URS1 upstream regulatory sequence, represses transcription by recruiting conserved histone deacetylase Rpd3p (through co-repressor Sin3p) and chromatin-remodeling factor Isw2…
YDR286C	Glutaredoxin-like protein YDR286C; Putative protein of unknown function; predicted to have thiol-disulfide oxidoreductase active site; Belongs to the glutaredoxin family. YDR286C subfamily
GIC2	GTPase-interacting component 2; Redundant rho-like GTPase Cdc42p effector; involved in initiation of budding and cellular polarization; interacts with Cdc42p via the Cdc42/Rac-interactive binding (CRIB) domain and with PI(4,5)P2 via a polybasic region; GIC2 has a paralog, GIC1, that arose from the whole genome duplication
SVF1	Survival factor 1; Protein with a potential role in cell survival pathways; required for the diauxic growth shift; expression in mammalian cells increases survival under conditions inducing apoptosis; mutant has increased aneuploidy tolerance; Belongs to the SVF1 family
YDR431W	Putative uncharacterized protein YDR431W; Dubious open reading frame; unlikely to encode a functional protein, based on available experimental and comparative sequence data
PPM1	Carboxyl methyltransferase; methylates the C terminus of the protein phosphatase 2A catalytic subunit (Pph21p or Pph22p), which is important for complex formation with regulatory subunits; required for methionine to inhibit autophagy and promote growth
YEL008W	Uncharacterized protein YEL008W; Putative protein of unknown function; conserved among S. cerevisiae strains; YEL008W is not an essential gene; predicted to be involved in metabolism
NPP2	Ectonucleotide pyrophosphatase/phosphodiesterase 2; Nucleotide pyrophosphatase/phosphodiesterase; mediates extracellular nucleotide phosphate hydrolysis along with Npp1p and Pho5p; activity and expression enhanced during conditions of phosphate starvation; involved in spore wall assembly; SWAT-GFP and mCherry fusion proteins localize to the endoplasmic reticulum; NPP2 has a paralog, NPP1, that ar…
EAF5	Chromatin modification-related protein EAF5; Non-essential subunit of the NuA4 acetyltransferase complex; Esa1p-associated factor; relocalizes to the cytosol in response to hypoxia
AVT2	Vacuolar amino acid transporter 2; Putative transporter; member of a family of seven S. cerevisiae genes (AVT1-7) related to vesicular GABA-glycine transporters
PCL6	Pho85p cyclin of the Pho80p subfamily; forms the major Glc8p kinase together with Pcl7p and Pho85p; involved in the control of glycogen storage by Pho85p; stabilized by Elongin C binding; PCL6 has a paralog, PCL7, that arose from the whole genome duplication
RRT13	Regulator of rDNA transcription protein 13; Putative protein of unknown function; non-essential gene identified in a screen for mutants with decreased levels of rDNA transcription
ARG5,6	Protein ARG5,6, mitochondrial; Acetylglutamate kinase and N-acetyl-gamma-glutamyl-phosphate reductase; N-acetyl-L-glutamate kinase (NAGK) catalyzes the 2nd and N-acetyl-gamma-glutamyl-phosphate reductase (NAGSA), the 3rd step in arginine biosynthesis; synthesized as a precursor which is processed in the mitochondrion to yield mature NAGK and NAGSA; enzymes form a metabolon complex with Arg2p; NAG…
ICP55	Intermediate cleaving peptidase 55; Mitochondrial aminopeptidase; cleaves the N termini of at least 38 imported proteins after cleavage by the mitochondrial processing peptidase (MPP), thereby increasing their stability; member of the aminopeptidase P family
AIM10	Probable proline--tRNA ligase, mitochondrial; Protein with similarity to tRNA synthetases; non-tagged protein is detected in purified mitochondria; null mutant is viable and displays elevated frequency of mitochondrial genome loss
FLO8	Transcriptional activator FLO8; Transcription factor; required for flocculation, diploid filamentous growth, and haploid invasive growth; forms a heterodimer with Mss1p that interacts with the Swi/Snf complex during transcriptional activation of FLO1, FLO11, and STA1; S. cerevisiae genome reference strain S288C contains an internal in-frame stop at codon 142, which in other strains encodes trypto…
SWI4	Regulatory protein SWI4; DNA binding component of the SBF complex (Swi4p-Swi6p); a transcriptional activator that in concert with MBF (Mbp1-Swi6p) regulates late G1-specific transcription of targets including cyclins and genes required for DNA synthesis and repair; Slt2p-independent regulator of cold growth; acetylation at two sites, K1016 and K1066, regulates interaction with Swi6p
BOI2	Protein implicated in polar growth, functionally redundant with Boi1p; interacts with bud-emergence protein Bem1p; contains an SH3 (src homology 3) domain and a PH (pleckstrin homology) domain; BOI2 has a paralog, BOI1, that arose from the whole genome duplication
SCS2	Integral ER membrane protein, regulates phospholipid metabolism; one of 6 proteins (Ist2p, Scs2p, Scs22p, Tcb1p, Tcb2p, Tcb3p) that connect ER to plasma membrane (PM) and regulate PI4P levels by controlling access of Sac1p phosphatase to substrate PI4P in the PM; interacts with FFAT motifs in Opi1p, Swh1p, Osh2p, and Osh3p; involved in telomeric silencing; VAP homolog; SCS2 has a paralog, SCS22, …
GLO3	ADP-ribosylation factor GTPase activating protein (ARF GAP); involved in ER-Golgi transport; shares functional similarity with Gcs1p
BLM10	Proteasome activator; binds the core proteasome (CP) and stimulates proteasome-mediated protein degradation by inducing gate opening; required for sequestering CP into proteasome storage granule (PSG) during quiescent phase and for nuclear import of CP in proliferating cells; required for resistance to bleomycin, may be involved in protecting against oxidative damage; similar to mammalian PA200
IES1	Subunit of the INO80 chromatin remodeling complex; relocalizes to the cytosol in response to hypoxia
MRF1	Mitochondrial translation release factor; involved in stop codon recognition and hydrolysis of the peptidyl-tRNA bond during mitochondrial translation; lack of MRF1 causes mitochondrial genome instability
YGL165C	Putative uncharacterized protein YGL165C; Dubious open reading frame; unlikely to encode a functional protein, based on available experimental and comparative sequence data; partially overlaps the verified ORF CUP2/YGL166W
TOS3	Serine/threonine-protein kinase TOS3; Protein kinase; related to and functionally redundant with Elm1p and Sak1p for the phosphorylation and activation of Snf1p; functionally orthologous to LKB1, a mammalian kinase associated with Peutz-Jeghers cancer-susceptibility syndrome; TOS3 has a paralog, SAK1, that arose from the whole genome duplication
VAM7	Vacuolar SNARE protein; functions with Vam3p in vacuolar protein trafficking; has an N-terminal PX domain (phosphoinositide-binding module) that binds PtdIns-3-P and mediates membrane binding; SNAP-25 homolog; protein abundance increases in response to DNA replication stress
SKI8	Antiviral protein SKI8; Ski complex component and WD-repeat protein; mediates 3'-5' RNA degradation by the cytoplasmic exosome; also required for meiotic double-strand break recombination; null mutants have superkiller phenotype
KIP3	Kinesin-like protein KIP3; Kinesin-related antiparallel sliding motor protein; involved in mitotic spindle positioning; sliding activity promotes bipolar spindle assembly and maintenance of genome stability; inhibits spindle elongation, destabilizing late anaphase spindle microtubules that polymerize beyond the midzone; Belongs to the TRAFAC class myosin-kinesin ATPase superfamily. Kinesin family…
SDT1	Suppressor of disruption of TFIIS; Pyrimidine nucleotidase; responsible for production of nicotinamide riboside and nicotinic acid riboside; overexpression suppresses the 6-AU sensitivity of transcription elongation factor S-II, as well as resistance to other pyrimidine derivatives; SDT1 has a paralog, PHM8, that arose from the whole genome duplication
ZIP2	Meiosis-specific protein; involved in normal synaptonemal complex formation and pairing between homologous chromosomes during meiosis; relocalizes from mitochondrion to cytoplasm upon DNA replication stress; Belongs to the ZIP2 family
NQM1	Transaldolase of unknown function; transcription is repressed by Mot1p and induced by alpha-factor and during diauxic shift; NQM1 has a paralog, TAL1, that arose from the whole genome duplication
SCM4	Protein SCM4; Mitochondrial outer membrane protein of unknown function; predicted to have 4 transmembrane segments; import is mediated by Tom70p and Mim1p; interacts genetically with a cdc4 mutation; SCM4 has a paralog, ATG33, that arose from the whole genome duplication
GTF1	Glutamyl-tRNA(Gln) amidotransferase subunit F, mitochondrial; Subunit of the trimeric GatFAB AmidoTransferase(AdT) complex; involved in the formation of Q-tRNAQ; transposon insertion mutant is salt sensitive and null mutant has growth defects; non-tagged protein is detected in purified mitochondria
BUB1	Protein kinase involved in the cell cycle checkpoint into anaphase; in complex with Mad1p and Bub3p, prevents progression into anaphase in presence of spindle damage; Cdc28p-mediated phosphorylation at Bub1p-T566 is important for degradation in anaphase and adaptation of checkpoint to prolonged mitotic arrest; associates with centromere DNA via Skp1p; involved in Sgo1p relocalization in response …
CRH1	Probable glycosidase CRH1; Chitin transglycosylase; functions in the transfer of chitin to beta(1-6) and beta(1-3) glucans in the cell wall; similar and functionally redundant to Utr2; localizes to sites of polarized growth; expression induced by cell wall stress
ELP2	Subunit of Elongator complex; binds to microtubules via conserved alkaline residues; has two seven-bladed WD40 &#946; propellers; Elongator complex is required for modification of wobble nucleosides in tRNA; target of Kluyveromyces lactis zymocin
YGR291C	Putative uncharacterized protein YGR291C; Dubious open reading frame; unlikely to encode a functional protein, based on available experimental and comparative sequence data
STP2	Transcription factor; activated by proteolytic processing in response to signals from the SPS sensor system for external amino acids; activates transcription of amino acid permease genes; STP2 has a paralog, STP1, that arose from the whole genome duplication
RPL27A	Ribosomal 60S subunit protein L27A; homologous to mammalian ribosomal protein L27, no bacterial homolog; RPL27A has a paralog, RPL27B, that arose from the whole genome duplication
YSC83	UPF0744 protein YSC83; Non-essential mitochondrial protein of unknown function; mRNA induced during meiosis, peaking between mid to late prophase of meiosis I; similar to S. douglasii YSD83
PUT2	Delta-1-pyrroline-5-carboxylate dehydrogenase; nuclear-encoded mitochondrial protein involved in utilization of proline as sole nitrogen source; deficiency of human homolog ALDH4A1 causes type II hyperprolinemia (HPII), an autosomal recessive inborn error of metabolism; human homolog ALDH4A1 can complement yeast null mutant
GIC1	GTPase-interacting component 1; Protein involved in initiation of budding and cellular polarization; interacts with Cdc42p via the Cdc42/Rac-interactive binding (CRIB) domain; relocalizes from bud neck to nucleus upon DNA replication stress; GIC1 has a paralog, GIC2, that arose from the whole genome duplication
LRP1	Nuclear exosome-associated nucleic acid binding protein; involved in RNA processing, surveillance, degradation, tethering, and export; forms a stable heterodimer with Rrp6p and regulates its exonucleolytic activity; rapidly degraded by the proteasome in the absence of Rrp6p; homolog of mammalian nuclear matrix protein C1D involved in regulation of DNA repair and recombination
GGA2	ADP-ribosylation factor-binding protein GGA2; Protein that regulates Arf1p, Arf2p to facilitate Golgi trafficking; binds phosphatidylinositol 4-phosphate, which plays a role in TGN localization; has homology to gamma-adaptin; GGA2 has a paralog, GGA1, that arose from the whole genome duplication
CRP1	Protein that binds to cruciform DNA structures; CRP1 has a paralog, MDG1, that arose from the whole genome duplication
LIN1	Protein LIN1; Non-essential component of U5 snRNP; nuclear protein; physically interacts with Irr1p of cohesin complex; may link together proteins involved in chromosome segregation, mRNA splicing and DNA replication
YIL012W	Uncharacterized protein YIL012W; Dubious open reading frame; unlikely to encode a functional protein, based on available experimental and comparative sequence data
PKP1	Mitochondrial protein kinase; involved in negative regulation of pyruvate dehydrogenase complex activity by phosphorylating the ser-133 residue of the Pda1p subunit; acts in concert with kinase Pkp2p and phosphatases Ptc5p and Ptc6p
YIL054W	Uncharacterized membrane protein YIL054W; Protein of unknown function; expressed at both mRNA and protein levels
RPS24B	Protein component of the small (40S) ribosomal subunit; homologous to mammalian ribosomal protein S24, no bacterial homolog; RPS24B has a paralog, RPS24A, that arose from the whole genome duplication
YAP5	Basic leucine zipper (bZIP) iron-sensing transcription factor; involved in diauxic shift; YAP5 has a paralog, YAP7, that arose from the whole genome duplication
YJL045W	Succinate dehydrogenase [ubiquinone] flavoprotein subunit 2, mitochondrial; Minor succinate dehydrogenase isozyme; participates in oxidation of succinate and transfer of electrons to ubiquinone; induced during the diauxic shift in a Cat8p-dependent manner; YJL045W has a paralog, SDH1, that arose from the whole genome duplication
CHM7	Uncharacterized protein YJL049W; Yeast homolog of human CHMP7, localizes to the endoplasmic reticulum presumably as part of an ESCRT-III like complex; null mutant has growth defect at 37 C in an apq12 deletion background; non-essential gene
MEF2	Mitochondrial elongation factor involved in translational elongation; Belongs to the TRAFAC class translation factor GTPase superfamily. Classic translation factor GTPase family. EF-G/EF-2 subfamily
YJL163C	Uncharacterized membrane protein YJL163C; Putative protein of unknown function
ACF4	Assembly-complementing factor 4; Protein of unknown function; computational analysis of large-scale protein-protein interaction data suggests a possible role in actin cytoskeleton organization; potential Cdc28p substrate
RPS4A	Protein component of the small (40S) ribosomal subunit; mutation affects 20S pre-rRNA processing; homologous to mammalian ribosomal protein S4, no bacterial homolog; RPS4A has a paralog, RPS4B, that arose from the whole genome duplication
[truncated: 70 more rows]

## Sheet: MMS_HOP_Data_Analysis
Systematic_Names	Gene_Names	DNA_Barcodes	FITNESS_MMS_1	FITNESS_MMS_2	FITNESS_MMS_3	FITNESS_MMS_4	AVG_FITNESS_SCORES_N_MMS	Z_SCORES_N_MMS	P value	Rank	FDR
YJL058C	BIT61	CGATGTCAGATAAGGTAT	0.863891	1.05289	6.16779	0.930375	2.25374	7.36828	8.63754e-14	3248	8.64817e-14
YBL047C	EDE1	ACGCGAATAGTGTTCAAG	1.03332	5.46153	1.13608	1.14861	2.19488	6.99665	1.31084e-12	3247	1.31286e-12
[truncated: 3,250 more rows]

## Sheet: MMS_Enrichment _Analysis
Biological Process
[truncated: 18 more rows]
